# Supplementary material for: Carbosulfonylation of Alkynes: A Direct Conversion of sp-C to sp3-C through Visible Light-Mediated 3-Component Reaction
Source: Org Lett. 2024 Sep 11;26(37):7858–63. doi: 10.1021/acs.orglett.4c02700 (PMC11421081; doi:10.1021/acs.orglett.4c02700)
Supplement: Supplementary file 2 — ol4c02700_si_002.zip [file ol4c02700_si_002.zip]

Archive with 631 entries (505 files):
- OL FID/(±)-Pyrrolallosedamine 13C/
- OL FID/(±)-Pyrrolallosedamine 13C/fid
- OL FID/(±)-Pyrrolallosedamine 13C/log
- OL FID/(±)-Pyrrolallosedamine 13C/procpar
- OL FID/(±)-Pyrrolallosedamine 13C/text
- OL FID/(±)-Pyrrolallosedamine 1H/
- OL FID/(±)-Pyrrolallosedamine 1H/fid
- OL FID/(±)-Pyrrolallosedamine 1H/log
- OL FID/(±)-Pyrrolallosedamine 1H/procpar
- OL FID/(±)-Pyrrolallosedamine 1H/text
- OL FID/(±)-Pyrrolsedamine 13C/
- OL FID/(±)-Pyrrolsedamine 13C/fid
- OL FID/(±)-Pyrrolsedamine 13C/log
- OL FID/(±)-Pyrrolsedamine 13C/procpar
- OL FID/(±)-Pyrrolsedamine 13C/text
- OL FID/(±)-Pyrrolsedamine 1H/
- OL FID/(±)-Pyrrolsedamine 1H/fid
- OL FID/(±)-Pyrrolsedamine 1H/log
- OL FID/(±)-Pyrrolsedamine 1H/procpar
- OL FID/(±)-Pyrrolsedamine 1H/text
- OL FID/.DS_Store
- OL FID/10 13C/
- OL FID/10 13C/fid
- OL FID/10 13C/log
- OL FID/10 13C/procpar
- OL FID/10 13C/text
- OL FID/10 1H/
- OL FID/10 1H/fid
- OL FID/10 1H/log
- OL FID/10 1H/procpar
- OL FID/10 1H/text
- OL FID/10f 13C/
- OL FID/10f 13C/fid
- OL FID/10f 13C/log
- OL FID/10f 13C/procpar
- OL FID/10f 13C/text
- OL FID/10f 19F/
- OL FID/10f 19F/fid
- OL FID/10f 19F/log
- OL FID/10f 19F/procpar
- OL FID/10f 19F/text
- OL FID/10f 1H/
- OL FID/10f 1H/fid
- OL FID/10f 1H/log
- OL FID/10f 1H/procpar
- OL FID/10f 1H/text
- OL FID/4a 13C/
- OL FID/4a 13C/fid
- OL FID/4a 13C/log
- OL FID/4a 13C/procpar
- OL FID/4a 13C/text
- OL FID/4a 1H/
- OL FID/4a 1H/fid
- OL FID/4a 1H/log
- OL FID/4a 1H/procpar
- OL FID/4a 1H/text
- OL FID/4a COSY/
- OL FID/4a COSY/fid
- OL FID/4a COSY/log
- OL FID/4a COSY/procpar
- OL FID/4a COSY/text
- OL FID/4a HMBC/
- OL FID/4a HMBC/fid.wk
- OL FID/4a HMBC/log
- OL FID/4a HMBC/procpar
- OL FID/4a HMBC/text
- OL FID/4a HSQC/
- OL FID/4a HSQC/fid.wk
- OL FID/4a HSQC/log
- OL FID/4a HSQC/procpar
- OL FID/4a HSQC/text
- OL FID/4a VT 13C NMR -20 C/
- OL FID/4a VT 13C NMR -20 C/fid
- OL FID/4a VT 13C NMR -20 C/log
- OL FID/4a VT 13C NMR -20 C/procpar
- OL FID/4a VT 13C NMR -20 C/text
- OL FID/4a VT 13C NMR 50 C/
- OL FID/4a VT 13C NMR 50 C/fid
- OL FID/4a VT 13C NMR 50 C/log
- OL FID/4a VT 13C NMR 50 C/procpar
- OL FID/4a VT 13C NMR 50 C/text
- OL FID/4a VT 1H NMR -20 C/
- OL FID/4a VT 1H NMR -20 C/fid
- OL FID/4a VT 1H NMR -20 C/log
- OL FID/4a VT 1H NMR -20 C/procpar
- OL FID/4a VT 1H NMR -20 C/text
- OL FID/4a VT 1H NMR 50 C/
- OL FID/4a VT 1H NMR 50 C/fid
- OL FID/4a VT 1H NMR 50 C/log
- OL FID/4a VT 1H NMR 50 C/procpar
- OL FID/4a VT 1H NMR 50 C/text
- OL FID/4a_ 13C/
- OL FID/4a_ 13C/fid
- OL FID/4a_ 13C/log
- OL FID/4a_ 13C/procpar
- OL FID/4a_ 13C/text
- OL FID/4a_ 1H/
- OL FID/4a_ 1H/fid
- OL FID/4a_ 1H/log
- OL FID/4a_ 1H/procpar
- OL FID/4a_ 1H/text
- OL FID/4b 13C/
- OL FID/4b 13C/fid
- OL FID/4b 13C/log
- OL FID/4b 13C/procpar
- OL FID/4b 13C/text
- OL FID/4b 1H/
- OL FID/4b 1H/fid
- OL FID/4b 1H/log
- OL FID/4b 1H/procpar
- OL FID/4b 1H/text
- OL FID/4c 13C/
- OL FID/4c 13C/fid
- OL FID/4c 13C/log
- OL FID/4c 13C/procpar
- OL FID/4c 13C/text
- OL FID/4c 1H/
- OL FID/4c 1H/fid
- OL FID/4c 1H/log
- OL FID/4c 1H/procpar
- OL FID/4c 1H/text
- OL FID/4d 13C/
- OL FID/4d 13C/fid
- OL FID/4d 13C/log
- OL FID/4d 13C/procpar
- OL FID/4d 13C/text
- OL FID/4d 1H/
- OL FID/4d 1H/fid
- OL FID/4d 1H/log
- OL FID/4d 1H/procpar
- OL FID/4d 1H/text
- OL FID/4e 13C/
- OL FID/4e 13C/fid
- OL FID/4e 13C/log
- OL FID/4e 13C/procpar
- OL FID/4e 13C/text
- OL FID/4e 1H/
- OL FID/4e 1H/fid
- OL FID/4e 1H/log
- OL FID/4e 1H/procpar
- OL FID/4e 1H/text
- OL FID/4f 13C/
- OL FID/4f 13C/fid
- OL FID/4f 13C/log
- OL FID/4f 13C/procpar
- OL FID/4f 13C/text
- OL FID/4f 19F/
- OL FID/4f 19F/fid
- OL FID/4f 19F/log
- OL FID/4f 19F/procpar
- OL FID/4f 19F/text
- OL FID/4f 1H/
- OL FID/4f 1H/fid
- OL FID/4f 1H/log
- OL FID/4f 1H/procpar
- OL FID/4f 1H/text
- OL FID/4g 13C/
- OL FID/4g 13C/fid
- OL FID/4g 13C/log
- OL FID/4g 13C/procpar
- OL FID/4g 13C/text
- OL FID/4g 1H/
- OL FID/4g 1H/fid
- OL FID/4g 1H/log
- OL FID/4g 1H/procpar
- OL FID/4g 1H/text
- OL FID/4g_ 13C/
- OL FID/4g_ 13C/fid
- OL FID/4g_ 13C/log
- OL FID/4g_ 13C/procpar
- OL FID/4g_ 13C/text
- OL FID/4g_ 1H/
- OL FID/4g_ 1H/fid
- OL FID/4g_ 1H/log
- OL FID/4g_ 1H/procpar
- OL FID/4g_ 1H/text
- OL FID/4h 13C/
- OL FID/4h 13C/fid
- OL FID/4h 13C/log
- OL FID/4h 13C/procpar
- OL FID/4h 13C/text
- OL FID/4h 1H/
- OL FID/4h 1H/fid
- OL FID/4h 1H/log
- OL FID/4h 1H/procpar
- OL FID/4h 1H/text
- OL FID/4h_ 13C/
- OL FID/4h_ 13C/fid
- OL FID/4h_ 13C/log
- OL FID/4h_ 13C/procpar
- OL FID/4h_ 13C/text
- OL FID/4h_ 1H/
- OL FID/4h_ 1H/fid
- OL FID/4h_ 1H/log
- OL FID/4h_ 1H/procpar
- OL FID/4h_ 1H/text
- OL FID/4i 13C/
- OL FID/4i 13C/fid
- OL FID/4i 13C/log
- OL FID/4i 13C/procpar
- OL FID/4i 13C/text
- OL FID/4i 1H/
- OL FID/4i 1H/fid
- OL FID/4i 1H/log
- OL FID/4i 1H/procpar
- OL FID/4i 1H/text
- OL FID/4j 13C/
- OL FID/4j 13C/fid
- OL FID/4j 13C/log
- OL FID/4j 13C/procpar
- OL FID/4j 13C/text
- OL FID/4j 1H/
- OL FID/4j 1H/fid
- OL FID/4j 1H/log
- OL FID/4j 1H/procpar
- OL FID/4j 1H/text
- OL FID/4k 13C/
- OL FID/4k 13C/fid
- OL FID/4k 13C/log
- OL FID/4k 13C/procpar
- OL FID/4k 13C/text
- OL FID/4k 1H/
- OL FID/4k 1H/fid
- OL FID/4k 1H/log
- OL FID/4k 1H/procpar
- OL FID/4k 1H/text
- OL FID/4l 13C/
- OL FID/4l 13C/fid
- OL FID/4l 13C/log
- OL FID/4l 13C/procpar
- OL FID/4l 13C/text
- OL FID/4l 19F/
- OL FID/4l 19F/fid
- OL FID/4l 19F/log
- OL FID/4l 19F/procpar
- OL FID/4l 19F/text
- OL FID/4l 1H/
- OL FID/4l 1H/fid
- OL FID/4l 1H/log
- OL FID/4l 1H/procpar
- OL FID/4l 1H/text
- OL FID/4m 13C/
- OL FID/4m 13C/fid
- OL FID/4m 13C/log
- OL FID/4m 13C/procpar
- OL FID/4m 13C/text
- OL FID/4m 19F/
- OL FID/4m 19F/fid
- OL FID/4m 19F/log
- OL FID/4m 19F/procpar
- OL FID/4m 19F/text
- OL FID/4m 1H/
- OL FID/4m 1H/fid
- OL FID/4m 1H/log
- OL FID/4m 1H/procpar
- OL FID/4m 1H/text
- OL FID/4p 13C/
- OL FID/4p 13C/fid
- OL FID/4p 13C/log
- OL FID/4p 13C/procpar
- OL FID/4p 13C/text
- OL FID/4p 1H/
- OL FID/4p 1H/fid
- OL FID/4p 1H/log
- OL FID/4p 1H/procpar
- OL FID/4p 1H/text
- OL FID/4q 13C/
- OL FID/4q 13C/fid
- OL FID/4q 13C/log
- OL FID/4q 13C/procpar
- OL FID/4q 13C/text
- OL FID/4q 1H/
- OL FID/4q 1H/fid
- OL FID/4q 1H/log
- OL FID/4q 1H/procpar
- OL FID/4q 1H/text
- OL FID/4r 13C/
- OL FID/4r 13C/fid
- OL FID/4r 13C/log
- OL FID/4r 13C/procpar
- OL FID/4r 13C/text
- OL FID/4r 1H/
- OL FID/4r 1H/fid
- OL FID/4r 1H/log
- OL FID/4r 1H/procpar
- OL FID/4r 1H/text
- OL FID/4s 13C/
- OL FID/4s 13C/fid
- OL FID/4s 13C/log
- OL FID/4s 13C/procpar
- OL FID/4s 13C/text
- OL FID/4s 1H/
- OL FID/4s 1H/fid
- OL FID/4s 1H/log
- OL FID/4s 1H/procpar
- OL FID/4s 1H/text
- OL FID/5a 13C/
- OL FID/5a 13C/fid
- OL FID/5a 13C/log
- OL FID/5a 13C/procpar
[truncated: 331 more entries]
