# Supplementary material for: Carbosulfonylation of Alkynes: A Direct Conversion of sp-C to sp3-C through Visible Light-Mediated 3-Component Reaction
Source: Org Lett. 2024 Sep 11;26(37):7858–63. doi: 10.1021/acs.orglett.4c02700 (PMC11421081; doi:10.1021/acs.orglett.4c02700)
Supplement: Supplementary file 2 — ol4c02700_si_002.zip [file ol4c02700_si_002.zip › OL FID/(±)-Pyrrolallosedamine 13C/log]

Fri Jan 26 23:45:44 2024: Experiment started
Fri Jan 26 23:50:17 2024: BS 1 completed
Fri Jan 26 23:50:33 2024: BS 2 completed
Fri Jan 26 23:50:49 2024: BS 3 completed
Fri Jan 26 23:51:05 2024: BS 4 completed
Fri Jan 26 23:51:21 2024: BS 5 completed
Fri Jan 26 23:51:37 2024: BS 6 completed
Fri Jan 26 23:51:53 2024: BS 7 completed
Fri Jan 26 23:52:09 2024: BS 8 completed
Fri Jan 26 23:52:25 2024: BS 9 completed
Fri Jan 26 23:52:41 2024: BS 10 completed
Fri Jan 26 23:52:57 2024: BS 11 completed
Fri Jan 26 23:53:13 2024: BS 12 completed
Fri Jan 26 23:53:29 2024: BS 13 completed
Fri Jan 26 23:53:45 2024: BS 14 completed
Fri Jan 26 23:54:01 2024: BS 15 completed
Fri Jan 26 23:54:17 2024: BS 16 completed
Fri Jan 26 23:54:33 2024: BS 17 completed
Fri Jan 26 23:54:49 2024: BS 18 completed
Fri Jan 26 23:55:05 2024: BS 19 completed
Fri Jan 26 23:55:21 2024: BS 20 completed
Fri Jan 26 23:55:37 2024: BS 21 completed
Fri Jan 26 23:55:53 2024: BS 22 completed
Fri Jan 26 23:56:09 2024: BS 23 completed
Fri Jan 26 23:56:25 2024: BS 24 completed
Fri Jan 26 23:56:41 2024: BS 25 completed
Fri Jan 26 23:56:57 2024: BS 26 completed
Fri Jan 26 23:57:13 2024: BS 27 completed
Fri Jan 26 23:57:29 2024: BS 28 completed
Fri Jan 26 23:57:45 2024: BS 29 completed
Fri Jan 26 23:58:01 2024: BS 30 completed
Fri Jan 26 23:58:17 2024: BS 31 completed
Fri Jan 26 23:58:33 2024: BS 32 completed
Fri Jan 26 23:58:49 2024: BS 33 completed
Fri Jan 26 23:59:05 2024: BS 34 completed
Fri Jan 26 23:59:21 2024: BS 35 completed
Fri Jan 26 23:59:37 2024: BS 36 completed
Fri Jan 26 23:59:53 2024: BS 37 completed
Sat Jan 27 00:00:09 2024: BS 38 completed
Sat Jan 27 00:00:25 2024: BS 39 completed
Sat Jan 27 00:00:41 2024: BS 40 completed
Sat Jan 27 00:00:57 2024: BS 41 completed
Sat Jan 27 00:01:13 2024: BS 42 completed
Sat Jan 27 00:01:29 2024: BS 43 completed
Sat Jan 27 00:01:45 2024: BS 44 completed
Sat Jan 27 00:02:01 2024: BS 45 completed
Sat Jan 27 00:02:17 2024: BS 46 completed
Sat Jan 27 00:02:33 2024: BS 47 completed
Sat Jan 27 00:02:49 2024: BS 48 completed
Sat Jan 27 00:03:05 2024: BS 49 completed
Sat Jan 27 00:03:21 2024: BS 50 completed
Sat Jan 27 00:03:37 2024: BS 51 completed
Sat Jan 27 00:03:53 2024: BS 52 completed
Sat Jan 27 00:04:09 2024: BS 53 completed
Sat Jan 27 00:04:25 2024: BS 54 completed
Sat Jan 27 00:04:41 2024: BS 55 completed
Sat Jan 27 00:04:57 2024: BS 56 completed
Sat Jan 27 00:05:13 2024: BS 57 completed
Sat Jan 27 00:05:29 2024: BS 58 completed
Sat Jan 27 00:05:45 2024: BS 59 completed
Sat Jan 27 00:06:01 2024: BS 60 completed
Sat Jan 27 00:06:17 2024: BS 61 completed
Sat Jan 27 00:06:33 2024: BS 62 completed
Sat Jan 27 00:06:49 2024: BS 63 completed
Sat Jan 27 00:07:05 2024: BS 64 completed
Sat Jan 27 00:07:21 2024: BS 65 completed
Sat Jan 27 00:07:37 2024: BS 66 completed
Sat Jan 27 00:07:53 2024: BS 67 completed
Sat Jan 27 00:08:09 2024: BS 68 completed
Sat Jan 27 00:08:25 2024: BS 69 completed
Sat Jan 27 00:08:41 2024: BS 70 completed
Sat Jan 27 00:08:57 2024: BS 71 completed
Sat Jan 27 00:09:13 2024: BS 72 completed
Sat Jan 27 00:09:29 2024: BS 73 completed
Sat Jan 27 00:09:45 2024: BS 74 completed
Sat Jan 27 00:10:01 2024: BS 75 completed
Sat Jan 27 00:10:17 2024: BS 76 completed
Sat Jan 27 00:10:33 2024: BS 77 completed
Sat Jan 27 00:10:49 2024: BS 78 completed
Sat Jan 27 00:11:05 2024: BS 79 completed
Sat Jan 27 00:11:21 2024: BS 80 completed
Sat Jan 27 00:11:37 2024: BS 81 completed
Sat Jan 27 00:11:53 2024: BS 82 completed
Sat Jan 27 00:12:09 2024: BS 83 completed
Sat Jan 27 00:12:25 2024: BS 84 completed
Sat Jan 27 00:12:41 2024: BS 85 completed
Sat Jan 27 00:12:57 2024: BS 86 completed
Sat Jan 27 00:13:13 2024: BS 87 completed
Sat Jan 27 00:13:29 2024: BS 88 completed
Sat Jan 27 00:13:45 2024: BS 89 completed
Sat Jan 27 00:14:01 2024: BS 90 completed
Sat Jan 27 00:14:17 2024: BS 91 completed
Sat Jan 27 00:14:33 2024: BS 92 completed
Sat Jan 27 00:14:49 2024: BS 93 completed
Sat Jan 27 00:15:05 2024: BS 94 completed
Sat Jan 27 00:15:21 2024: BS 95 completed
Sat Jan 27 00:15:37 2024: BS 96 completed
Sat Jan 27 00:15:53 2024: BS 97 completed
Sat Jan 27 00:16:09 2024: BS 98 completed
Sat Jan 27 00:16:25 2024: BS 99 completed
Sat Jan 27 00:16:41 2024: BS 100 completed
Sat Jan 27 00:16:57 2024: BS 101 completed
Sat Jan 27 00:17:13 2024: BS 102 completed
Sat Jan 27 00:17:29 2024: BS 103 completed
Sat Jan 27 00:17:45 2024: BS 104 completed
Sat Jan 27 00:18:01 2024: BS 105 completed
Sat Jan 27 00:18:17 2024: BS 106 completed
Sat Jan 27 00:18:33 2024: BS 107 completed
Sat Jan 27 00:18:49 2024: BS 108 completed
Sat Jan 27 00:19:05 2024: BS 109 completed
Sat Jan 27 00:19:21 2024: BS 110 completed
Sat Jan 27 00:19:37 2024: BS 111 completed
Sat Jan 27 00:19:53 2024: BS 112 completed
Sat Jan 27 00:20:09 2024: BS 113 completed
Sat Jan 27 00:20:25 2024: BS 114 completed
Sat Jan 27 00:20:41 2024: BS 115 completed
Sat Jan 27 00:20:57 2024: BS 116 completed
Sat Jan 27 00:21:13 2024: BS 117 completed
Sat Jan 27 00:21:29 2024: BS 118 completed
Sat Jan 27 00:21:45 2024: BS 119 completed
Sat Jan 27 00:22:01 2024: BS 120 completed
Sat Jan 27 00:22:17 2024: BS 121 completed
Sat Jan 27 00:22:33 2024: BS 122 completed
Sat Jan 27 00:22:49 2024: BS 123 completed
Sat Jan 27 00:23:05 2024: BS 124 completed
Sat Jan 27 00:23:21 2024: BS 125 completed
Sat Jan 27 00:23:37 2024: BS 126 completed
Sat Jan 27 00:23:53 2024: BS 127 completed
Sat Jan 27 00:24:09 2024: BS 128 completed
Sat Jan 27 00:24:25 2024: BS 129 completed
Sat Jan 27 00:24:41 2024: BS 130 completed
Sat Jan 27 00:24:57 2024: BS 131 completed
Sat Jan 27 00:25:13 2024: BS 132 completed
Sat Jan 27 00:25:29 2024: BS 133 completed
Sat Jan 27 00:25:45 2024: BS 134 completed
Sat Jan 27 00:26:01 2024: BS 135 completed
Sat Jan 27 00:26:17 2024: BS 136 completed
Sat Jan 27 00:26:33 2024: BS 137 completed
Sat Jan 27 00:26:49 2024: BS 138 completed
Sat Jan 27 00:27:05 2024: BS 139 completed
Sat Jan 27 00:27:21 2024: BS 140 completed
Sat Jan 27 00:27:37 2024: BS 141 completed
Sat Jan 27 00:27:53 2024: BS 142 completed
Sat Jan 27 00:28:09 2024: BS 143 completed
Sat Jan 27 00:28:25 2024: BS 144 completed
Sat Jan 27 00:28:41 2024: BS 145 completed
Sat Jan 27 00:28:57 2024: BS 146 completed
Sat Jan 27 00:29:13 2024: BS 147 completed
Sat Jan 27 00:29:29 2024: BS 148 completed
Sat Jan 27 00:29:45 2024: BS 149 completed
Sat Jan 27 00:30:01 2024: BS 150 completed
Sat Jan 27 00:30:17 2024: BS 151 completed
Sat Jan 27 00:30:33 2024: BS 152 completed
Sat Jan 27 00:30:49 2024: BS 153 completed
Sat Jan 27 00:31:05 2024: BS 154 completed
Sat Jan 27 00:31:21 2024: BS 155 completed
Sat Jan 27 00:31:37 2024: BS 156 completed
Sat Jan 27 00:31:53 2024: BS 157 completed
Sat Jan 27 00:32:09 2024: BS 158 completed
Sat Jan 27 00:32:25 2024: BS 159 completed
Sat Jan 27 00:32:41 2024: BS 160 completed
Sat Jan 27 00:32:57 2024: BS 161 completed
Sat Jan 27 00:33:13 2024: BS 162 completed
Sat Jan 27 00:33:29 2024: BS 163 completed
Sat Jan 27 00:33:45 2024: BS 164 completed
Sat Jan 27 00:34:01 2024: BS 165 completed
Sat Jan 27 00:34:17 2024: BS 166 completed
Sat Jan 27 00:34:33 2024: BS 167 completed
Sat Jan 27 00:34:49 2024: BS 168 completed
Sat Jan 27 00:35:05 2024: BS 169 completed
Sat Jan 27 00:35:21 2024: BS 170 completed
Sat Jan 27 00:35:37 2024: BS 171 completed
Sat Jan 27 00:35:53 2024: BS 172 completed
Sat Jan 27 00:36:09 2024: BS 173 completed
Sat Jan 27 00:36:25 2024: BS 174 completed
Sat Jan 27 00:36:41 2024: BS 175 completed
Sat Jan 27 00:36:57 2024: BS 176 completed
Sat Jan 27 00:37:13 2024: BS 177 completed
Sat Jan 27 00:37:29 2024: BS 178 completed
Sat Jan 27 00:37:45 2024: BS 179 completed
Sat Jan 27 00:38:01 2024: BS 180 completed
Sat Jan 27 00:38:17 2024: BS 181 completed
Sat Jan 27 00:38:33 2024: BS 182 completed
Sat Jan 27 00:38:49 2024: BS 183 completed
Sat Jan 27 00:39:05 2024: BS 184 completed
Sat Jan 27 00:39:21 2024: BS 185 completed
Sat Jan 27 00:39:37 2024: BS 186 completed
Sat Jan 27 00:39:53 2024: BS 187 completed
Sat Jan 27 00:40:09 2024: BS 188 completed
Sat Jan 27 00:40:25 2024: BS 189 completed
Sat Jan 27 00:40:41 2024: BS 190 completed
Sat Jan 27 00:40:57 2024: BS 191 completed
Sat Jan 27 00:41:13 2024: BS 192 completed
Sat Jan 27 00:41:29 2024: BS 193 completed
Sat Jan 27 00:41:45 2024: BS 194 completed
Sat Jan 27 00:42:01 2024: BS 195 completed
Sat Jan 27 00:42:17 2024: BS 196 completed
Sat Jan 27 00:42:33 2024: BS 197 completed
Sat Jan 27 00:42:49 2024: BS 198 completed
Sat Jan 27 00:43:05 2024: BS 199 completed
Sat Jan 27 00:43:21 2024: BS 200 completed
Sat Jan 27 00:43:37 2024: BS 201 completed
Sat Jan 27 00:43:53 2024: BS 202 completed
Sat Jan 27 00:44:09 2024: BS 203 completed
Sat Jan 27 00:44:25 2024: BS 204 completed
Sat Jan 27 00:44:41 2024: BS 205 completed
Sat Jan 27 00:44:57 2024: BS 206 completed
Sat Jan 27 00:45:13 2024: BS 207 completed
Sat Jan 27 00:45:29 2024: BS 208 completed
Sat Jan 27 00:45:45 2024: BS 209 completed
Sat Jan 27 00:46:01 2024: BS 210 completed
Sat Jan 27 00:46:17 2024: BS 211 completed
Sat Jan 27 00:46:33 2024: BS 212 completed
Sat Jan 27 00:46:49 2024: BS 213 completed
Sat Jan 27 00:47:05 2024: BS 214 completed
Sat Jan 27 00:47:21 2024: BS 215 completed
Sat Jan 27 00:47:37 2024: BS 216 completed
Sat Jan 27 00:47:53 2024: BS 217 completed
Sat Jan 27 00:48:09 2024: BS 218 completed
Sat Jan 27 00:48:25 2024: BS 219 completed
Sat Jan 27 00:48:41 2024: BS 220 completed
Sat Jan 27 00:48:57 2024: BS 221 completed
Sat Jan 27 00:49:13 2024: BS 222 completed
Sat Jan 27 00:49:29 2024: BS 223 completed
Sat Jan 27 00:49:45 2024: BS 224 completed
Sat Jan 27 00:50:01 2024: BS 225 completed
Sat Jan 27 00:50:17 2024: BS 226 completed
Sat Jan 27 00:50:33 2024: BS 227 completed
Sat Jan 27 00:50:49 2024: BS 228 completed
Sat Jan 27 00:51:05 2024: BS 229 completed
Sat Jan 27 00:51:21 2024: BS 230 completed
Sat Jan 27 00:51:37 2024: BS 231 completed
Sat Jan 27 00:51:53 2024: BS 232 completed
Sat Jan 27 00:52:09 2024: BS 233 completed
Sat Jan 27 00:52:25 2024: BS 234 completed
Sat Jan 27 00:52:41 2024: BS 235 completed
Sat Jan 27 00:52:57 2024: BS 236 completed
Sat Jan 27 00:53:13 2024: BS 237 completed
Sat Jan 27 00:53:29 2024: BS 238 completed
Sat Jan 27 00:53:45 2024: BS 239 completed
Sat Jan 27 00:54:01 2024: BS 240 completed
Sat Jan 27 00:54:17 2024: BS 241 completed
Sat Jan 27 00:54:33 2024: BS 242 completed
Sat Jan 27 00:54:49 2024: BS 243 completed
Sat Jan 27 00:55:05 2024: BS 244 completed
Sat Jan 27 00:55:21 2024: BS 245 completed
Sat Jan 27 00:55:37 2024: BS 246 completed
Sat Jan 27 00:55:53 2024: BS 247 completed
Sat Jan 27 00:56:09 2024: BS 248 completed
Sat Jan 27 00:56:25 2024: BS 249 completed
Sat Jan 27 00:56:41 2024: BS 250 completed
Sat Jan 27 00:56:57 2024: BS 251 completed
Sat Jan 27 00:57:13 2024: BS 252 completed
Sat Jan 27 00:57:29 2024: BS 253 completed
Sat Jan 27 00:57:45 2024: BS 254 completed
Sat Jan 27 00:58:01 2024: BS 255 completed
Sat Jan 27 00:58:17 2024: BS 256 completed
Sat Jan 27 00:58:33 2024: BS 257 completed
Sat Jan 27 00:58:49 2024: BS 258 completed
Sat Jan 27 00:59:05 2024: BS 259 completed
Sat Jan 27 00:59:21 2024: BS 260 completed
Sat Jan 27 00:59:37 2024: BS 261 completed
Sat Jan 27 00:59:53 2024: BS 262 completed
Sat Jan 27 01:00:09 2024: BS 263 completed
Sat Jan 27 01:00:25 2024: BS 264 completed
Sat Jan 27 01:00:41 2024: BS 265 completed
Sat Jan 27 01:00:57 2024: BS 266 completed
Sat Jan 27 01:01:13 2024: BS 267 completed
Sat Jan 27 01:01:29 2024: BS 268 completed
Sat Jan 27 01:01:45 2024: BS 269 completed
Sat Jan 27 01:02:01 2024: BS 270 completed
Sat Jan 27 01:02:17 2024: BS 271 completed
Sat Jan 27 01:02:33 2024: BS 272 completed
Sat Jan 27 01:02:49 2024: BS 273 completed
Sat Jan 27 01:03:05 2024: BS 274 completed
Sat Jan 27 01:03:21 2024: BS 275 completed
Sat Jan 27 01:03:37 2024: BS 276 completed
Sat Jan 27 01:03:53 2024: BS 277 completed
Sat Jan 27 01:04:09 2024: BS 278 completed
Sat Jan 27 01:04:25 2024: BS 279 completed
Sat Jan 27 01:04:41 2024: BS 280 completed
Sat Jan 27 01:04:57 2024: BS 281 completed
Sat Jan 27 01:05:13 2024: BS 282 completed
Sat Jan 27 01:05:29 2024: BS 283 completed
Sat Jan 27 01:05:45 2024: BS 284 completed
Sat Jan 27 01:06:01 2024: BS 285 completed
Sat Jan 27 01:06:17 2024: BS 286 completed
Sat Jan 27 01:06:33 2024: BS 287 completed
Sat Jan 27 01:06:49 2024: BS 288 completed
Sat Jan 27 01:07:05 2024: BS 289 completed
Sat Jan 27 01:07:21 2024: BS 290 completed
Sat Jan 27 01:07:37 2024: BS 291 completed
Sat Jan 27 01:07:53 2024: BS 292 completed
Sat Jan 27 01:08:09 2024: BS 293 completed
Sat Jan 27 01:08:25 2024: BS 294 completed
Sat Jan 27 01:08:41 2024: BS 295 completed
Sat Jan 27 01:08:57 2024: BS 296 completed
Sat Jan 27 01:09:13 2024: BS 297 completed
Sat Jan 27 01:09:29 2024: BS 298 completed
Sat Jan 27 01:09:45 2024: BS 299 completed
Sat Jan 27 01:10:01 2024: BS 300 completed
Sat Jan 27 01:10:17 2024: BS 301 completed
Sat Jan 27 01:10:33 2024: BS 302 completed
Sat Jan 27 01:10:49 2024: BS 303 completed
Sat Jan 27 01:11:05 2024: BS 304 completed
Sat Jan 27 01:11:21 2024: BS 305 completed
Sat Jan 27 01:11:37 2024: BS 306 completed
Sat Jan 27 01:11:53 2024: BS 307 completed
Sat Jan 27 01:12:09 2024: BS 308 completed
Sat Jan 27 01:12:25 2024: BS 309 completed
Sat Jan 27 01:12:41 2024: BS 310 completed
Sat Jan 27 01:12:57 2024: BS 311 completed
Sat Jan 27 01:13:13 2024: BS 312 completed
Sat Jan 27 01:13:29 2024: BS 313 completed
Sat Jan 27 01:13:45 2024: BS 314 completed
Sat Jan 27 01:14:01 2024: BS 315 completed
Sat Jan 27 01:14:17 2024: BS 316 completed
Sat Jan 27 01:14:33 2024: BS 317 completed
Sat Jan 27 01:14:49 2024: BS 318 completed
Sat Jan 27 01:15:05 2024: BS 319 completed
Sat Jan 27 01:15:21 2024: BS 320 completed
Sat Jan 27 01:15:37 2024: BS 321 completed
Sat Jan 27 01:15:53 2024: BS 322 completed
Sat Jan 27 01:16:09 2024: BS 323 completed
Sat Jan 27 01:16:25 2024: BS 324 completed
Sat Jan 27 01:16:41 2024: BS 325 completed
Sat Jan 27 01:16:57 2024: BS 326 completed
Sat Jan 27 01:17:13 2024: BS 327 completed
Sat Jan 27 01:17:29 2024: BS 328 completed
Sat Jan 27 01:17:45 2024: BS 329 completed
Sat Jan 27 01:18:01 2024: BS 330 completed
Sat Jan 27 01:18:17 2024: BS 331 completed
Sat Jan 27 01:18:33 2024: BS 332 completed
Sat Jan 27 01:18:49 2024: BS 333 completed
Sat Jan 27 01:19:05 2024: BS 334 completed
Sat Jan 27 01:19:21 2024: BS 335 completed
Sat Jan 27 01:19:37 2024: BS 336 completed
Sat Jan 27 01:19:53 2024: BS 337 completed
Sat Jan 27 01:20:09 2024: BS 338 completed
Sat Jan 27 01:20:25 2024: BS 339 completed
Sat Jan 27 01:20:41 2024: BS 340 completed
Sat Jan 27 01:20:57 2024: BS 341 completed
Sat Jan 27 01:21:13 2024: BS 342 completed
Sat Jan 27 01:21:29 2024: BS 343 completed
Sat Jan 27 01:21:45 2024: BS 344 completed
Sat Jan 27 01:22:01 2024: BS 345 completed
Sat Jan 27 01:22:17 2024: BS 346 completed
Sat Jan 27 01:22:33 2024: BS 347 completed
Sat Jan 27 01:22:49 2024: BS 348 completed
Sat Jan 27 01:23:05 2024: BS 349 completed
Sat Jan 27 01:23:21 2024: BS 350 completed
Sat Jan 27 01:23:37 2024: BS 351 completed
Sat Jan 27 01:23:53 2024: BS 352 completed
Sat Jan 27 01:24:09 2024: BS 353 completed
Sat Jan 27 01:24:25 2024: BS 354 completed
Sat Jan 27 01:24:41 2024: BS 355 completed
Sat Jan 27 01:24:57 2024: BS 356 completed
Sat Jan 27 01:25:13 2024: BS 357 completed
Sat Jan 27 01:25:29 2024: BS 358 completed
Sat Jan 27 01:25:45 2024: BS 359 completed
Sat Jan 27 01:26:01 2024: BS 360 completed
Sat Jan 27 01:26:17 2024: BS 361 completed
Sat Jan 27 01:26:33 2024: BS 362 completed
Sat Jan 27 01:26:49 2024: BS 363 completed
Sat Jan 27 01:27:05 2024: BS 364 completed
Sat Jan 27 01:27:21 2024: BS 365 completed
Sat Jan 27 01:27:37 2024: BS 366 completed
Sat Jan 27 01:27:53 2024: BS 367 completed
Sat Jan 27 01:28:09 2024: BS 368 completed
Sat Jan 27 01:28:25 2024: BS 369 completed
Sat Jan 27 01:28:41 2024: BS 370 completed
Sat Jan 27 01:28:57 2024: BS 371 completed
Sat Jan 27 01:29:13 2024: BS 372 completed
Sat Jan 27 01:29:29 2024: BS 373 completed
Sat Jan 27 01:29:45 2024: BS 374 completed
Sat Jan 27 01:30:01 2024: BS 375 completed
Sat Jan 27 01:30:17 2024: BS 376 completed
Sat Jan 27 01:30:33 2024: BS 377 completed
Sat Jan 27 01:30:49 2024: BS 378 completed
Sat Jan 27 01:31:05 2024: BS 379 completed
Sat Jan 27 01:31:21 2024: BS 380 completed
Sat Jan 27 01:31:37 2024: BS 381 completed
Sat Jan 27 01:31:53 2024: BS 382 completed
Sat Jan 27 01:32:09 2024: BS 383 completed
Sat Jan 27 01:32:25 2024: BS 384 completed
Sat Jan 27 01:32:41 2024: BS 385 completed
Sat Jan 27 01:32:57 2024: BS 386 completed
Sat Jan 27 01:33:13 2024: BS 387 completed
Sat Jan 27 01:33:29 2024: BS 388 completed
Sat Jan 27 01:33:45 2024: BS 389 completed
Sat Jan 27 01:34:01 2024: BS 390 completed
Sat Jan 27 01:34:17 2024: BS 391 completed
Sat Jan 27 01:34:33 2024: BS 392 completed
Sat Jan 27 01:34:49 2024: BS 393 completed
Sat Jan 27 01:35:05 2024: BS 394 completed
Sat Jan 27 01:35:21 2024: BS 395 completed
Sat Jan 27 01:35:37 2024: BS 396 completed
Sat Jan 27 01:35:53 2024: BS 397 completed
Sat Jan 27 01:36:09 2024: BS 398 completed
Sat Jan 27 01:36:25 2024: BS 399 completed
Sat Jan 27 01:36:41 2024: BS 400 completed
Sat Jan 27 01:36:57 2024: BS 401 completed
Sat Jan 27 01:37:13 2024: BS 402 completed
Sat Jan 27 01:37:29 2024: BS 403 completed
Sat Jan 27 01:37:45 2024: BS 404 completed
Sat Jan 27 01:38:01 2024: BS 405 completed
Sat Jan 27 01:38:17 2024: BS 406 completed
Sat Jan 27 01:38:33 2024: BS 407 completed
Sat Jan 27 01:38:49 2024: BS 408 completed
Sat Jan 27 01:39:05 2024: BS 409 completed
Sat Jan 27 01:39:21 2024: BS 410 completed
Sat Jan 27 01:39:37 2024: BS 411 completed
Sat Jan 27 01:39:53 2024: BS 412 completed
Sat Jan 27 01:40:09 2024: BS 413 completed
Sat Jan 27 01:40:25 2024: BS 414 completed
Sat Jan 27 01:40:41 2024: BS 415 completed
Sat Jan 27 01:40:57 2024: BS 416 completed
Sat Jan 27 01:41:13 2024: BS 417 completed
Sat Jan 27 01:41:29 2024: BS 418 completed
Sat Jan 27 01:41:45 2024: BS 419 completed
Sat Jan 27 01:42:01 2024: BS 420 completed
Sat Jan 27 01:42:17 2024: BS 421 completed
Sat Jan 27 01:42:33 2024: BS 422 completed
Sat Jan 27 01:42:49 2024: BS 423 completed
Sat Jan 27 01:43:05 2024: BS 424 completed
Sat Jan 27 01:43:21 2024: BS 425 completed
Sat Jan 27 01:43:37 2024: BS 426 completed
Sat Jan 27 01:43:53 2024: BS 427 completed
Sat Jan 27 01:44:09 2024: BS 428 completed
Sat Jan 27 01:44:25 2024: BS 429 completed
Sat Jan 27 01:44:41 2024: BS 430 completed
Sat Jan 27 01:44:57 2024: BS 431 completed
Sat Jan 27 01:45:13 2024: BS 432 completed
Sat Jan 27 01:45:29 2024: BS 433 completed
Sat Jan 27 01:45:45 2024: BS 434 completed
Sat Jan 27 01:46:01 2024: BS 435 completed
Sat Jan 27 01:46:17 2024: BS 436 completed
Sat Jan 27 01:46:33 2024: BS 437 completed
Sat Jan 27 01:46:49 2024: BS 438 completed
Sat Jan 27 01:47:05 2024: BS 439 completed
Sat Jan 27 01:47:21 2024: BS 440 completed
Sat Jan 27 01:47:37 2024: BS 441 completed
Sat Jan 27 01:47:53 2024: BS 442 completed
Sat Jan 27 01:48:09 2024: BS 443 completed
Sat Jan 27 01:48:25 2024: BS 444 completed
Sat Jan 27 01:48:41 2024: BS 445 completed
Sat Jan 27 01:48:57 2024: BS 446 completed
Sat Jan 27 01:49:13 2024: BS 447 completed
Sat Jan 27 01:49:29 2024: BS 448 completed
Sat Jan 27 01:49:45 2024: BS 449 completed
Sat Jan 27 01:50:01 2024: BS 450 completed
Sat Jan 27 01:50:17 2024: BS 451 completed
Sat Jan 27 01:50:33 2024: BS 452 completed
Sat Jan 27 01:50:49 2024: BS 453 completed
Sat Jan 27 01:51:05 2024: BS 454 completed
Sat Jan 27 01:51:21 2024: BS 455 completed
Sat Jan 27 01:51:37 2024: BS 456 completed
Sat Jan 27 01:51:53 2024: BS 457 completed
Sat Jan 27 01:52:09 2024: BS 458 completed
Sat Jan 27 01:52:25 2024: BS 459 completed
Sat Jan 27 01:52:41 2024: BS 460 completed
Sat Jan 27 01:52:57 2024: BS 461 completed
Sat Jan 27 01:53:13 2024: BS 462 completed
Sat Jan 27 01:53:29 2024: BS 463 completed
Sat Jan 27 01:53:45 2024: BS 464 completed
Sat Jan 27 01:54:01 2024: BS 465 completed
Sat Jan 27 01:54:17 2024: BS 466 completed
Sat Jan 27 01:54:33 2024: BS 467 completed
Sat Jan 27 01:54:49 2024: BS 468 completed
Sat Jan 27 01:55:05 2024: BS 469 completed
Sat Jan 27 01:55:21 2024: BS 470 completed
Sat Jan 27 01:55:37 2024: BS 471 completed
Sat Jan 27 01:55:53 2024: BS 472 completed
Sat Jan 27 01:56:09 2024: BS 473 completed
Sat Jan 27 01:56:25 2024: BS 474 completed
Sat Jan 27 01:56:41 2024: BS 475 completed
Sat Jan 27 01:56:57 2024: BS 476 completed
Sat Jan 27 01:57:13 2024: BS 477 completed
Sat Jan 27 01:57:29 2024: BS 478 completed
Sat Jan 27 01:57:45 2024: BS 479 completed
Sat Jan 27 01:58:01 2024: BS 480 completed
Sat Jan 27 01:58:17 2024: BS 481 completed
Sat Jan 27 01:58:33 2024: BS 482 completed
Sat Jan 27 01:58:49 2024: BS 483 completed
Sat Jan 27 01:59:05 2024: BS 484 completed
Sat Jan 27 01:59:21 2024: BS 485 completed
Sat Jan 27 01:59:37 2024: BS 486 completed
Sat Jan 27 01:59:53 2024: BS 487 completed
Sat Jan 27 02:00:09 2024: BS 488 completed
Sat Jan 27 02:00:25 2024: BS 489 completed
Sat Jan 27 02:00:41 2024: BS 490 completed
Sat Jan 27 02:00:57 2024: BS 491 completed
Sat Jan 27 02:01:13 2024: BS 492 completed
Sat Jan 27 02:01:29 2024: BS 493 completed
Sat Jan 27 02:01:45 2024: BS 494 completed
Sat Jan 27 02:02:01 2024: BS 495 completed
Sat Jan 27 02:02:17 2024: BS 496 completed
Sat Jan 27 02:02:33 2024: BS 497 completed
Sat Jan 27 02:02:49 2024: BS 498 completed
Sat Jan 27 02:03:05 2024: BS 499 completed
Sat Jan 27 02:03:21 2024: BS 500 completed
Sat Jan 27 02:03:37 2024: BS 501 completed
Sat Jan 27 02:03:53 2024: BS 502 completed
Sat Jan 27 02:04:09 2024: BS 503 completed
Sat Jan 27 02:04:25 2024: BS 504 completed
Sat Jan 27 02:04:41 2024: BS 505 completed
Sat Jan 27 02:04:57 2024: BS 506 completed
Sat Jan 27 02:05:13 2024: BS 507 completed
Sat Jan 27 02:05:29 2024: BS 508 completed
Sat Jan 27 02:05:45 2024: BS 509 completed
Sat Jan 27 02:06:01 2024: BS 510 completed
Sat Jan 27 02:06:17 2024: BS 511 completed
Sat Jan 27 02:06:33 2024: BS 512 completed
Sat Jan 27 02:06:49 2024: BS 513 completed
Sat Jan 27 02:07:05 2024: BS 514 completed
Sat Jan 27 02:07:21 2024: BS 515 completed
Sat Jan 27 02:07:37 2024: BS 516 completed
Sat Jan 27 02:07:53 2024: BS 517 completed
Sat Jan 27 02:08:09 2024: BS 518 completed
Sat Jan 27 02:08:25 2024: BS 519 completed
Sat Jan 27 02:08:41 2024: BS 520 completed
Sat Jan 27 02:08:57 2024: BS 521 completed
Sat Jan 27 02:09:13 2024: BS 522 completed
Sat Jan 27 02:09:29 2024: BS 523 completed
Sat Jan 27 02:09:45 2024: BS 524 completed
Sat Jan 27 02:10:01 2024: BS 525 completed
Sat Jan 27 02:10:17 2024: BS 526 completed
Sat Jan 27 02:10:33 2024: BS 527 completed
Sat Jan 27 02:10:49 2024: BS 528 completed
Sat Jan 27 02:11:05 2024: BS 529 completed
Sat Jan 27 02:11:21 2024: BS 530 completed
Sat Jan 27 02:11:37 2024: BS 531 completed
Sat Jan 27 02:11:53 2024: BS 532 completed
Sat Jan 27 02:12:09 2024: BS 533 completed
Sat Jan 27 02:12:25 2024: BS 534 completed
Sat Jan 27 02:12:41 2024: BS 535 completed
Sat Jan 27 02:12:57 2024: BS 536 completed
Sat Jan 27 02:13:13 2024: BS 537 completed
Sat Jan 27 02:13:29 2024: BS 538 completed
Sat Jan 27 02:13:45 2024: BS 539 completed
Sat Jan 27 02:14:01 2024: BS 540 completed
Sat Jan 27 02:14:17 2024: BS 541 completed
Sat Jan 27 02:14:33 2024: BS 542 completed
Sat Jan 27 02:14:49 2024: BS 543 completed
Sat Jan 27 02:15:05 2024: BS 544 completed
Sat Jan 27 02:15:21 2024: BS 545 completed
Sat Jan 27 02:15:37 2024: BS 546 completed
Sat Jan 27 02:15:53 2024: BS 547 completed
Sat Jan 27 02:16:09 2024: BS 548 completed
Sat Jan 27 02:16:25 2024: BS 549 completed
Sat Jan 27 02:16:41 2024: BS 550 completed
Sat Jan 27 02:16:57 2024: BS 551 completed
Sat Jan 27 02:17:13 2024: BS 552 completed
Sat Jan 27 02:17:29 2024: BS 553 completed
Sat Jan 27 02:17:45 2024: BS 554 completed
Sat Jan 27 02:18:01 2024: BS 555 completed
Sat Jan 27 02:18:17 2024: BS 556 completed
Sat Jan 27 02:18:33 2024: BS 557 completed
Sat Jan 27 02:18:49 2024: BS 558 completed
Sat Jan 27 02:19:05 2024: BS 559 completed
Sat Jan 27 02:19:21 2024: BS 560 completed
Sat Jan 27 02:19:37 2024: BS 561 completed
Sat Jan 27 02:19:53 2024: BS 562 completed
Sat Jan 27 02:20:09 2024: BS 563 completed
Sat Jan 27 02:20:25 2024: BS 564 completed
Sat Jan 27 02:20:41 2024: BS 565 completed
Sat Jan 27 02:20:57 2024: BS 566 completed
Sat Jan 27 02:21:13 2024: BS 567 completed
Sat Jan 27 02:21:29 2024: BS 568 completed
Sat Jan 27 02:21:45 2024: BS 569 completed
Sat Jan 27 02:22:01 2024: BS 570 completed
Sat Jan 27 02:22:17 2024: BS 571 completed
Sat Jan 27 02:22:33 2024: BS 572 completed
Sat Jan 27 02:22:49 2024: BS 573 completed
Sat Jan 27 02:23:05 2024: BS 574 completed
Sat Jan 27 02:23:21 2024: BS 575 completed
Sat Jan 27 02:23:37 2024: BS 576 completed
Sat Jan 27 02:23:53 2024: BS 577 completed
Sat Jan 27 02:24:09 2024: BS 578 completed
Sat Jan 27 02:24:25 2024: BS 579 completed
Sat Jan 27 02:24:41 2024: BS 580 completed
Sat Jan 27 02:24:57 2024: BS 581 completed
Sat Jan 27 02:25:13 2024: BS 582 completed
Sat Jan 27 02:25:29 2024: BS 583 completed
Sat Jan 27 02:25:45 2024: BS 584 completed
Sat Jan 27 02:26:01 2024: BS 585 completed
Sat Jan 27 02:26:17 2024: BS 586 completed
Sat Jan 27 02:26:33 2024: BS 587 completed
Sat Jan 27 02:26:49 2024: BS 588 completed
Sat Jan 27 02:27:05 2024: BS 589 completed
Sat Jan 27 02:27:21 2024: BS 590 completed
Sat Jan 27 02:27:37 2024: BS 591 completed
Sat Jan 27 02:27:53 2024: BS 592 completed
Sat Jan 27 02:28:09 2024: BS 593 completed
Sat Jan 27 02:28:25 2024: BS 594 completed
Sat Jan 27 02:28:41 2024: BS 595 completed
Sat Jan 27 02:28:57 2024: BS 596 completed
Sat Jan 27 02:29:13 2024: BS 597 completed
Sat Jan 27 02:29:29 2024: BS 598 completed
Sat Jan 27 02:29:45 2024: BS 599 completed
Sat Jan 27 02:30:01 2024: BS 600 completed
Sat Jan 27 02:30:17 2024: BS 601 completed
Sat Jan 27 02:30:33 2024: BS 602 completed
Sat Jan 27 02:30:49 2024: BS 603 completed
Sat Jan 27 02:31:05 2024: BS 604 completed
Sat Jan 27 02:31:21 2024: BS 605 completed
Sat Jan 27 02:31:37 2024: BS 606 completed
Sat Jan 27 02:31:53 2024: BS 607 completed
Sat Jan 27 02:32:09 2024: BS 608 completed
Sat Jan 27 02:32:25 2024: BS 609 completed
Sat Jan 27 02:32:41 2024: BS 610 completed
Sat Jan 27 02:32:57 2024: BS 611 completed
Sat Jan 27 02:33:13 2024: BS 612 completed
Sat Jan 27 02:33:29 2024: BS 613 completed
Sat Jan 27 02:33:45 2024: BS 614 completed
Sat Jan 27 02:34:01 2024: BS 615 completed
Sat Jan 27 02:34:17 2024: BS 616 completed
Sat Jan 27 02:34:33 2024: BS 617 completed
Sat Jan 27 02:34:49 2024: BS 618 completed
Sat Jan 27 02:35:05 2024: BS 619 completed
Sat Jan 27 02:35:21 2024: BS 620 completed
Sat Jan 27 02:35:37 2024: BS 621 completed
Sat Jan 27 02:35:53 2024: BS 622 completed
Sat Jan 27 02:36:09 2024: BS 623 completed
Sat Jan 27 02:36:25 2024: BS 624 completed
