# Supplementary material for: Carbosulfonylation of Alkynes: A Direct Conversion of sp-C to sp3-C through Visible Light-Mediated 3-Component Reaction
Source: Org Lett. 2024 Sep 11;26(37):7858–63. doi: 10.1021/acs.orglett.4c02700 (PMC11421081; doi:10.1021/acs.orglett.4c02700)
Supplement: Supplementary file 2 — ol4c02700_si_002.zip [file ol4c02700_si_002.zip › OL FID/(±)-Pyrrolallosedamine 1H/log]

Fri Jan 26 23:41:46 2024: Experiment started
Fri Jan 26 23:41:53 2024: BS 1 completed
Fri Jan 26 23:41:57 2024: BS 2 completed
Fri Jan 26 23:42:01 2024: BS 3 completed
Fri Jan 26 23:42:04 2024: BS 4 completed
Fri Jan 26 23:42:08 2024: BS 5 completed
Fri Jan 26 23:42:11 2024: BS 6 completed
Fri Jan 26 23:42:15 2024: BS 7 completed
Fri Jan 26 23:42:18 2024: BS 8 completed
Fri Jan 26 23:42:22 2024: BS 9 completed
Fri Jan 26 23:42:25 2024: BS 10 completed
Fri Jan 26 23:42:29 2024: BS 11 completed
Fri Jan 26 23:42:33 2024: BS 12 completed
Fri Jan 26 23:42:36 2024: BS 13 completed
Fri Jan 26 23:42:40 2024: BS 14 completed
Fri Jan 26 23:42:43 2024: BS 15 completed
Fri Jan 26 23:42:47 2024: BS 16 completed
Fri Jan 26 23:42:50 2024: BS 17 completed
Fri Jan 26 23:42:54 2024: BS 18 completed
Fri Jan 26 23:42:57 2024: BS 19 completed
Fri Jan 26 23:43:01 2024: BS 20 completed
Fri Jan 26 23:43:05 2024: BS 21 completed
Fri Jan 26 23:43:08 2024: BS 22 completed
Fri Jan 26 23:43:12 2024: BS 23 completed
Fri Jan 26 23:43:15 2024: BS 24 completed
Fri Jan 26 23:43:19 2024: BS 25 completed
Fri Jan 26 23:43:22 2024: BS 26 completed
Fri Jan 26 23:43:26 2024: BS 27 completed
Fri Jan 26 23:43:29 2024: BS 28 completed
Fri Jan 26 23:43:33 2024: BS 29 completed
Fri Jan 26 23:43:37 2024: BS 30 completed
Fri Jan 26 23:43:40 2024: BS 31 completed
