# Supplementary material for: Carbosulfonylation of Alkynes: A Direct Conversion of sp-C to sp3-C through Visible Light-Mediated 3-Component Reaction
Source: Org Lett. 2024 Sep 11;26(37):7858–63. doi: 10.1021/acs.orglett.4c02700 (PMC11421081; doi:10.1021/acs.orglett.4c02700)
Supplement: Supplementary file 2 — ol4c02700_si_002.zip [file ol4c02700_si_002.zip › OL FID/(±)-Pyrrolsedamine 13C/log]

Sat Jan 27 02:45:50 2024: Experiment started
Sat Jan 27 02:50:24 2024: BS 1 completed
Sat Jan 27 02:50:40 2024: BS 2 completed
Sat Jan 27 02:50:56 2024: BS 3 completed
Sat Jan 27 02:51:12 2024: BS 4 completed
Sat Jan 27 02:51:28 2024: BS 5 completed
Sat Jan 27 02:51:44 2024: BS 6 completed
Sat Jan 27 02:52:00 2024: BS 7 completed
Sat Jan 27 02:52:16 2024: BS 8 completed
Sat Jan 27 02:52:32 2024: BS 9 completed
Sat Jan 27 02:52:48 2024: BS 10 completed
Sat Jan 27 02:53:04 2024: BS 11 completed
Sat Jan 27 02:53:20 2024: BS 12 completed
Sat Jan 27 02:53:36 2024: BS 13 completed
Sat Jan 27 02:53:52 2024: BS 14 completed
Sat Jan 27 02:54:08 2024: BS 15 completed
Sat Jan 27 02:54:24 2024: BS 16 completed
Sat Jan 27 02:54:40 2024: BS 17 completed
Sat Jan 27 02:54:56 2024: BS 18 completed
Sat Jan 27 02:55:12 2024: BS 19 completed
Sat Jan 27 02:55:28 2024: BS 20 completed
Sat Jan 27 02:55:44 2024: BS 21 completed
Sat Jan 27 02:56:00 2024: BS 22 completed
Sat Jan 27 02:56:16 2024: BS 23 completed
Sat Jan 27 02:56:32 2024: BS 24 completed
Sat Jan 27 02:56:48 2024: BS 25 completed
Sat Jan 27 02:57:04 2024: BS 26 completed
Sat Jan 27 02:57:20 2024: BS 27 completed
Sat Jan 27 02:57:36 2024: BS 28 completed
Sat Jan 27 02:57:52 2024: BS 29 completed
Sat Jan 27 02:58:08 2024: BS 30 completed
Sat Jan 27 02:58:24 2024: BS 31 completed
Sat Jan 27 02:58:40 2024: BS 32 completed
Sat Jan 27 02:58:56 2024: BS 33 completed
Sat Jan 27 02:59:12 2024: BS 34 completed
Sat Jan 27 02:59:28 2024: BS 35 completed
Sat Jan 27 02:59:44 2024: BS 36 completed
Sat Jan 27 03:00:00 2024: BS 37 completed
Sat Jan 27 03:00:16 2024: BS 38 completed
Sat Jan 27 03:00:32 2024: BS 39 completed
Sat Jan 27 03:00:48 2024: BS 40 completed
Sat Jan 27 03:01:04 2024: BS 41 completed
Sat Jan 27 03:01:20 2024: BS 42 completed
Sat Jan 27 03:01:36 2024: BS 43 completed
Sat Jan 27 03:01:52 2024: BS 44 completed
Sat Jan 27 03:02:08 2024: BS 45 completed
Sat Jan 27 03:02:24 2024: BS 46 completed
Sat Jan 27 03:02:40 2024: BS 47 completed
Sat Jan 27 03:02:56 2024: BS 48 completed
Sat Jan 27 03:03:12 2024: BS 49 completed
Sat Jan 27 03:03:28 2024: BS 50 completed
Sat Jan 27 03:03:44 2024: BS 51 completed
Sat Jan 27 03:04:00 2024: BS 52 completed
Sat Jan 27 03:04:16 2024: BS 53 completed
Sat Jan 27 03:04:32 2024: BS 54 completed
Sat Jan 27 03:04:48 2024: BS 55 completed
Sat Jan 27 03:05:04 2024: BS 56 completed
Sat Jan 27 03:05:20 2024: BS 57 completed
Sat Jan 27 03:05:36 2024: BS 58 completed
Sat Jan 27 03:05:52 2024: BS 59 completed
Sat Jan 27 03:06:08 2024: BS 60 completed
Sat Jan 27 03:06:24 2024: BS 61 completed
Sat Jan 27 03:06:40 2024: BS 62 completed
Sat Jan 27 03:06:56 2024: BS 63 completed
Sat Jan 27 03:07:12 2024: BS 64 completed
Sat Jan 27 03:07:28 2024: BS 65 completed
Sat Jan 27 03:07:44 2024: BS 66 completed
Sat Jan 27 03:08:00 2024: BS 67 completed
Sat Jan 27 03:08:16 2024: BS 68 completed
Sat Jan 27 03:08:32 2024: BS 69 completed
Sat Jan 27 03:08:48 2024: BS 70 completed
Sat Jan 27 03:09:04 2024: BS 71 completed
Sat Jan 27 03:09:20 2024: BS 72 completed
Sat Jan 27 03:09:36 2024: BS 73 completed
Sat Jan 27 03:09:52 2024: BS 74 completed
Sat Jan 27 03:10:08 2024: BS 75 completed
Sat Jan 27 03:10:24 2024: BS 76 completed
Sat Jan 27 03:10:40 2024: BS 77 completed
Sat Jan 27 03:10:56 2024: BS 78 completed
Sat Jan 27 03:11:12 2024: BS 79 completed
Sat Jan 27 03:11:28 2024: BS 80 completed
Sat Jan 27 03:11:44 2024: BS 81 completed
Sat Jan 27 03:12:00 2024: BS 82 completed
Sat Jan 27 03:12:16 2024: BS 83 completed
Sat Jan 27 03:12:32 2024: BS 84 completed
Sat Jan 27 03:12:48 2024: BS 85 completed
Sat Jan 27 03:13:04 2024: BS 86 completed
Sat Jan 27 03:13:20 2024: BS 87 completed
Sat Jan 27 03:13:36 2024: BS 88 completed
Sat Jan 27 03:13:52 2024: BS 89 completed
Sat Jan 27 03:14:08 2024: BS 90 completed
Sat Jan 27 03:14:24 2024: BS 91 completed
Sat Jan 27 03:14:40 2024: BS 92 completed
Sat Jan 27 03:14:56 2024: BS 93 completed
Sat Jan 27 03:15:12 2024: BS 94 completed
Sat Jan 27 03:15:28 2024: BS 95 completed
Sat Jan 27 03:15:44 2024: BS 96 completed
Sat Jan 27 03:16:00 2024: BS 97 completed
Sat Jan 27 03:16:16 2024: BS 98 completed
Sat Jan 27 03:16:32 2024: BS 99 completed
Sat Jan 27 03:16:48 2024: BS 100 completed
Sat Jan 27 03:17:04 2024: BS 101 completed
Sat Jan 27 03:17:20 2024: BS 102 completed
Sat Jan 27 03:17:36 2024: BS 103 completed
Sat Jan 27 03:17:52 2024: BS 104 completed
Sat Jan 27 03:18:08 2024: BS 105 completed
Sat Jan 27 03:18:24 2024: BS 106 completed
Sat Jan 27 03:18:40 2024: BS 107 completed
Sat Jan 27 03:18:56 2024: BS 108 completed
Sat Jan 27 03:19:12 2024: BS 109 completed
Sat Jan 27 03:19:28 2024: BS 110 completed
Sat Jan 27 03:19:44 2024: BS 111 completed
Sat Jan 27 03:20:00 2024: BS 112 completed
Sat Jan 27 03:20:16 2024: BS 113 completed
Sat Jan 27 03:20:32 2024: BS 114 completed
Sat Jan 27 03:20:48 2024: BS 115 completed
Sat Jan 27 03:21:04 2024: BS 116 completed
Sat Jan 27 03:21:20 2024: BS 117 completed
Sat Jan 27 03:21:36 2024: BS 118 completed
Sat Jan 27 03:21:52 2024: BS 119 completed
Sat Jan 27 03:22:08 2024: BS 120 completed
Sat Jan 27 03:22:24 2024: BS 121 completed
Sat Jan 27 03:22:40 2024: BS 122 completed
Sat Jan 27 03:22:56 2024: BS 123 completed
Sat Jan 27 03:23:12 2024: BS 124 completed
Sat Jan 27 03:23:28 2024: BS 125 completed
Sat Jan 27 03:23:44 2024: BS 126 completed
Sat Jan 27 03:24:00 2024: BS 127 completed
Sat Jan 27 03:24:16 2024: BS 128 completed
Sat Jan 27 03:24:32 2024: BS 129 completed
Sat Jan 27 03:24:48 2024: BS 130 completed
Sat Jan 27 03:25:04 2024: BS 131 completed
Sat Jan 27 03:25:20 2024: BS 132 completed
Sat Jan 27 03:25:36 2024: BS 133 completed
Sat Jan 27 03:25:52 2024: BS 134 completed
Sat Jan 27 03:26:08 2024: BS 135 completed
Sat Jan 27 03:26:24 2024: BS 136 completed
Sat Jan 27 03:26:40 2024: BS 137 completed
Sat Jan 27 03:26:56 2024: BS 138 completed
Sat Jan 27 03:27:12 2024: BS 139 completed
Sat Jan 27 03:27:28 2024: BS 140 completed
Sat Jan 27 03:27:44 2024: BS 141 completed
Sat Jan 27 03:28:00 2024: BS 142 completed
Sat Jan 27 03:28:16 2024: BS 143 completed
Sat Jan 27 03:28:32 2024: BS 144 completed
Sat Jan 27 03:28:48 2024: BS 145 completed
Sat Jan 27 03:29:04 2024: BS 146 completed
Sat Jan 27 03:29:20 2024: BS 147 completed
Sat Jan 27 03:29:36 2024: BS 148 completed
Sat Jan 27 03:29:52 2024: BS 149 completed
Sat Jan 27 03:30:08 2024: BS 150 completed
Sat Jan 27 03:30:24 2024: BS 151 completed
Sat Jan 27 03:30:40 2024: BS 152 completed
Sat Jan 27 03:30:56 2024: BS 153 completed
Sat Jan 27 03:31:12 2024: BS 154 completed
Sat Jan 27 03:31:28 2024: BS 155 completed
Sat Jan 27 03:31:44 2024: BS 156 completed
Sat Jan 27 03:32:00 2024: BS 157 completed
Sat Jan 27 03:32:16 2024: BS 158 completed
Sat Jan 27 03:32:32 2024: BS 159 completed
Sat Jan 27 03:32:48 2024: BS 160 completed
Sat Jan 27 03:33:04 2024: BS 161 completed
Sat Jan 27 03:33:20 2024: BS 162 completed
Sat Jan 27 03:33:36 2024: BS 163 completed
Sat Jan 27 03:33:52 2024: BS 164 completed
Sat Jan 27 03:34:08 2024: BS 165 completed
Sat Jan 27 03:34:24 2024: BS 166 completed
Sat Jan 27 03:34:40 2024: BS 167 completed
Sat Jan 27 03:34:56 2024: BS 168 completed
Sat Jan 27 03:35:12 2024: BS 169 completed
Sat Jan 27 03:35:28 2024: BS 170 completed
Sat Jan 27 03:35:44 2024: BS 171 completed
Sat Jan 27 03:36:00 2024: BS 172 completed
Sat Jan 27 03:36:16 2024: BS 173 completed
Sat Jan 27 03:36:32 2024: BS 174 completed
Sat Jan 27 03:36:48 2024: BS 175 completed
Sat Jan 27 03:37:04 2024: BS 176 completed
Sat Jan 27 03:37:20 2024: BS 177 completed
Sat Jan 27 03:37:36 2024: BS 178 completed
Sat Jan 27 03:37:52 2024: BS 179 completed
Sat Jan 27 03:38:08 2024: BS 180 completed
Sat Jan 27 03:38:24 2024: BS 181 completed
Sat Jan 27 03:38:40 2024: BS 182 completed
Sat Jan 27 03:38:56 2024: BS 183 completed
Sat Jan 27 03:39:12 2024: BS 184 completed
Sat Jan 27 03:39:28 2024: BS 185 completed
Sat Jan 27 03:39:44 2024: BS 186 completed
Sat Jan 27 03:40:00 2024: BS 187 completed
Sat Jan 27 03:40:16 2024: BS 188 completed
Sat Jan 27 03:40:32 2024: BS 189 completed
Sat Jan 27 03:40:48 2024: BS 190 completed
Sat Jan 27 03:41:04 2024: BS 191 completed
Sat Jan 27 03:41:20 2024: BS 192 completed
Sat Jan 27 03:41:36 2024: BS 193 completed
Sat Jan 27 03:41:52 2024: BS 194 completed
Sat Jan 27 03:42:08 2024: BS 195 completed
Sat Jan 27 03:42:24 2024: BS 196 completed
Sat Jan 27 03:42:40 2024: BS 197 completed
Sat Jan 27 03:42:56 2024: BS 198 completed
Sat Jan 27 03:43:12 2024: BS 199 completed
Sat Jan 27 03:43:28 2024: BS 200 completed
Sat Jan 27 03:43:44 2024: BS 201 completed
Sat Jan 27 03:44:00 2024: BS 202 completed
Sat Jan 27 03:44:16 2024: BS 203 completed
Sat Jan 27 03:44:32 2024: BS 204 completed
Sat Jan 27 03:44:48 2024: BS 205 completed
Sat Jan 27 03:45:04 2024: BS 206 completed
Sat Jan 27 03:45:20 2024: BS 207 completed
Sat Jan 27 03:45:36 2024: BS 208 completed
Sat Jan 27 03:45:52 2024: BS 209 completed
Sat Jan 27 03:46:08 2024: BS 210 completed
Sat Jan 27 03:46:24 2024: BS 211 completed
Sat Jan 27 03:46:40 2024: BS 212 completed
Sat Jan 27 03:46:56 2024: BS 213 completed
Sat Jan 27 03:47:12 2024: BS 214 completed
Sat Jan 27 03:47:28 2024: BS 215 completed
Sat Jan 27 03:47:44 2024: BS 216 completed
Sat Jan 27 03:48:00 2024: BS 217 completed
Sat Jan 27 03:48:16 2024: BS 218 completed
Sat Jan 27 03:48:32 2024: BS 219 completed
Sat Jan 27 03:48:48 2024: BS 220 completed
Sat Jan 27 03:49:04 2024: BS 221 completed
Sat Jan 27 03:49:20 2024: BS 222 completed
Sat Jan 27 03:49:36 2024: BS 223 completed
Sat Jan 27 03:49:52 2024: BS 224 completed
Sat Jan 27 03:50:08 2024: BS 225 completed
Sat Jan 27 03:50:24 2024: BS 226 completed
Sat Jan 27 03:50:40 2024: BS 227 completed
Sat Jan 27 03:50:56 2024: BS 228 completed
Sat Jan 27 03:51:12 2024: BS 229 completed
Sat Jan 27 03:51:28 2024: BS 230 completed
Sat Jan 27 03:51:44 2024: BS 231 completed
Sat Jan 27 03:52:00 2024: BS 232 completed
Sat Jan 27 03:52:16 2024: BS 233 completed
Sat Jan 27 03:52:32 2024: BS 234 completed
Sat Jan 27 03:52:48 2024: BS 235 completed
Sat Jan 27 03:53:04 2024: BS 236 completed
Sat Jan 27 03:53:20 2024: BS 237 completed
Sat Jan 27 03:53:36 2024: BS 238 completed
Sat Jan 27 03:53:52 2024: BS 239 completed
Sat Jan 27 03:54:08 2024: BS 240 completed
Sat Jan 27 03:54:24 2024: BS 241 completed
Sat Jan 27 03:54:40 2024: BS 242 completed
Sat Jan 27 03:54:56 2024: BS 243 completed
Sat Jan 27 03:55:12 2024: BS 244 completed
Sat Jan 27 03:55:28 2024: BS 245 completed
Sat Jan 27 03:55:44 2024: BS 246 completed
Sat Jan 27 03:56:00 2024: BS 247 completed
Sat Jan 27 03:56:16 2024: BS 248 completed
Sat Jan 27 03:56:32 2024: BS 249 completed
Sat Jan 27 03:56:48 2024: BS 250 completed
Sat Jan 27 03:57:04 2024: BS 251 completed
Sat Jan 27 03:57:20 2024: BS 252 completed
Sat Jan 27 03:57:36 2024: BS 253 completed
Sat Jan 27 03:57:52 2024: BS 254 completed
Sat Jan 27 03:58:08 2024: BS 255 completed
Sat Jan 27 03:58:24 2024: BS 256 completed
Sat Jan 27 03:58:40 2024: BS 257 completed
Sat Jan 27 03:58:56 2024: BS 258 completed
Sat Jan 27 03:59:12 2024: BS 259 completed
Sat Jan 27 03:59:28 2024: BS 260 completed
Sat Jan 27 03:59:44 2024: BS 261 completed
Sat Jan 27 04:00:00 2024: BS 262 completed
Sat Jan 27 04:00:16 2024: BS 263 completed
Sat Jan 27 04:00:32 2024: BS 264 completed
Sat Jan 27 04:00:48 2024: BS 265 completed
Sat Jan 27 04:01:04 2024: BS 266 completed
Sat Jan 27 04:01:20 2024: BS 267 completed
Sat Jan 27 04:01:36 2024: BS 268 completed
Sat Jan 27 04:01:52 2024: BS 269 completed
Sat Jan 27 04:02:08 2024: BS 270 completed
Sat Jan 27 04:02:24 2024: BS 271 completed
Sat Jan 27 04:02:40 2024: BS 272 completed
Sat Jan 27 04:02:56 2024: BS 273 completed
Sat Jan 27 04:03:12 2024: BS 274 completed
Sat Jan 27 04:03:28 2024: BS 275 completed
Sat Jan 27 04:03:44 2024: BS 276 completed
Sat Jan 27 04:04:00 2024: BS 277 completed
Sat Jan 27 04:04:16 2024: BS 278 completed
Sat Jan 27 04:04:32 2024: BS 279 completed
Sat Jan 27 04:04:48 2024: BS 280 completed
Sat Jan 27 04:05:04 2024: BS 281 completed
Sat Jan 27 04:05:20 2024: BS 282 completed
Sat Jan 27 04:05:36 2024: BS 283 completed
Sat Jan 27 04:05:52 2024: BS 284 completed
Sat Jan 27 04:06:08 2024: BS 285 completed
Sat Jan 27 04:06:24 2024: BS 286 completed
Sat Jan 27 04:06:40 2024: BS 287 completed
Sat Jan 27 04:06:56 2024: BS 288 completed
Sat Jan 27 04:07:12 2024: BS 289 completed
Sat Jan 27 04:07:28 2024: BS 290 completed
Sat Jan 27 04:07:44 2024: BS 291 completed
Sat Jan 27 04:08:00 2024: BS 292 completed
Sat Jan 27 04:08:16 2024: BS 293 completed
Sat Jan 27 04:08:32 2024: BS 294 completed
Sat Jan 27 04:08:48 2024: BS 295 completed
Sat Jan 27 04:09:04 2024: BS 296 completed
Sat Jan 27 04:09:20 2024: BS 297 completed
Sat Jan 27 04:09:36 2024: BS 298 completed
Sat Jan 27 04:09:52 2024: BS 299 completed
Sat Jan 27 04:10:08 2024: BS 300 completed
Sat Jan 27 04:10:24 2024: BS 301 completed
Sat Jan 27 04:10:40 2024: BS 302 completed
Sat Jan 27 04:10:56 2024: BS 303 completed
Sat Jan 27 04:11:12 2024: BS 304 completed
Sat Jan 27 04:11:28 2024: BS 305 completed
Sat Jan 27 04:11:44 2024: BS 306 completed
Sat Jan 27 04:12:00 2024: BS 307 completed
Sat Jan 27 04:12:16 2024: BS 308 completed
Sat Jan 27 04:12:32 2024: BS 309 completed
Sat Jan 27 04:12:48 2024: BS 310 completed
Sat Jan 27 04:13:04 2024: BS 311 completed
Sat Jan 27 04:13:20 2024: BS 312 completed
Sat Jan 27 04:13:36 2024: BS 313 completed
Sat Jan 27 04:13:52 2024: BS 314 completed
Sat Jan 27 04:14:08 2024: BS 315 completed
Sat Jan 27 04:14:24 2024: BS 316 completed
Sat Jan 27 04:14:40 2024: BS 317 completed
Sat Jan 27 04:14:56 2024: BS 318 completed
Sat Jan 27 04:15:12 2024: BS 319 completed
Sat Jan 27 04:15:28 2024: BS 320 completed
Sat Jan 27 04:15:44 2024: BS 321 completed
Sat Jan 27 04:16:00 2024: BS 322 completed
Sat Jan 27 04:16:16 2024: BS 323 completed
Sat Jan 27 04:16:32 2024: BS 324 completed
Sat Jan 27 04:16:48 2024: BS 325 completed
Sat Jan 27 04:17:04 2024: BS 326 completed
Sat Jan 27 04:17:20 2024: BS 327 completed
Sat Jan 27 04:17:36 2024: BS 328 completed
Sat Jan 27 04:17:52 2024: BS 329 completed
Sat Jan 27 04:18:08 2024: BS 330 completed
Sat Jan 27 04:18:24 2024: BS 331 completed
Sat Jan 27 04:18:40 2024: BS 332 completed
Sat Jan 27 04:18:56 2024: BS 333 completed
Sat Jan 27 04:19:12 2024: BS 334 completed
Sat Jan 27 04:19:28 2024: BS 335 completed
Sat Jan 27 04:19:44 2024: BS 336 completed
Sat Jan 27 04:20:00 2024: BS 337 completed
Sat Jan 27 04:20:16 2024: BS 338 completed
Sat Jan 27 04:20:32 2024: BS 339 completed
Sat Jan 27 04:20:48 2024: BS 340 completed
Sat Jan 27 04:21:04 2024: BS 341 completed
Sat Jan 27 04:21:20 2024: BS 342 completed
Sat Jan 27 04:21:36 2024: BS 343 completed
Sat Jan 27 04:21:52 2024: BS 344 completed
Sat Jan 27 04:22:08 2024: BS 345 completed
Sat Jan 27 04:22:24 2024: BS 346 completed
Sat Jan 27 04:22:40 2024: BS 347 completed
Sat Jan 27 04:22:56 2024: BS 348 completed
Sat Jan 27 04:23:12 2024: BS 349 completed
Sat Jan 27 04:23:28 2024: BS 350 completed
Sat Jan 27 04:23:44 2024: BS 351 completed
Sat Jan 27 04:24:00 2024: BS 352 completed
Sat Jan 27 04:24:16 2024: BS 353 completed
Sat Jan 27 04:24:32 2024: BS 354 completed
Sat Jan 27 04:24:48 2024: BS 355 completed
Sat Jan 27 04:25:04 2024: BS 356 completed
Sat Jan 27 04:25:20 2024: BS 357 completed
Sat Jan 27 04:25:36 2024: BS 358 completed
Sat Jan 27 04:25:52 2024: BS 359 completed
Sat Jan 27 04:26:08 2024: BS 360 completed
Sat Jan 27 04:26:24 2024: BS 361 completed
Sat Jan 27 04:26:40 2024: BS 362 completed
Sat Jan 27 04:26:56 2024: BS 363 completed
Sat Jan 27 04:27:12 2024: BS 364 completed
Sat Jan 27 04:27:28 2024: BS 365 completed
Sat Jan 27 04:27:44 2024: BS 366 completed
Sat Jan 27 04:28:00 2024: BS 367 completed
Sat Jan 27 04:28:16 2024: BS 368 completed
Sat Jan 27 04:28:32 2024: BS 369 completed
Sat Jan 27 04:28:48 2024: BS 370 completed
Sat Jan 27 04:29:04 2024: BS 371 completed
Sat Jan 27 04:29:20 2024: BS 372 completed
Sat Jan 27 04:29:36 2024: BS 373 completed
Sat Jan 27 04:29:52 2024: BS 374 completed
Sat Jan 27 04:30:08 2024: BS 375 completed
Sat Jan 27 04:30:24 2024: BS 376 completed
Sat Jan 27 04:30:40 2024: BS 377 completed
Sat Jan 27 04:30:56 2024: BS 378 completed
Sat Jan 27 04:31:12 2024: BS 379 completed
Sat Jan 27 04:31:28 2024: BS 380 completed
Sat Jan 27 04:31:44 2024: BS 381 completed
Sat Jan 27 04:32:00 2024: BS 382 completed
Sat Jan 27 04:32:16 2024: BS 383 completed
Sat Jan 27 04:32:32 2024: BS 384 completed
Sat Jan 27 04:32:48 2024: BS 385 completed
Sat Jan 27 04:33:04 2024: BS 386 completed
Sat Jan 27 04:33:20 2024: BS 387 completed
Sat Jan 27 04:33:36 2024: BS 388 completed
Sat Jan 27 04:33:52 2024: BS 389 completed
Sat Jan 27 04:34:08 2024: BS 390 completed
Sat Jan 27 04:34:24 2024: BS 391 completed
Sat Jan 27 04:34:40 2024: BS 392 completed
Sat Jan 27 04:34:56 2024: BS 393 completed
Sat Jan 27 04:35:12 2024: BS 394 completed
Sat Jan 27 04:35:28 2024: BS 395 completed
Sat Jan 27 04:35:44 2024: BS 396 completed
Sat Jan 27 04:36:00 2024: BS 397 completed
Sat Jan 27 04:36:16 2024: BS 398 completed
Sat Jan 27 04:36:32 2024: BS 399 completed
Sat Jan 27 04:36:48 2024: BS 400 completed
Sat Jan 27 04:37:04 2024: BS 401 completed
Sat Jan 27 04:37:20 2024: BS 402 completed
Sat Jan 27 04:37:36 2024: BS 403 completed
Sat Jan 27 04:37:52 2024: BS 404 completed
Sat Jan 27 04:38:08 2024: BS 405 completed
Sat Jan 27 04:38:24 2024: BS 406 completed
Sat Jan 27 04:38:40 2024: BS 407 completed
Sat Jan 27 04:38:56 2024: BS 408 completed
Sat Jan 27 04:39:12 2024: BS 409 completed
Sat Jan 27 04:39:28 2024: BS 410 completed
Sat Jan 27 04:39:44 2024: BS 411 completed
Sat Jan 27 04:40:00 2024: BS 412 completed
Sat Jan 27 04:40:16 2024: BS 413 completed
Sat Jan 27 04:40:32 2024: BS 414 completed
Sat Jan 27 04:40:48 2024: BS 415 completed
Sat Jan 27 04:41:04 2024: BS 416 completed
Sat Jan 27 04:41:20 2024: BS 417 completed
Sat Jan 27 04:41:36 2024: BS 418 completed
Sat Jan 27 04:41:52 2024: BS 419 completed
Sat Jan 27 04:42:08 2024: BS 420 completed
Sat Jan 27 04:42:24 2024: BS 421 completed
Sat Jan 27 04:42:40 2024: BS 422 completed
Sat Jan 27 04:42:56 2024: BS 423 completed
Sat Jan 27 04:43:12 2024: BS 424 completed
Sat Jan 27 04:43:28 2024: BS 425 completed
Sat Jan 27 04:43:44 2024: BS 426 completed
Sat Jan 27 04:44:00 2024: BS 427 completed
Sat Jan 27 04:44:16 2024: BS 428 completed
Sat Jan 27 04:44:32 2024: BS 429 completed
Sat Jan 27 04:44:48 2024: BS 430 completed
Sat Jan 27 04:45:04 2024: BS 431 completed
Sat Jan 27 04:45:20 2024: BS 432 completed
Sat Jan 27 04:45:36 2024: BS 433 completed
Sat Jan 27 04:45:52 2024: BS 434 completed
Sat Jan 27 04:46:08 2024: BS 435 completed
Sat Jan 27 04:46:24 2024: BS 436 completed
Sat Jan 27 04:46:40 2024: BS 437 completed
Sat Jan 27 04:46:56 2024: BS 438 completed
Sat Jan 27 04:47:12 2024: BS 439 completed
Sat Jan 27 04:47:28 2024: BS 440 completed
Sat Jan 27 04:47:44 2024: BS 441 completed
Sat Jan 27 04:48:00 2024: BS 442 completed
Sat Jan 27 04:48:16 2024: BS 443 completed
Sat Jan 27 04:48:32 2024: BS 444 completed
Sat Jan 27 04:48:48 2024: BS 445 completed
Sat Jan 27 04:49:04 2024: BS 446 completed
Sat Jan 27 04:49:20 2024: BS 447 completed
Sat Jan 27 04:49:36 2024: BS 448 completed
Sat Jan 27 04:49:52 2024: BS 449 completed
Sat Jan 27 04:50:08 2024: BS 450 completed
Sat Jan 27 04:50:24 2024: BS 451 completed
Sat Jan 27 04:50:40 2024: BS 452 completed
Sat Jan 27 04:50:56 2024: BS 453 completed
Sat Jan 27 04:51:12 2024: BS 454 completed
Sat Jan 27 04:51:28 2024: BS 455 completed
Sat Jan 27 04:51:44 2024: BS 456 completed
Sat Jan 27 04:52:00 2024: BS 457 completed
Sat Jan 27 04:52:16 2024: BS 458 completed
Sat Jan 27 04:52:32 2024: BS 459 completed
Sat Jan 27 04:52:48 2024: BS 460 completed
Sat Jan 27 04:53:04 2024: BS 461 completed
Sat Jan 27 04:53:20 2024: BS 462 completed
Sat Jan 27 04:53:36 2024: BS 463 completed
Sat Jan 27 04:53:52 2024: BS 464 completed
Sat Jan 27 04:54:08 2024: BS 465 completed
Sat Jan 27 04:54:24 2024: BS 466 completed
Sat Jan 27 04:54:40 2024: BS 467 completed
Sat Jan 27 04:54:56 2024: BS 468 completed
Sat Jan 27 04:55:12 2024: BS 469 completed
Sat Jan 27 04:55:28 2024: BS 470 completed
Sat Jan 27 04:55:44 2024: BS 471 completed
Sat Jan 27 04:56:00 2024: BS 472 completed
Sat Jan 27 04:56:16 2024: BS 473 completed
Sat Jan 27 04:56:32 2024: BS 474 completed
Sat Jan 27 04:56:48 2024: BS 475 completed
Sat Jan 27 04:57:04 2024: BS 476 completed
Sat Jan 27 04:57:20 2024: BS 477 completed
Sat Jan 27 04:57:36 2024: BS 478 completed
Sat Jan 27 04:57:52 2024: BS 479 completed
Sat Jan 27 04:58:08 2024: BS 480 completed
Sat Jan 27 04:58:24 2024: BS 481 completed
Sat Jan 27 04:58:40 2024: BS 482 completed
Sat Jan 27 04:58:56 2024: BS 483 completed
Sat Jan 27 04:59:12 2024: BS 484 completed
Sat Jan 27 04:59:28 2024: BS 485 completed
Sat Jan 27 04:59:44 2024: BS 486 completed
Sat Jan 27 05:00:00 2024: BS 487 completed
Sat Jan 27 05:00:16 2024: BS 488 completed
Sat Jan 27 05:00:32 2024: BS 489 completed
Sat Jan 27 05:00:48 2024: BS 490 completed
Sat Jan 27 05:01:04 2024: BS 491 completed
Sat Jan 27 05:01:20 2024: BS 492 completed
Sat Jan 27 05:01:36 2024: BS 493 completed
Sat Jan 27 05:01:52 2024: BS 494 completed
Sat Jan 27 05:02:08 2024: BS 495 completed
Sat Jan 27 05:02:24 2024: BS 496 completed
Sat Jan 27 05:02:40 2024: BS 497 completed
Sat Jan 27 05:02:56 2024: BS 498 completed
Sat Jan 27 05:03:12 2024: BS 499 completed
Sat Jan 27 05:03:28 2024: BS 500 completed
Sat Jan 27 05:03:44 2024: BS 501 completed
Sat Jan 27 05:04:00 2024: BS 502 completed
Sat Jan 27 05:04:16 2024: BS 503 completed
Sat Jan 27 05:04:32 2024: BS 504 completed
Sat Jan 27 05:04:48 2024: BS 505 completed
Sat Jan 27 05:05:04 2024: BS 506 completed
Sat Jan 27 05:05:20 2024: BS 507 completed
Sat Jan 27 05:05:36 2024: BS 508 completed
Sat Jan 27 05:05:52 2024: BS 509 completed
Sat Jan 27 05:06:08 2024: BS 510 completed
Sat Jan 27 05:06:24 2024: BS 511 completed
Sat Jan 27 05:06:40 2024: BS 512 completed
Sat Jan 27 05:06:56 2024: BS 513 completed
Sat Jan 27 05:07:12 2024: BS 514 completed
Sat Jan 27 05:07:28 2024: BS 515 completed
Sat Jan 27 05:07:44 2024: BS 516 completed
Sat Jan 27 05:08:00 2024: BS 517 completed
Sat Jan 27 05:08:16 2024: BS 518 completed
Sat Jan 27 05:08:32 2024: BS 519 completed
Sat Jan 27 05:08:48 2024: BS 520 completed
Sat Jan 27 05:09:04 2024: BS 521 completed
Sat Jan 27 05:09:20 2024: BS 522 completed
Sat Jan 27 05:09:36 2024: BS 523 completed
Sat Jan 27 05:09:52 2024: BS 524 completed
Sat Jan 27 05:10:08 2024: BS 525 completed
Sat Jan 27 05:10:24 2024: BS 526 completed
Sat Jan 27 05:10:40 2024: BS 527 completed
Sat Jan 27 05:10:56 2024: BS 528 completed
Sat Jan 27 05:11:12 2024: BS 529 completed
Sat Jan 27 05:11:28 2024: BS 530 completed
Sat Jan 27 05:11:44 2024: BS 531 completed
Sat Jan 27 05:12:00 2024: BS 532 completed
Sat Jan 27 05:12:16 2024: BS 533 completed
Sat Jan 27 05:12:32 2024: BS 534 completed
Sat Jan 27 05:12:48 2024: BS 535 completed
Sat Jan 27 05:13:04 2024: BS 536 completed
Sat Jan 27 05:13:20 2024: BS 537 completed
Sat Jan 27 05:13:36 2024: BS 538 completed
Sat Jan 27 05:13:52 2024: BS 539 completed
Sat Jan 27 05:14:08 2024: BS 540 completed
Sat Jan 27 05:14:24 2024: BS 541 completed
Sat Jan 27 05:14:40 2024: BS 542 completed
Sat Jan 27 05:14:56 2024: BS 543 completed
Sat Jan 27 05:15:12 2024: BS 544 completed
Sat Jan 27 05:15:28 2024: BS 545 completed
Sat Jan 27 05:15:44 2024: BS 546 completed
Sat Jan 27 05:16:00 2024: BS 547 completed
Sat Jan 27 05:16:16 2024: BS 548 completed
Sat Jan 27 05:16:32 2024: BS 549 completed
Sat Jan 27 05:16:48 2024: BS 550 completed
Sat Jan 27 05:17:04 2024: BS 551 completed
Sat Jan 27 05:17:20 2024: BS 552 completed
Sat Jan 27 05:17:36 2024: BS 553 completed
Sat Jan 27 05:17:52 2024: BS 554 completed
Sat Jan 27 05:18:08 2024: BS 555 completed
Sat Jan 27 05:18:24 2024: BS 556 completed
Sat Jan 27 05:18:40 2024: BS 557 completed
Sat Jan 27 05:18:56 2024: BS 558 completed
Sat Jan 27 05:19:12 2024: BS 559 completed
Sat Jan 27 05:19:28 2024: BS 560 completed
Sat Jan 27 05:19:44 2024: BS 561 completed
Sat Jan 27 05:20:00 2024: BS 562 completed
Sat Jan 27 05:20:16 2024: BS 563 completed
Sat Jan 27 05:20:32 2024: BS 564 completed
Sat Jan 27 05:20:48 2024: BS 565 completed
Sat Jan 27 05:21:04 2024: BS 566 completed
Sat Jan 27 05:21:20 2024: BS 567 completed
Sat Jan 27 05:21:36 2024: BS 568 completed
Sat Jan 27 05:21:52 2024: BS 569 completed
Sat Jan 27 05:22:08 2024: BS 570 completed
Sat Jan 27 05:22:24 2024: BS 571 completed
Sat Jan 27 05:22:40 2024: BS 572 completed
Sat Jan 27 05:22:56 2024: BS 573 completed
Sat Jan 27 05:23:12 2024: BS 574 completed
Sat Jan 27 05:23:28 2024: BS 575 completed
Sat Jan 27 05:23:44 2024: BS 576 completed
Sat Jan 27 05:24:00 2024: BS 577 completed
Sat Jan 27 05:24:16 2024: BS 578 completed
Sat Jan 27 05:24:32 2024: BS 579 completed
Sat Jan 27 05:24:48 2024: BS 580 completed
Sat Jan 27 05:25:04 2024: BS 581 completed
Sat Jan 27 05:25:20 2024: BS 582 completed
Sat Jan 27 05:25:36 2024: BS 583 completed
Sat Jan 27 05:25:52 2024: BS 584 completed
Sat Jan 27 05:26:08 2024: BS 585 completed
Sat Jan 27 05:26:24 2024: BS 586 completed
Sat Jan 27 05:26:40 2024: BS 587 completed
Sat Jan 27 05:26:56 2024: BS 588 completed
Sat Jan 27 05:27:12 2024: BS 589 completed
Sat Jan 27 05:27:28 2024: BS 590 completed
Sat Jan 27 05:27:44 2024: BS 591 completed
Sat Jan 27 05:28:00 2024: BS 592 completed
Sat Jan 27 05:28:16 2024: BS 593 completed
Sat Jan 27 05:28:32 2024: BS 594 completed
Sat Jan 27 05:28:48 2024: BS 595 completed
Sat Jan 27 05:29:04 2024: BS 596 completed
Sat Jan 27 05:29:20 2024: BS 597 completed
Sat Jan 27 05:29:36 2024: BS 598 completed
Sat Jan 27 05:29:52 2024: BS 599 completed
Sat Jan 27 05:30:08 2024: BS 600 completed
Sat Jan 27 05:30:24 2024: BS 601 completed
Sat Jan 27 05:30:40 2024: BS 602 completed
Sat Jan 27 05:30:56 2024: BS 603 completed
Sat Jan 27 05:31:12 2024: BS 604 completed
Sat Jan 27 05:31:28 2024: BS 605 completed
Sat Jan 27 05:31:44 2024: BS 606 completed
Sat Jan 27 05:32:00 2024: BS 607 completed
Sat Jan 27 05:32:16 2024: BS 608 completed
Sat Jan 27 05:32:32 2024: BS 609 completed
Sat Jan 27 05:32:48 2024: BS 610 completed
Sat Jan 27 05:33:04 2024: BS 611 completed
Sat Jan 27 05:33:20 2024: BS 612 completed
Sat Jan 27 05:33:36 2024: BS 613 completed
Sat Jan 27 05:33:52 2024: BS 614 completed
Sat Jan 27 05:34:08 2024: BS 615 completed
Sat Jan 27 05:34:24 2024: BS 616 completed
Sat Jan 27 05:34:40 2024: BS 617 completed
Sat Jan 27 05:34:56 2024: BS 618 completed
Sat Jan 27 05:35:12 2024: BS 619 completed
Sat Jan 27 05:35:28 2024: BS 620 completed
Sat Jan 27 05:35:44 2024: BS 621 completed
Sat Jan 27 05:36:00 2024: BS 622 completed
Sat Jan 27 05:36:16 2024: BS 623 completed
Sat Jan 27 05:36:32 2024: BS 624 completed
