# Supplementary material for: Carbosulfonylation of Alkynes: A Direct Conversion of sp-C to sp3-C through Visible Light-Mediated 3-Component Reaction
Source: Org Lett. 2024 Sep 11;26(37):7858–63. doi: 10.1021/acs.orglett.4c02700 (PMC11421081; doi:10.1021/acs.orglett.4c02700)
Supplement: Supplementary file 2 — ol4c02700_si_002.zip [file ol4c02700_si_002.zip › OL FID/(±)-Pyrrolsedamine 1H/log]

Sat Jan 27 02:41:37 2024: Experiment started
Sat Jan 27 02:41:43 2024: BS 1 completed
Sat Jan 27 02:41:47 2024: BS 2 completed
Sat Jan 27 02:41:51 2024: BS 3 completed
Sat Jan 27 02:41:54 2024: BS 4 completed
Sat Jan 27 02:41:58 2024: BS 5 completed
Sat Jan 27 02:42:01 2024: BS 6 completed
Sat Jan 27 02:42:05 2024: BS 7 completed
Sat Jan 27 02:42:08 2024: BS 8 completed
Sat Jan 27 02:42:12 2024: BS 9 completed
Sat Jan 27 02:42:16 2024: BS 10 completed
Sat Jan 27 02:42:19 2024: BS 11 completed
Sat Jan 27 02:42:23 2024: BS 12 completed
Sat Jan 27 02:42:26 2024: BS 13 completed
Sat Jan 27 02:42:30 2024: BS 14 completed
Sat Jan 27 02:42:33 2024: BS 15 completed
Sat Jan 27 02:42:37 2024: BS 16 completed
Sat Jan 27 02:42:40 2024: BS 17 completed
Sat Jan 27 02:42:44 2024: BS 18 completed
Sat Jan 27 02:42:48 2024: BS 19 completed
Sat Jan 27 02:42:51 2024: BS 20 completed
Sat Jan 27 02:42:55 2024: BS 21 completed
Sat Jan 27 02:42:58 2024: BS 22 completed
Sat Jan 27 02:43:02 2024: BS 23 completed
Sat Jan 27 02:43:05 2024: BS 24 completed
Sat Jan 27 02:43:09 2024: BS 25 completed
Sat Jan 27 02:43:12 2024: BS 26 completed
Sat Jan 27 02:43:16 2024: BS 27 completed
Sat Jan 27 02:43:20 2024: BS 28 completed
Sat Jan 27 02:43:23 2024: BS 29 completed
Sat Jan 27 02:43:27 2024: BS 30 completed
Sat Jan 27 02:43:30 2024: BS 31 completed
