# Supplementary material for: Carbosulfonylation of Alkynes: A Direct Conversion of sp-C to sp3-C through Visible Light-Mediated 3-Component Reaction
Source: Org Lett. 2024 Sep 11;26(37):7858–63. doi: 10.1021/acs.orglett.4c02700 (PMC11421081; doi:10.1021/acs.orglett.4c02700)
Supplement: Supplementary file 2 — ol4c02700_si_002.zip [file ol4c02700_si_002.zip › OL FID/10 13C/log]

Thu Jan 18 17:06:22 2024: Experiment started
Thu Jan 18 17:10:57 2024: BS 1 completed
Thu Jan 18 17:11:13 2024: BS 2 completed
Thu Jan 18 17:11:29 2024: BS 3 completed
Thu Jan 18 17:11:45 2024: BS 4 completed
Thu Jan 18 17:12:01 2024: BS 5 completed
Thu Jan 18 17:12:17 2024: BS 6 completed
Thu Jan 18 17:12:33 2024: BS 7 completed
Thu Jan 18 17:12:49 2024: BS 8 completed
Thu Jan 18 17:13:05 2024: BS 9 completed
Thu Jan 18 17:13:21 2024: BS 10 completed
Thu Jan 18 17:13:37 2024: BS 11 completed
Thu Jan 18 17:13:53 2024: BS 12 completed
Thu Jan 18 17:14:09 2024: BS 13 completed
Thu Jan 18 17:14:25 2024: BS 14 completed
Thu Jan 18 17:14:41 2024: BS 15 completed
Thu Jan 18 17:14:57 2024: BS 16 completed
Thu Jan 18 17:15:13 2024: BS 17 completed
Thu Jan 18 17:15:29 2024: BS 18 completed
Thu Jan 18 17:15:45 2024: BS 19 completed
Thu Jan 18 17:16:01 2024: BS 20 completed
Thu Jan 18 17:16:17 2024: BS 21 completed
Thu Jan 18 17:16:33 2024: BS 22 completed
Thu Jan 18 17:16:49 2024: BS 23 completed
Thu Jan 18 17:17:05 2024: BS 24 completed
Thu Jan 18 17:17:21 2024: BS 25 completed
Thu Jan 18 17:17:37 2024: BS 26 completed
Thu Jan 18 17:17:53 2024: BS 27 completed
Thu Jan 18 17:18:09 2024: BS 28 completed
Thu Jan 18 17:18:25 2024: BS 29 completed
Thu Jan 18 17:18:41 2024: BS 30 completed
Thu Jan 18 17:18:57 2024: BS 31 completed
Thu Jan 18 17:19:13 2024: BS 32 completed
Thu Jan 18 17:19:29 2024: BS 33 completed
Thu Jan 18 17:19:45 2024: BS 34 completed
Thu Jan 18 17:20:01 2024: BS 35 completed
Thu Jan 18 17:20:17 2024: BS 36 completed
Thu Jan 18 17:20:33 2024: BS 37 completed
Thu Jan 18 17:20:49 2024: BS 38 completed
Thu Jan 18 17:21:05 2024: BS 39 completed
Thu Jan 18 17:21:21 2024: BS 40 completed
Thu Jan 18 17:21:37 2024: BS 41 completed
Thu Jan 18 17:21:53 2024: BS 42 completed
Thu Jan 18 17:22:09 2024: BS 43 completed
Thu Jan 18 17:22:25 2024: BS 44 completed
Thu Jan 18 17:22:41 2024: BS 45 completed
Thu Jan 18 17:22:57 2024: BS 46 completed
Thu Jan 18 17:23:13 2024: BS 47 completed
Thu Jan 18 17:23:29 2024: BS 48 completed
Thu Jan 18 17:23:45 2024: BS 49 completed
Thu Jan 18 17:24:01 2024: BS 50 completed
Thu Jan 18 17:24:17 2024: BS 51 completed
Thu Jan 18 17:24:33 2024: BS 52 completed
Thu Jan 18 17:24:49 2024: BS 53 completed
Thu Jan 18 17:25:05 2024: BS 54 completed
Thu Jan 18 17:25:21 2024: BS 55 completed
Thu Jan 18 17:25:37 2024: BS 56 completed
Thu Jan 18 17:25:53 2024: BS 57 completed
Thu Jan 18 17:26:09 2024: BS 58 completed
Thu Jan 18 17:26:25 2024: BS 59 completed
Thu Jan 18 17:26:41 2024: BS 60 completed
Thu Jan 18 17:26:57 2024: BS 61 completed
Thu Jan 18 17:27:13 2024: BS 62 completed
Thu Jan 18 17:27:29 2024: BS 63 completed
Thu Jan 18 17:27:45 2024: BS 64 completed
Thu Jan 18 17:28:01 2024: BS 65 completed
Thu Jan 18 17:28:17 2024: BS 66 completed
Thu Jan 18 17:28:33 2024: BS 67 completed
Thu Jan 18 17:28:49 2024: BS 68 completed
Thu Jan 18 17:29:05 2024: BS 69 completed
Thu Jan 18 17:29:21 2024: BS 70 completed
Thu Jan 18 17:29:37 2024: BS 71 completed
Thu Jan 18 17:29:53 2024: BS 72 completed
Thu Jan 18 17:30:09 2024: BS 73 completed
Thu Jan 18 17:30:25 2024: BS 74 completed
Thu Jan 18 17:30:41 2024: BS 75 completed
Thu Jan 18 17:30:57 2024: BS 76 completed
Thu Jan 18 17:31:13 2024: BS 77 completed
Thu Jan 18 17:31:29 2024: BS 78 completed
Thu Jan 18 17:31:45 2024: BS 79 completed
Thu Jan 18 17:32:01 2024: BS 80 completed
Thu Jan 18 17:32:17 2024: BS 81 completed
Thu Jan 18 17:32:33 2024: BS 82 completed
Thu Jan 18 17:32:49 2024: BS 83 completed
Thu Jan 18 17:33:05 2024: BS 84 completed
Thu Jan 18 17:33:21 2024: BS 85 completed
Thu Jan 18 17:33:37 2024: BS 86 completed
Thu Jan 18 17:33:53 2024: BS 87 completed
Thu Jan 18 17:34:09 2024: BS 88 completed
Thu Jan 18 17:34:25 2024: BS 89 completed
Thu Jan 18 17:34:41 2024: BS 90 completed
Thu Jan 18 17:34:57 2024: BS 91 completed
Thu Jan 18 17:35:13 2024: BS 92 completed
Thu Jan 18 17:35:29 2024: BS 93 completed
Thu Jan 18 17:35:45 2024: BS 94 completed
Thu Jan 18 17:36:01 2024: BS 95 completed
Thu Jan 18 17:36:17 2024: BS 96 completed
Thu Jan 18 17:36:33 2024: BS 97 completed
Thu Jan 18 17:36:49 2024: BS 98 completed
Thu Jan 18 17:37:05 2024: BS 99 completed
Thu Jan 18 17:37:21 2024: BS 100 completed
Thu Jan 18 17:37:37 2024: BS 101 completed
Thu Jan 18 17:37:53 2024: BS 102 completed
Thu Jan 18 17:38:09 2024: BS 103 completed
Thu Jan 18 17:38:25 2024: BS 104 completed
Thu Jan 18 17:38:41 2024: BS 105 completed
Thu Jan 18 17:38:57 2024: BS 106 completed
Thu Jan 18 17:39:13 2024: BS 107 completed
Thu Jan 18 17:39:29 2024: BS 108 completed
Thu Jan 18 17:39:45 2024: BS 109 completed
Thu Jan 18 17:40:01 2024: BS 110 completed
Thu Jan 18 17:40:17 2024: BS 111 completed
Thu Jan 18 17:40:33 2024: BS 112 completed
Thu Jan 18 17:40:49 2024: BS 113 completed
Thu Jan 18 17:41:05 2024: BS 114 completed
Thu Jan 18 17:41:21 2024: BS 115 completed
Thu Jan 18 17:41:37 2024: BS 116 completed
Thu Jan 18 17:41:53 2024: BS 117 completed
Thu Jan 18 17:42:09 2024: BS 118 completed
Thu Jan 18 17:42:25 2024: BS 119 completed
Thu Jan 18 17:42:41 2024: BS 120 completed
Thu Jan 18 17:42:57 2024: BS 121 completed
Thu Jan 18 17:43:13 2024: BS 122 completed
Thu Jan 18 17:43:29 2024: BS 123 completed
Thu Jan 18 17:43:45 2024: BS 124 completed
