# Supplementary material for: Carbosulfonylation of Alkynes: A Direct Conversion of sp-C to sp3-C through Visible Light-Mediated 3-Component Reaction
Source: Org Lett. 2024 Sep 11;26(37):7858–63. doi: 10.1021/acs.orglett.4c02700 (PMC11421081; doi:10.1021/acs.orglett.4c02700)
Supplement: Supplementary file 2 — ol4c02700_si_002.zip [file ol4c02700_si_002.zip › OL FID/10f 13C/log]

Thu Jun 20 18:36:32 2024: Experiment started
Thu Jun 20 18:41:05 2024: BS 1 completed
Thu Jun 20 18:41:21 2024: BS 2 completed
Thu Jun 20 18:41:37 2024: BS 3 completed
Thu Jun 20 18:41:53 2024: BS 4 completed
Thu Jun 20 18:42:09 2024: BS 5 completed
Thu Jun 20 18:42:25 2024: BS 6 completed
Thu Jun 20 18:42:41 2024: BS 7 completed
Thu Jun 20 18:42:57 2024: BS 8 completed
Thu Jun 20 18:43:13 2024: BS 9 completed
Thu Jun 20 18:43:29 2024: BS 10 completed
Thu Jun 20 18:43:45 2024: BS 11 completed
Thu Jun 20 18:44:01 2024: BS 12 completed
Thu Jun 20 18:44:17 2024: BS 13 completed
Thu Jun 20 18:44:33 2024: BS 14 completed
Thu Jun 20 18:44:49 2024: BS 15 completed
Thu Jun 20 18:45:05 2024: BS 16 completed
Thu Jun 20 18:45:21 2024: BS 17 completed
Thu Jun 20 18:45:37 2024: BS 18 completed
Thu Jun 20 18:45:53 2024: BS 19 completed
Thu Jun 20 18:46:09 2024: BS 20 completed
Thu Jun 20 18:46:25 2024: BS 21 completed
Thu Jun 20 18:46:41 2024: BS 22 completed
Thu Jun 20 18:46:57 2024: BS 23 completed
Thu Jun 20 18:47:13 2024: BS 24 completed
Thu Jun 20 18:47:29 2024: BS 25 completed
Thu Jun 20 18:47:45 2024: BS 26 completed
Thu Jun 20 18:48:01 2024: BS 27 completed
Thu Jun 20 18:48:17 2024: BS 28 completed
Thu Jun 20 18:48:33 2024: BS 29 completed
Thu Jun 20 18:48:49 2024: BS 30 completed
Thu Jun 20 18:49:05 2024: BS 31 completed
Thu Jun 20 18:49:21 2024: BS 32 completed
Thu Jun 20 18:49:37 2024: BS 33 completed
Thu Jun 20 18:49:53 2024: BS 34 completed
Thu Jun 20 18:50:09 2024: BS 35 completed
Thu Jun 20 18:50:25 2024: FID 1: ADC overflow
Thu Jun 20 18:50:26 2024: BS 36 completed
Thu Jun 20 18:50:41 2024: BS 37 completed
Thu Jun 20 18:50:57 2024: BS 38 completed
Thu Jun 20 18:51:13 2024: BS 39 completed
Thu Jun 20 18:51:29 2024: BS 40 completed
Thu Jun 20 18:51:45 2024: BS 41 completed
Thu Jun 20 18:52:01 2024: BS 42 completed
Thu Jun 20 18:52:17 2024: BS 43 completed
Thu Jun 20 18:52:33 2024: BS 44 completed
Thu Jun 20 18:52:49 2024: BS 45 completed
Thu Jun 20 18:53:05 2024: BS 46 completed
Thu Jun 20 18:53:21 2024: BS 47 completed
Thu Jun 20 18:53:37 2024: BS 48 completed
Thu Jun 20 18:53:53 2024: BS 49 completed
Thu Jun 20 18:54:09 2024: BS 50 completed
Thu Jun 20 18:54:25 2024: BS 51 completed
Thu Jun 20 18:54:41 2024: BS 52 completed
Thu Jun 20 18:54:57 2024: BS 53 completed
Thu Jun 20 18:55:13 2024: BS 54 completed
Thu Jun 20 18:55:29 2024: BS 55 completed
Thu Jun 20 18:55:45 2024: BS 56 completed
Thu Jun 20 18:56:01 2024: BS 57 completed
Thu Jun 20 18:56:17 2024: BS 58 completed
Thu Jun 20 18:56:33 2024: BS 59 completed
Thu Jun 20 18:56:49 2024: BS 60 completed
Thu Jun 20 18:57:05 2024: BS 61 completed
Thu Jun 20 18:57:21 2024: BS 62 completed
Thu Jun 20 18:57:37 2024: BS 63 completed
Thu Jun 20 18:57:53 2024: BS 64 completed
Thu Jun 20 18:58:09 2024: BS 65 completed
Thu Jun 20 18:58:25 2024: BS 66 completed
Thu Jun 20 18:58:41 2024: BS 67 completed
Thu Jun 20 18:58:57 2024: BS 68 completed
Thu Jun 20 18:59:13 2024: BS 69 completed
Thu Jun 20 18:59:29 2024: BS 70 completed
Thu Jun 20 18:59:45 2024: BS 71 completed
Thu Jun 20 19:00:01 2024: BS 72 completed
Thu Jun 20 19:00:17 2024: BS 73 completed
Thu Jun 20 19:00:33 2024: BS 74 completed
Thu Jun 20 19:00:49 2024: BS 75 completed
Thu Jun 20 19:01:05 2024: BS 76 completed
Thu Jun 20 19:01:21 2024: BS 77 completed
Thu Jun 20 19:01:37 2024: BS 78 completed
Thu Jun 20 19:01:53 2024: BS 79 completed
Thu Jun 20 19:02:09 2024: BS 80 completed
Thu Jun 20 19:02:25 2024: BS 81 completed
Thu Jun 20 19:02:41 2024: BS 82 completed
Thu Jun 20 19:02:57 2024: BS 83 completed
Thu Jun 20 19:03:13 2024: BS 84 completed
Thu Jun 20 19:03:29 2024: BS 85 completed
Thu Jun 20 19:03:45 2024: BS 86 completed
Thu Jun 20 19:04:01 2024: BS 87 completed
Thu Jun 20 19:04:17 2024: BS 88 completed
Thu Jun 20 19:04:33 2024: BS 89 completed
Thu Jun 20 19:04:49 2024: BS 90 completed
Thu Jun 20 19:05:05 2024: BS 91 completed
Thu Jun 20 19:05:21 2024: BS 92 completed
Thu Jun 20 19:05:37 2024: BS 93 completed
Thu Jun 20 19:05:53 2024: BS 94 completed
Thu Jun 20 19:06:09 2024: BS 95 completed
Thu Jun 20 19:06:25 2024: BS 96 completed
Thu Jun 20 19:06:41 2024: BS 97 completed
Thu Jun 20 19:06:57 2024: BS 98 completed
Thu Jun 20 19:07:13 2024: BS 99 completed
Thu Jun 20 19:07:29 2024: BS 100 completed
Thu Jun 20 19:07:45 2024: BS 101 completed
Thu Jun 20 19:08:01 2024: BS 102 completed
Thu Jun 20 19:08:17 2024: BS 103 completed
Thu Jun 20 19:08:33 2024: BS 104 completed
Thu Jun 20 19:08:49 2024: BS 105 completed
Thu Jun 20 19:09:05 2024: BS 106 completed
Thu Jun 20 19:09:21 2024: BS 107 completed
Thu Jun 20 19:09:37 2024: BS 108 completed
Thu Jun 20 19:09:53 2024: BS 109 completed
Thu Jun 20 19:10:09 2024: BS 110 completed
Thu Jun 20 19:10:25 2024: BS 111 completed
Thu Jun 20 19:10:41 2024: BS 112 completed
Thu Jun 20 19:10:57 2024: BS 113 completed
Thu Jun 20 19:11:13 2024: BS 114 completed
Thu Jun 20 19:11:29 2024: BS 115 completed
Thu Jun 20 19:11:45 2024: BS 116 completed
Thu Jun 20 19:12:01 2024: BS 117 completed
Thu Jun 20 19:12:17 2024: BS 118 completed
Thu Jun 20 19:12:33 2024: BS 119 completed
Thu Jun 20 19:12:49 2024: BS 120 completed
Thu Jun 20 19:13:05 2024: BS 121 completed
Thu Jun 20 19:13:21 2024: BS 122 completed
Thu Jun 20 19:13:37 2024: BS 123 completed
Thu Jun 20 19:13:53 2024: BS 124 completed
Thu Jun 20 19:14:09 2024: BS 125 completed
Thu Jun 20 19:14:25 2024: BS 126 completed
Thu Jun 20 19:14:41 2024: BS 127 completed
Thu Jun 20 19:14:57 2024: BS 128 completed
Thu Jun 20 19:15:13 2024: BS 129 completed
Thu Jun 20 19:15:29 2024: BS 130 completed
Thu Jun 20 19:15:45 2024: BS 131 completed
Thu Jun 20 19:16:01 2024: BS 132 completed
Thu Jun 20 19:16:17 2024: BS 133 completed
Thu Jun 20 19:16:33 2024: BS 134 completed
Thu Jun 20 19:16:49 2024: BS 135 completed
Thu Jun 20 19:17:05 2024: BS 136 completed
Thu Jun 20 19:17:21 2024: BS 137 completed
Thu Jun 20 19:17:37 2024: BS 138 completed
Thu Jun 20 19:17:53 2024: BS 139 completed
Thu Jun 20 19:18:09 2024: BS 140 completed
Thu Jun 20 19:18:25 2024: BS 141 completed
Thu Jun 20 19:18:41 2024: BS 142 completed
Thu Jun 20 19:18:57 2024: BS 143 completed
Thu Jun 20 19:19:13 2024: BS 144 completed
Thu Jun 20 19:19:29 2024: BS 145 completed
Thu Jun 20 19:19:45 2024: BS 146 completed
Thu Jun 20 19:20:01 2024: BS 147 completed
Thu Jun 20 19:20:17 2024: BS 148 completed
Thu Jun 20 19:20:33 2024: BS 149 completed
Thu Jun 20 19:20:49 2024: BS 150 completed
Thu Jun 20 19:21:05 2024: BS 151 completed
Thu Jun 20 19:21:21 2024: BS 152 completed
Thu Jun 20 19:21:37 2024: BS 153 completed
Thu Jun 20 19:21:53 2024: BS 154 completed
Thu Jun 20 19:22:09 2024: BS 155 completed
Thu Jun 20 19:22:25 2024: BS 156 completed
Thu Jun 20 19:22:41 2024: BS 157 completed
Thu Jun 20 19:22:57 2024: BS 158 completed
Thu Jun 20 19:23:13 2024: BS 159 completed
Thu Jun 20 19:23:29 2024: BS 160 completed
Thu Jun 20 19:23:45 2024: BS 161 completed
Thu Jun 20 19:24:01 2024: BS 162 completed
Thu Jun 20 19:24:17 2024: BS 163 completed
Thu Jun 20 19:24:33 2024: BS 164 completed
Thu Jun 20 19:24:49 2024: BS 165 completed
Thu Jun 20 19:25:05 2024: BS 166 completed
Thu Jun 20 19:25:21 2024: BS 167 completed
Thu Jun 20 19:25:37 2024: BS 168 completed
Thu Jun 20 19:25:53 2024: BS 169 completed
Thu Jun 20 19:26:09 2024: BS 170 completed
Thu Jun 20 19:26:25 2024: BS 171 completed
Thu Jun 20 19:26:41 2024: BS 172 completed
Thu Jun 20 19:26:57 2024: BS 173 completed
Thu Jun 20 19:27:13 2024: BS 174 completed
Thu Jun 20 19:27:29 2024: BS 175 completed
Thu Jun 20 19:27:45 2024: BS 176 completed
Thu Jun 20 19:28:01 2024: BS 177 completed
Thu Jun 20 19:28:17 2024: BS 178 completed
Thu Jun 20 19:28:33 2024: BS 179 completed
Thu Jun 20 19:28:49 2024: BS 180 completed
Thu Jun 20 19:29:05 2024: BS 181 completed
Thu Jun 20 19:29:21 2024: BS 182 completed
Thu Jun 20 19:29:37 2024: BS 183 completed
Thu Jun 20 19:29:53 2024: BS 184 completed
Thu Jun 20 19:30:09 2024: BS 185 completed
Thu Jun 20 19:30:25 2024: BS 186 completed
Thu Jun 20 19:30:41 2024: BS 187 completed
Thu Jun 20 19:30:57 2024: BS 188 completed
Thu Jun 20 19:31:13 2024: BS 189 completed
Thu Jun 20 19:31:29 2024: BS 190 completed
Thu Jun 20 19:31:45 2024: BS 191 completed
Thu Jun 20 19:32:01 2024: BS 192 completed
Thu Jun 20 19:32:17 2024: BS 193 completed
Thu Jun 20 19:32:33 2024: BS 194 completed
Thu Jun 20 19:32:49 2024: BS 195 completed
Thu Jun 20 19:33:05 2024: BS 196 completed
Thu Jun 20 19:33:21 2024: BS 197 completed
Thu Jun 20 19:33:37 2024: BS 198 completed
Thu Jun 20 19:33:53 2024: BS 199 completed
Thu Jun 20 19:34:09 2024: BS 200 completed
Thu Jun 20 19:34:25 2024: BS 201 completed
Thu Jun 20 19:34:41 2024: BS 202 completed
Thu Jun 20 19:34:57 2024: BS 203 completed
Thu Jun 20 19:35:13 2024: BS 204 completed
Thu Jun 20 19:35:29 2024: BS 205 completed
Thu Jun 20 19:35:45 2024: BS 206 completed
Thu Jun 20 19:36:01 2024: BS 207 completed
Thu Jun 20 19:36:17 2024: BS 208 completed
Thu Jun 20 19:36:33 2024: BS 209 completed
Thu Jun 20 19:36:49 2024: BS 210 completed
Thu Jun 20 19:37:05 2024: BS 211 completed
Thu Jun 20 19:37:21 2024: BS 212 completed
Thu Jun 20 19:37:37 2024: BS 213 completed
Thu Jun 20 19:37:53 2024: BS 214 completed
Thu Jun 20 19:38:09 2024: BS 215 completed
Thu Jun 20 19:38:25 2024: BS 216 completed
Thu Jun 20 19:38:41 2024: BS 217 completed
Thu Jun 20 19:38:57 2024: BS 218 completed
Thu Jun 20 19:39:13 2024: BS 219 completed
Thu Jun 20 19:39:29 2024: BS 220 completed
Thu Jun 20 19:39:45 2024: BS 221 completed
Thu Jun 20 19:40:01 2024: BS 222 completed
Thu Jun 20 19:40:17 2024: BS 223 completed
Thu Jun 20 19:40:33 2024: BS 224 completed
Thu Jun 20 19:40:49 2024: BS 225 completed
Thu Jun 20 19:41:05 2024: BS 226 completed
Thu Jun 20 19:41:21 2024: BS 227 completed
Thu Jun 20 19:41:37 2024: BS 228 completed
Thu Jun 20 19:41:53 2024: BS 229 completed
Thu Jun 20 19:42:09 2024: BS 230 completed
Thu Jun 20 19:42:25 2024: BS 231 completed
Thu Jun 20 19:42:41 2024: BS 232 completed
Thu Jun 20 19:42:57 2024: BS 233 completed
Thu Jun 20 19:43:13 2024: BS 234 completed
Thu Jun 20 19:43:29 2024: BS 235 completed
Thu Jun 20 19:43:45 2024: BS 236 completed
Thu Jun 20 19:44:01 2024: BS 237 completed
Thu Jun 20 19:44:17 2024: BS 238 completed
Thu Jun 20 19:44:33 2024: BS 239 completed
Thu Jun 20 19:44:49 2024: BS 240 completed
Thu Jun 20 19:45:05 2024: BS 241 completed
Thu Jun 20 19:45:21 2024: BS 242 completed
Thu Jun 20 19:45:37 2024: BS 243 completed
Thu Jun 20 19:45:53 2024: BS 244 completed
Thu Jun 20 19:46:09 2024: BS 245 completed
Thu Jun 20 19:46:25 2024: BS 246 completed
Thu Jun 20 19:46:41 2024: BS 247 completed
Thu Jun 20 19:46:57 2024: BS 248 completed
Thu Jun 20 19:47:13 2024: BS 249 completed
