# Supplementary material for: Carbosulfonylation of Alkynes: A Direct Conversion of sp-C to sp3-C through Visible Light-Mediated 3-Component Reaction
Source: Org Lett. 2024 Sep 11;26(37):7858–63. doi: 10.1021/acs.orglett.4c02700 (PMC11421081; doi:10.1021/acs.orglett.4c02700)
Supplement: Supplementary file 2 — ol4c02700_si_002.zip [file ol4c02700_si_002.zip › OL FID/10f 19F/log]

Thu Jun 20 18:32:49 2024: Experiment started
Thu Jun 20 18:32:58 2024: BS 1 completed
Thu Jun 20 18:33:02 2024: BS 2 completed
Thu Jun 20 18:33:06 2024: BS 3 completed
Thu Jun 20 18:33:10 2024: BS 4 completed
Thu Jun 20 18:33:14 2024: BS 5 completed
Thu Jun 20 18:33:18 2024: BS 6 completed
Thu Jun 20 18:33:22 2024: BS 7 completed
Thu Jun 20 18:33:26 2024: BS 8 completed
Thu Jun 20 18:33:30 2024: BS 9 completed
Thu Jun 20 18:33:34 2024: BS 10 completed
Thu Jun 20 18:33:38 2024: BS 11 completed
Thu Jun 20 18:33:42 2024: BS 12 completed
Thu Jun 20 18:33:46 2024: BS 13 completed
Thu Jun 20 18:33:50 2024: BS 14 completed
Thu Jun 20 18:33:54 2024: BS 15 completed
