# Supplementary material for: Carbosulfonylation of Alkynes: A Direct Conversion of sp-C to sp3-C through Visible Light-Mediated 3-Component Reaction
Source: Org Lett. 2024 Sep 11;26(37):7858–63. doi: 10.1021/acs.orglett.4c02700 (PMC11421081; doi:10.1021/acs.orglett.4c02700)
Supplement: Supplementary file 2 — ol4c02700_si_002.zip [file ol4c02700_si_002.zip › OL FID/4a 13C/log]

Mon Sep 18 18:43:35 2023: Experiment started
Mon Sep 18 18:48:11 2023: BS 1 completed
Mon Sep 18 18:48:27 2023: BS 2 completed
Mon Sep 18 18:48:43 2023: BS 3 completed
Mon Sep 18 18:48:59 2023: BS 4 completed
Mon Sep 18 18:49:15 2023: BS 5 completed
Mon Sep 18 18:49:31 2023: BS 6 completed
Mon Sep 18 18:49:47 2023: BS 7 completed
Mon Sep 18 18:50:03 2023: BS 8 completed
Mon Sep 18 18:50:19 2023: BS 9 completed
Mon Sep 18 18:50:35 2023: BS 10 completed
Mon Sep 18 18:50:51 2023: BS 11 completed
Mon Sep 18 18:51:07 2023: BS 12 completed
Mon Sep 18 18:51:23 2023: BS 13 completed
Mon Sep 18 18:51:39 2023: BS 14 completed
Mon Sep 18 18:51:55 2023: BS 15 completed
Mon Sep 18 18:52:11 2023: BS 16 completed
Mon Sep 18 18:52:27 2023: BS 17 completed
Mon Sep 18 18:52:43 2023: BS 18 completed
Mon Sep 18 18:52:59 2023: BS 19 completed
Mon Sep 18 18:53:15 2023: BS 20 completed
Mon Sep 18 18:53:31 2023: BS 21 completed
Mon Sep 18 18:53:47 2023: BS 22 completed
Mon Sep 18 18:54:03 2023: BS 23 completed
Mon Sep 18 18:54:19 2023: BS 24 completed
Mon Sep 18 18:54:35 2023: BS 25 completed
Mon Sep 18 18:54:51 2023: BS 26 completed
Mon Sep 18 18:55:07 2023: BS 27 completed
Mon Sep 18 18:55:23 2023: BS 28 completed
Mon Sep 18 18:55:39 2023: BS 29 completed
Mon Sep 18 18:55:55 2023: BS 30 completed
Mon Sep 18 18:56:11 2023: BS 31 completed
Mon Sep 18 18:56:27 2023: BS 32 completed
Mon Sep 18 18:56:43 2023: BS 33 completed
Mon Sep 18 18:56:59 2023: BS 34 completed
Mon Sep 18 18:57:15 2023: BS 35 completed
Mon Sep 18 18:57:31 2023: BS 36 completed
Mon Sep 18 18:57:47 2023: BS 37 completed
Mon Sep 18 18:58:03 2023: BS 38 completed
Mon Sep 18 18:58:19 2023: BS 39 completed
Mon Sep 18 18:58:35 2023: BS 40 completed
Mon Sep 18 18:58:51 2023: BS 41 completed
Mon Sep 18 18:59:07 2023: BS 42 completed
Mon Sep 18 18:59:23 2023: BS 43 completed
Mon Sep 18 18:59:39 2023: BS 44 completed
Mon Sep 18 18:59:55 2023: BS 45 completed
Mon Sep 18 19:00:11 2023: BS 46 completed
Mon Sep 18 19:00:27 2023: BS 47 completed
Mon Sep 18 19:00:43 2023: BS 48 completed
Mon Sep 18 19:00:59 2023: BS 49 completed
Mon Sep 18 19:01:15 2023: BS 50 completed
Mon Sep 18 19:01:31 2023: BS 51 completed
Mon Sep 18 19:01:47 2023: BS 52 completed
Mon Sep 18 19:02:03 2023: BS 53 completed
Mon Sep 18 19:02:19 2023: BS 54 completed
Mon Sep 18 19:02:35 2023: BS 55 completed
Mon Sep 18 19:02:51 2023: BS 56 completed
Mon Sep 18 19:03:07 2023: BS 57 completed
Mon Sep 18 19:03:23 2023: BS 58 completed
Mon Sep 18 19:03:39 2023: BS 59 completed
Mon Sep 18 19:03:55 2023: BS 60 completed
Mon Sep 18 19:04:11 2023: BS 61 completed
Mon Sep 18 19:04:27 2023: BS 62 completed
Mon Sep 18 19:04:43 2023: BS 63 completed
Mon Sep 18 19:04:59 2023: BS 64 completed
Mon Sep 18 19:05:15 2023: BS 65 completed
Mon Sep 18 19:05:31 2023: BS 66 completed
Mon Sep 18 19:05:47 2023: BS 67 completed
Mon Sep 18 19:06:03 2023: BS 68 completed
Mon Sep 18 19:06:19 2023: BS 69 completed
Mon Sep 18 19:06:35 2023: BS 70 completed
Mon Sep 18 19:06:51 2023: BS 71 completed
Mon Sep 18 19:07:07 2023: BS 72 completed
Mon Sep 18 19:07:23 2023: BS 73 completed
Mon Sep 18 19:07:39 2023: BS 74 completed
Mon Sep 18 19:07:55 2023: BS 75 completed
Mon Sep 18 19:08:11 2023: BS 76 completed
Mon Sep 18 19:08:27 2023: BS 77 completed
Mon Sep 18 19:08:43 2023: BS 78 completed
Mon Sep 18 19:08:59 2023: BS 79 completed
Mon Sep 18 19:09:15 2023: BS 80 completed
Mon Sep 18 19:09:31 2023: BS 81 completed
Mon Sep 18 19:09:47 2023: BS 82 completed
Mon Sep 18 19:10:03 2023: BS 83 completed
Mon Sep 18 19:10:19 2023: BS 84 completed
Mon Sep 18 19:10:35 2023: BS 85 completed
Mon Sep 18 19:10:51 2023: BS 86 completed
Mon Sep 18 19:11:07 2023: BS 87 completed
Mon Sep 18 19:11:23 2023: BS 88 completed
Mon Sep 18 19:11:39 2023: BS 89 completed
Mon Sep 18 19:11:55 2023: BS 90 completed
Mon Sep 18 19:12:11 2023: BS 91 completed
Mon Sep 18 19:12:27 2023: BS 92 completed
Mon Sep 18 19:12:43 2023: BS 93 completed
Mon Sep 18 19:12:59 2023: BS 94 completed
Mon Sep 18 19:13:15 2023: BS 95 completed
Mon Sep 18 19:13:31 2023: BS 96 completed
Mon Sep 18 19:13:47 2023: BS 97 completed
Mon Sep 18 19:14:03 2023: BS 98 completed
Mon Sep 18 19:14:19 2023: BS 99 completed
Mon Sep 18 19:14:35 2023: BS 100 completed
Mon Sep 18 19:14:51 2023: BS 101 completed
Mon Sep 18 19:15:07 2023: BS 102 completed
Mon Sep 18 19:15:23 2023: BS 103 completed
Mon Sep 18 19:15:39 2023: BS 104 completed
Mon Sep 18 19:15:55 2023: BS 105 completed
Mon Sep 18 19:16:11 2023: BS 106 completed
Mon Sep 18 19:16:27 2023: BS 107 completed
Mon Sep 18 19:16:43 2023: BS 108 completed
Mon Sep 18 19:16:59 2023: BS 109 completed
Mon Sep 18 19:17:15 2023: BS 110 completed
Mon Sep 18 19:17:31 2023: BS 111 completed
Mon Sep 18 19:17:47 2023: BS 112 completed
Mon Sep 18 19:18:03 2023: BS 113 completed
Mon Sep 18 19:18:19 2023: BS 114 completed
Mon Sep 18 19:18:35 2023: BS 115 completed
Mon Sep 18 19:18:51 2023: BS 116 completed
Mon Sep 18 19:19:07 2023: BS 117 completed
Mon Sep 18 19:19:23 2023: BS 118 completed
Mon Sep 18 19:19:39 2023: BS 119 completed
Mon Sep 18 19:19:55 2023: BS 120 completed
Mon Sep 18 19:20:11 2023: BS 121 completed
Mon Sep 18 19:20:27 2023: BS 122 completed
Mon Sep 18 19:20:43 2023: BS 123 completed
Mon Sep 18 19:20:59 2023: BS 124 completed
Mon Sep 18 19:21:15 2023: BS 125 completed
Mon Sep 18 19:21:31 2023: BS 126 completed
Mon Sep 18 19:21:47 2023: BS 127 completed
Mon Sep 18 19:22:03 2023: BS 128 completed
Mon Sep 18 19:22:19 2023: BS 129 completed
Mon Sep 18 19:22:35 2023: BS 130 completed
Mon Sep 18 19:22:51 2023: BS 131 completed
Mon Sep 18 19:23:07 2023: BS 132 completed
Mon Sep 18 19:23:23 2023: BS 133 completed
Mon Sep 18 19:23:39 2023: BS 134 completed
Mon Sep 18 19:23:55 2023: BS 135 completed
Mon Sep 18 19:24:11 2023: BS 136 completed
Mon Sep 18 19:24:27 2023: BS 137 completed
Mon Sep 18 19:24:43 2023: BS 138 completed
Mon Sep 18 19:24:59 2023: BS 139 completed
Mon Sep 18 19:25:15 2023: BS 140 completed
Mon Sep 18 19:25:31 2023: BS 141 completed
Mon Sep 18 19:25:47 2023: BS 142 completed
Mon Sep 18 19:26:03 2023: BS 143 completed
Mon Sep 18 19:26:19 2023: BS 144 completed
Mon Sep 18 19:26:35 2023: BS 145 completed
Mon Sep 18 19:26:51 2023: BS 146 completed
Mon Sep 18 19:27:07 2023: BS 147 completed
Mon Sep 18 19:27:23 2023: BS 148 completed
Mon Sep 18 19:27:39 2023: BS 149 completed
Mon Sep 18 19:27:55 2023: BS 150 completed
Mon Sep 18 19:28:11 2023: BS 151 completed
Mon Sep 18 19:28:27 2023: BS 152 completed
Mon Sep 18 19:28:43 2023: BS 153 completed
Mon Sep 18 19:28:59 2023: BS 154 completed
Mon Sep 18 19:29:15 2023: BS 155 completed
Mon Sep 18 19:29:31 2023: BS 156 completed
Mon Sep 18 19:29:47 2023: BS 157 completed
Mon Sep 18 19:30:03 2023: BS 158 completed
Mon Sep 18 19:30:19 2023: BS 159 completed
Mon Sep 18 19:30:35 2023: BS 160 completed
Mon Sep 18 19:30:51 2023: BS 161 completed
Mon Sep 18 19:31:07 2023: BS 162 completed
Mon Sep 18 19:31:23 2023: BS 163 completed
Mon Sep 18 19:31:39 2023: BS 164 completed
Mon Sep 18 19:31:55 2023: BS 165 completed
Mon Sep 18 19:32:11 2023: BS 166 completed
Mon Sep 18 19:32:27 2023: BS 167 completed
Mon Sep 18 19:32:43 2023: BS 168 completed
Mon Sep 18 19:32:59 2023: BS 169 completed
Mon Sep 18 19:33:15 2023: BS 170 completed
Mon Sep 18 19:33:31 2023: BS 171 completed
Mon Sep 18 19:33:47 2023: BS 172 completed
Mon Sep 18 19:34:03 2023: BS 173 completed
Mon Sep 18 19:34:19 2023: BS 174 completed
Mon Sep 18 19:34:35 2023: BS 175 completed
Mon Sep 18 19:34:51 2023: BS 176 completed
Mon Sep 18 19:35:07 2023: BS 177 completed
Mon Sep 18 19:35:23 2023: BS 178 completed
Mon Sep 18 19:35:39 2023: BS 179 completed
Mon Sep 18 19:35:55 2023: BS 180 completed
Mon Sep 18 19:36:11 2023: BS 181 completed
Mon Sep 18 19:36:27 2023: BS 182 completed
Mon Sep 18 19:36:43 2023: BS 183 completed
Mon Sep 18 19:36:59 2023: BS 184 completed
Mon Sep 18 19:37:15 2023: BS 185 completed
Mon Sep 18 19:37:31 2023: BS 186 completed
Mon Sep 18 19:37:47 2023: BS 187 completed
Mon Sep 18 19:38:03 2023: BS 188 completed
Mon Sep 18 19:38:19 2023: BS 189 completed
Mon Sep 18 19:38:35 2023: BS 190 completed
Mon Sep 18 19:38:51 2023: BS 191 completed
Mon Sep 18 19:39:07 2023: BS 192 completed
Mon Sep 18 19:39:23 2023: BS 193 completed
Mon Sep 18 19:39:39 2023: BS 194 completed
Mon Sep 18 19:39:55 2023: BS 195 completed
Mon Sep 18 19:40:11 2023: BS 196 completed
Mon Sep 18 19:40:27 2023: BS 197 completed
Mon Sep 18 19:40:43 2023: BS 198 completed
Mon Sep 18 19:40:59 2023: BS 199 completed
Mon Sep 18 19:41:15 2023: BS 200 completed
Mon Sep 18 19:41:31 2023: BS 201 completed
Mon Sep 18 19:41:47 2023: BS 202 completed
Mon Sep 18 19:42:03 2023: BS 203 completed
Mon Sep 18 19:42:19 2023: BS 204 completed
Mon Sep 18 19:42:35 2023: BS 205 completed
Mon Sep 18 19:42:51 2023: BS 206 completed
Mon Sep 18 19:43:07 2023: BS 207 completed
Mon Sep 18 19:43:23 2023: BS 208 completed
Mon Sep 18 19:43:39 2023: BS 209 completed
Mon Sep 18 19:43:55 2023: BS 210 completed
Mon Sep 18 19:44:11 2023: BS 211 completed
Mon Sep 18 19:44:27 2023: BS 212 completed
Mon Sep 18 19:44:43 2023: BS 213 completed
Mon Sep 18 19:44:59 2023: BS 214 completed
Mon Sep 18 19:45:15 2023: BS 215 completed
Mon Sep 18 19:45:31 2023: BS 216 completed
Mon Sep 18 19:45:47 2023: BS 217 completed
Mon Sep 18 19:46:03 2023: BS 218 completed
Mon Sep 18 19:46:19 2023: BS 219 completed
Mon Sep 18 19:46:35 2023: BS 220 completed
Mon Sep 18 19:46:51 2023: BS 221 completed
Mon Sep 18 19:47:07 2023: BS 222 completed
Mon Sep 18 19:47:23 2023: BS 223 completed
Mon Sep 18 19:47:39 2023: BS 224 completed
Mon Sep 18 19:47:55 2023: BS 225 completed
Mon Sep 18 19:48:11 2023: BS 226 completed
Mon Sep 18 19:48:27 2023: BS 227 completed
Mon Sep 18 19:48:43 2023: BS 228 completed
Mon Sep 18 19:48:59 2023: BS 229 completed
Mon Sep 18 19:49:15 2023: BS 230 completed
Mon Sep 18 19:49:31 2023: BS 231 completed
Mon Sep 18 19:49:47 2023: BS 232 completed
Mon Sep 18 19:50:03 2023: BS 233 completed
Mon Sep 18 19:50:19 2023: BS 234 completed
Mon Sep 18 19:50:35 2023: BS 235 completed
Mon Sep 18 19:50:51 2023: BS 236 completed
Mon Sep 18 19:51:07 2023: BS 237 completed
Mon Sep 18 19:51:23 2023: BS 238 completed
Mon Sep 18 19:51:39 2023: BS 239 completed
Mon Sep 18 19:51:55 2023: BS 240 completed
Mon Sep 18 19:52:11 2023: BS 241 completed
Mon Sep 18 19:52:27 2023: BS 242 completed
Mon Sep 18 19:52:43 2023: BS 243 completed
Mon Sep 18 19:52:59 2023: BS 244 completed
Mon Sep 18 19:53:15 2023: BS 245 completed
Mon Sep 18 19:53:31 2023: BS 246 completed
Mon Sep 18 19:53:47 2023: BS 247 completed
Mon Sep 18 19:54:03 2023: BS 248 completed
Mon Sep 18 19:54:19 2023: BS 249 completed
