# Supplementary material for: Carbosulfonylation of Alkynes: A Direct Conversion of sp-C to sp3-C through Visible Light-Mediated 3-Component Reaction
Source: Org Lett. 2024 Sep 11;26(37):7858–63. doi: 10.1021/acs.orglett.4c02700 (PMC11421081; doi:10.1021/acs.orglett.4c02700)
Supplement: Supplementary file 2 — ol4c02700_si_002.zip [file ol4c02700_si_002.zip › OL FID/4a HMBC/log]

Fri Sep 22 02:20:10 2023: Experiment started
Fri Sep 22 02:20:56 2023: BS 1 completed
Fri Sep 22 02:21:01 2023: BS 1 completed
Fri Sep 22 02:21:06 2023: BS 1 completed
Fri Sep 22 02:21:11 2023: BS 1 completed
Fri Sep 22 02:21:16 2023: BS 1 completed
Fri Sep 22 02:21:21 2023: BS 1 completed
Fri Sep 22 02:21:26 2023: BS 1 completed
Fri Sep 22 02:21:31 2023: BS 1 completed
Fri Sep 22 02:21:36 2023: BS 1 completed
Fri Sep 22 02:21:40 2023: BS 1 completed
Fri Sep 22 02:21:45 2023: BS 1 completed
Fri Sep 22 02:21:50 2023: BS 1 completed
Fri Sep 22 02:21:55 2023: BS 1 completed
Fri Sep 22 02:22:00 2023: BS 1 completed
Fri Sep 22 02:22:05 2023: BS 1 completed
Fri Sep 22 02:22:10 2023: BS 1 completed
Fri Sep 22 02:22:15 2023: BS 1 completed
Fri Sep 22 02:22:20 2023: BS 1 completed
Fri Sep 22 02:22:25 2023: BS 1 completed
Fri Sep 22 02:22:30 2023: BS 1 completed
Fri Sep 22 02:22:35 2023: BS 1 completed
Fri Sep 22 02:22:40 2023: BS 1 completed
Fri Sep 22 02:22:45 2023: BS 1 completed
Fri Sep 22 02:22:49 2023: BS 1 completed
Fri Sep 22 02:22:54 2023: BS 1 completed
Fri Sep 22 02:22:59 2023: BS 1 completed
Fri Sep 22 02:23:04 2023: BS 1 completed
Fri Sep 22 02:23:09 2023: BS 1 completed
Fri Sep 22 02:23:14 2023: BS 1 completed
Fri Sep 22 02:23:19 2023: BS 1 completed
Fri Sep 22 02:23:24 2023: BS 1 completed
Fri Sep 22 02:23:29 2023: BS 1 completed
Fri Sep 22 02:23:34 2023: BS 1 completed
Fri Sep 22 02:23:39 2023: BS 1 completed
Fri Sep 22 02:23:44 2023: BS 1 completed
Fri Sep 22 02:23:49 2023: BS 1 completed
Fri Sep 22 02:23:54 2023: BS 1 completed
Fri Sep 22 02:23:58 2023: BS 1 completed
Fri Sep 22 02:24:03 2023: BS 1 completed
Fri Sep 22 02:24:08 2023: BS 1 completed
Fri Sep 22 02:24:13 2023: BS 1 completed
Fri Sep 22 02:24:18 2023: BS 1 completed
Fri Sep 22 02:24:23 2023: BS 1 completed
Fri Sep 22 02:24:28 2023: BS 1 completed
Fri Sep 22 02:24:33 2023: BS 1 completed
Fri Sep 22 02:24:38 2023: BS 1 completed
Fri Sep 22 02:24:43 2023: BS 1 completed
Fri Sep 22 02:24:48 2023: BS 1 completed
Fri Sep 22 02:24:53 2023: BS 1 completed
Fri Sep 22 02:24:58 2023: BS 1 completed
Fri Sep 22 02:25:03 2023: BS 1 completed
Fri Sep 22 02:25:08 2023: BS 1 completed
Fri Sep 22 02:25:12 2023: BS 1 completed
Fri Sep 22 02:25:17 2023: BS 1 completed
Fri Sep 22 02:25:22 2023: BS 1 completed
Fri Sep 22 02:25:27 2023: BS 1 completed
Fri Sep 22 02:25:32 2023: BS 1 completed
Fri Sep 22 02:25:37 2023: BS 1 completed
Fri Sep 22 02:25:42 2023: BS 1 completed
Fri Sep 22 02:25:47 2023: BS 1 completed
Fri Sep 22 02:25:52 2023: BS 1 completed
Fri Sep 22 02:25:57 2023: BS 1 completed
Fri Sep 22 02:26:02 2023: BS 1 completed
Fri Sep 22 02:26:07 2023: BS 1 completed
Fri Sep 22 02:26:12 2023: BS 1 completed
Fri Sep 22 02:26:17 2023: BS 1 completed
Fri Sep 22 02:26:22 2023: BS 1 completed
Fri Sep 22 02:26:26 2023: BS 1 completed
Fri Sep 22 02:26:31 2023: BS 1 completed
Fri Sep 22 02:26:36 2023: BS 1 completed
Fri Sep 22 02:26:41 2023: BS 1 completed
Fri Sep 22 02:26:46 2023: BS 1 completed
Fri Sep 22 02:26:51 2023: BS 1 completed
Fri Sep 22 02:26:56 2023: BS 1 completed
Fri Sep 22 02:27:01 2023: BS 1 completed
Fri Sep 22 02:27:06 2023: BS 1 completed
Fri Sep 22 02:27:11 2023: BS 1 completed
Fri Sep 22 02:27:16 2023: BS 1 completed
Fri Sep 22 02:27:21 2023: BS 1 completed
Fri Sep 22 02:27:26 2023: BS 1 completed
Fri Sep 22 02:27:31 2023: BS 1 completed
Fri Sep 22 02:27:36 2023: BS 1 completed
Fri Sep 22 02:27:40 2023: BS 1 completed
Fri Sep 22 02:27:45 2023: BS 1 completed
Fri Sep 22 02:27:50 2023: BS 1 completed
Fri Sep 22 02:27:55 2023: BS 1 completed
Fri Sep 22 02:28:00 2023: BS 1 completed
Fri Sep 22 02:28:05 2023: BS 1 completed
Fri Sep 22 02:28:10 2023: BS 1 completed
Fri Sep 22 02:28:15 2023: BS 1 completed
Fri Sep 22 02:28:20 2023: BS 1 completed
Fri Sep 22 02:28:25 2023: BS 1 completed
Fri Sep 22 02:28:30 2023: BS 1 completed
Fri Sep 22 02:28:35 2023: BS 1 completed
Fri Sep 22 02:28:40 2023: BS 1 completed
Fri Sep 22 02:28:45 2023: BS 1 completed
Fri Sep 22 02:28:50 2023: BS 1 completed
Fri Sep 22 02:28:55 2023: BS 1 completed
Fri Sep 22 02:28:59 2023: BS 1 completed
Fri Sep 22 02:29:04 2023: BS 1 completed
Fri Sep 22 02:29:09 2023: BS 1 completed
Fri Sep 22 02:29:14 2023: BS 1 completed
Fri Sep 22 02:29:19 2023: BS 1 completed
Fri Sep 22 02:29:24 2023: BS 1 completed
Fri Sep 22 02:29:29 2023: BS 1 completed
Fri Sep 22 02:29:34 2023: BS 1 completed
Fri Sep 22 02:29:39 2023: BS 1 completed
Fri Sep 22 02:29:44 2023: BS 1 completed
Fri Sep 22 02:29:49 2023: BS 1 completed
Fri Sep 22 02:29:54 2023: BS 1 completed
Fri Sep 22 02:29:59 2023: BS 1 completed
Fri Sep 22 02:30:04 2023: BS 1 completed
Fri Sep 22 02:30:09 2023: BS 1 completed
Fri Sep 22 02:30:13 2023: BS 1 completed
Fri Sep 22 02:30:18 2023: BS 1 completed
Fri Sep 22 02:30:23 2023: BS 1 completed
Fri Sep 22 02:30:28 2023: BS 1 completed
Fri Sep 22 02:30:33 2023: BS 1 completed
Fri Sep 22 02:30:38 2023: BS 1 completed
Fri Sep 22 02:30:43 2023: BS 1 completed
Fri Sep 22 02:30:48 2023: BS 1 completed
Fri Sep 22 02:30:53 2023: BS 1 completed
Fri Sep 22 02:30:58 2023: BS 1 completed
Fri Sep 22 02:31:03 2023: BS 1 completed
Fri Sep 22 02:31:08 2023: BS 1 completed
Fri Sep 22 02:31:13 2023: BS 1 completed
Fri Sep 22 02:31:18 2023: BS 1 completed
Fri Sep 22 02:31:23 2023: BS 1 completed
Fri Sep 22 02:31:28 2023: BS 1 completed
Fri Sep 22 02:31:33 2023: BS 1 completed
Fri Sep 22 02:31:37 2023: BS 1 completed
Fri Sep 22 02:31:42 2023: BS 1 completed
Fri Sep 22 02:31:47 2023: BS 1 completed
Fri Sep 22 02:31:52 2023: BS 1 completed
Fri Sep 22 02:31:57 2023: BS 1 completed
Fri Sep 22 02:32:02 2023: BS 1 completed
Fri Sep 22 02:32:07 2023: BS 1 completed
Fri Sep 22 02:32:12 2023: BS 1 completed
Fri Sep 22 02:32:17 2023: BS 1 completed
Fri Sep 22 02:32:22 2023: BS 1 completed
Fri Sep 22 02:32:27 2023: BS 1 completed
Fri Sep 22 02:32:32 2023: BS 1 completed
Fri Sep 22 02:32:37 2023: BS 1 completed
Fri Sep 22 02:32:42 2023: BS 1 completed
Fri Sep 22 02:32:47 2023: BS 1 completed
Fri Sep 22 02:32:52 2023: BS 1 completed
Fri Sep 22 02:32:56 2023: BS 1 completed
Fri Sep 22 02:33:01 2023: BS 1 completed
Fri Sep 22 02:33:06 2023: BS 1 completed
Fri Sep 22 02:33:11 2023: BS 1 completed
Fri Sep 22 02:33:16 2023: BS 1 completed
Fri Sep 22 02:33:21 2023: BS 1 completed
Fri Sep 22 02:33:26 2023: BS 1 completed
Fri Sep 22 02:33:31 2023: BS 1 completed
Fri Sep 22 02:33:36 2023: BS 1 completed
Fri Sep 22 02:33:41 2023: BS 1 completed
Fri Sep 22 02:33:46 2023: BS 1 completed
Fri Sep 22 02:33:51 2023: BS 1 completed
Fri Sep 22 02:33:56 2023: BS 1 completed
Fri Sep 22 02:34:01 2023: BS 1 completed
Fri Sep 22 02:34:06 2023: BS 1 completed
Fri Sep 22 02:34:11 2023: BS 1 completed
Fri Sep 22 02:34:16 2023: BS 1 completed
Fri Sep 22 02:34:20 2023: BS 1 completed
Fri Sep 22 02:34:25 2023: BS 1 completed
Fri Sep 22 02:34:30 2023: BS 1 completed
Fri Sep 22 02:34:35 2023: BS 1 completed
Fri Sep 22 02:34:40 2023: BS 1 completed
Fri Sep 22 02:34:45 2023: BS 1 completed
Fri Sep 22 02:34:50 2023: BS 1 completed
Fri Sep 22 02:34:55 2023: BS 1 completed
Fri Sep 22 02:35:00 2023: BS 1 completed
Fri Sep 22 02:35:05 2023: BS 1 completed
Fri Sep 22 02:35:10 2023: BS 1 completed
Fri Sep 22 02:35:15 2023: BS 1 completed
Fri Sep 22 02:35:20 2023: BS 1 completed
Fri Sep 22 02:35:25 2023: BS 1 completed
Fri Sep 22 02:35:30 2023: BS 1 completed
Fri Sep 22 02:35:35 2023: BS 1 completed
Fri Sep 22 02:35:40 2023: BS 1 completed
Fri Sep 22 02:35:45 2023: BS 1 completed
Fri Sep 22 02:35:49 2023: BS 1 completed
Fri Sep 22 02:35:54 2023: BS 1 completed
Fri Sep 22 02:35:59 2023: BS 1 completed
Fri Sep 22 02:36:04 2023: BS 1 completed
Fri Sep 22 02:36:09 2023: BS 1 completed
Fri Sep 22 02:36:14 2023: BS 1 completed
Fri Sep 22 02:36:19 2023: BS 1 completed
Fri Sep 22 02:36:24 2023: BS 1 completed
Fri Sep 22 02:36:29 2023: BS 1 completed
Fri Sep 22 02:36:34 2023: BS 1 completed
Fri Sep 22 02:36:39 2023: BS 1 completed
Fri Sep 22 02:36:44 2023: BS 1 completed
Fri Sep 22 02:36:49 2023: BS 1 completed
Fri Sep 22 02:36:54 2023: BS 1 completed
Fri Sep 22 02:36:59 2023: BS 1 completed
Fri Sep 22 02:37:04 2023: BS 1 completed
Fri Sep 22 02:37:09 2023: BS 1 completed
Fri Sep 22 02:37:13 2023: BS 1 completed
Fri Sep 22 02:37:18 2023: BS 1 completed
Fri Sep 22 02:37:23 2023: BS 1 completed
Fri Sep 22 02:37:28 2023: BS 1 completed
Fri Sep 22 02:37:33 2023: BS 1 completed
Fri Sep 22 02:37:38 2023: BS 1 completed
Fri Sep 22 02:37:43 2023: BS 1 completed
Fri Sep 22 02:37:48 2023: BS 1 completed
Fri Sep 22 02:37:53 2023: BS 1 completed
Fri Sep 22 02:37:58 2023: BS 1 completed
Fri Sep 22 02:38:03 2023: BS 1 completed
Fri Sep 22 02:38:08 2023: BS 1 completed
Fri Sep 22 02:38:13 2023: BS 1 completed
Fri Sep 22 02:38:18 2023: BS 1 completed
Fri Sep 22 02:38:23 2023: BS 1 completed
Fri Sep 22 02:38:28 2023: BS 1 completed
Fri Sep 22 02:38:33 2023: BS 1 completed
Fri Sep 22 02:38:38 2023: BS 1 completed
Fri Sep 22 02:38:43 2023: BS 1 completed
Fri Sep 22 02:38:47 2023: BS 1 completed
Fri Sep 22 02:38:52 2023: BS 1 completed
Fri Sep 22 02:38:57 2023: BS 1 completed
Fri Sep 22 02:39:02 2023: BS 1 completed
Fri Sep 22 02:39:07 2023: BS 1 completed
Fri Sep 22 02:39:12 2023: BS 1 completed
Fri Sep 22 02:39:17 2023: BS 1 completed
Fri Sep 22 02:39:22 2023: BS 1 completed
Fri Sep 22 02:39:27 2023: BS 1 completed
Fri Sep 22 02:39:32 2023: BS 1 completed
Fri Sep 22 02:39:37 2023: BS 1 completed
Fri Sep 22 02:39:42 2023: BS 1 completed
Fri Sep 22 02:39:47 2023: BS 1 completed
Fri Sep 22 02:39:52 2023: BS 1 completed
Fri Sep 22 02:39:57 2023: BS 1 completed
Fri Sep 22 02:40:02 2023: BS 1 completed
Fri Sep 22 02:40:07 2023: BS 1 completed
Fri Sep 22 02:40:12 2023: BS 1 completed
Fri Sep 22 02:40:17 2023: BS 1 completed
Fri Sep 22 02:40:21 2023: BS 1 completed
Fri Sep 22 02:40:27 2023: BS 1 completed
Fri Sep 22 02:40:31 2023: BS 1 completed
Fri Sep 22 02:40:36 2023: BS 1 completed
Fri Sep 22 02:40:41 2023: BS 1 completed
Fri Sep 22 02:40:46 2023: BS 1 completed
Fri Sep 22 02:40:51 2023: BS 1 completed
Fri Sep 22 02:40:56 2023: BS 1 completed
Fri Sep 22 02:41:01 2023: BS 1 completed
Fri Sep 22 02:41:06 2023: BS 1 completed
Fri Sep 22 02:41:11 2023: BS 1 completed
Fri Sep 22 02:41:16 2023: BS 1 completed
Fri Sep 22 02:41:21 2023: BS 1 completed
Fri Sep 22 02:41:26 2023: BS 1 completed
Fri Sep 22 02:41:31 2023: BS 1 completed
Fri Sep 22 02:41:36 2023: BS 1 completed
Fri Sep 22 02:41:41 2023: BS 1 completed
Fri Sep 22 02:41:46 2023: BS 1 completed
Fri Sep 22 02:41:51 2023: BS 1 completed
Fri Sep 22 02:41:55 2023: BS 1 completed
Fri Sep 22 02:42:00 2023: BS 1 completed
Fri Sep 22 02:42:05 2023: BS 1 completed
Fri Sep 22 02:42:10 2023: BS 1 completed
Fri Sep 22 02:42:15 2023: BS 1 completed
Fri Sep 22 02:42:20 2023: BS 1 completed
Fri Sep 22 02:42:25 2023: BS 1 completed
Fri Sep 22 02:42:30 2023: BS 1 completed
Fri Sep 22 02:42:35 2023: BS 1 completed
Fri Sep 22 02:42:40 2023: BS 1 completed
Fri Sep 22 02:42:45 2023: BS 1 completed
Fri Sep 22 02:42:50 2023: BS 1 completed
Fri Sep 22 02:42:55 2023: BS 1 completed
Fri Sep 22 02:43:00 2023: BS 1 completed
Fri Sep 22 02:43:05 2023: BS 1 completed
Fri Sep 22 02:43:10 2023: BS 1 completed
Fri Sep 22 02:43:15 2023: BS 1 completed
Fri Sep 22 02:43:20 2023: BS 1 completed
Fri Sep 22 02:43:25 2023: BS 1 completed
Fri Sep 22 02:43:30 2023: BS 1 completed
Fri Sep 22 02:43:34 2023: BS 1 completed
Fri Sep 22 02:43:39 2023: BS 1 completed
Fri Sep 22 02:43:44 2023: BS 1 completed
Fri Sep 22 02:43:49 2023: BS 1 completed
Fri Sep 22 02:43:54 2023: BS 1 completed
Fri Sep 22 02:43:59 2023: BS 1 completed
Fri Sep 22 02:44:04 2023: BS 1 completed
Fri Sep 22 02:44:09 2023: BS 1 completed
Fri Sep 22 02:44:14 2023: BS 1 completed
Fri Sep 22 02:44:19 2023: BS 1 completed
Fri Sep 22 02:44:24 2023: BS 1 completed
Fri Sep 22 02:44:29 2023: BS 1 completed
Fri Sep 22 02:44:34 2023: BS 1 completed
Fri Sep 22 02:44:39 2023: BS 1 completed
Fri Sep 22 02:44:44 2023: BS 1 completed
Fri Sep 22 02:44:49 2023: BS 1 completed
Fri Sep 22 02:44:54 2023: BS 1 completed
Fri Sep 22 02:44:59 2023: BS 1 completed
Fri Sep 22 02:45:04 2023: BS 1 completed
Fri Sep 22 02:45:09 2023: BS 1 completed
Fri Sep 22 02:45:14 2023: BS 1 completed
Fri Sep 22 02:45:18 2023: BS 1 completed
Fri Sep 22 02:45:23 2023: BS 1 completed
Fri Sep 22 02:45:28 2023: BS 1 completed
Fri Sep 22 02:45:33 2023: BS 1 completed
Fri Sep 22 02:45:38 2023: BS 1 completed
Fri Sep 22 02:45:43 2023: BS 1 completed
Fri Sep 22 02:45:48 2023: BS 1 completed
Fri Sep 22 02:45:53 2023: BS 1 completed
Fri Sep 22 02:45:58 2023: BS 1 completed
Fri Sep 22 02:46:03 2023: BS 1 completed
Fri Sep 22 02:46:08 2023: BS 1 completed
Fri Sep 22 02:46:13 2023: BS 1 completed
Fri Sep 22 02:46:18 2023: BS 1 completed
Fri Sep 22 02:46:23 2023: BS 1 completed
Fri Sep 22 02:46:28 2023: BS 1 completed
Fri Sep 22 02:46:33 2023: BS 1 completed
Fri Sep 22 02:46:38 2023: BS 1 completed
Fri Sep 22 02:46:43 2023: BS 1 completed
Fri Sep 22 02:46:48 2023: BS 1 completed
Fri Sep 22 02:46:53 2023: BS 1 completed
Fri Sep 22 02:46:58 2023: BS 1 completed
Fri Sep 22 02:47:03 2023: BS 1 completed
Fri Sep 22 02:47:07 2023: BS 1 completed
Fri Sep 22 02:47:12 2023: BS 1 completed
Fri Sep 22 02:47:17 2023: BS 1 completed
Fri Sep 22 02:47:22 2023: BS 1 completed
Fri Sep 22 02:47:27 2023: BS 1 completed
Fri Sep 22 02:47:32 2023: BS 1 completed
Fri Sep 22 02:47:37 2023: BS 1 completed
Fri Sep 22 02:47:42 2023: BS 1 completed
Fri Sep 22 02:47:47 2023: BS 1 completed
Fri Sep 22 02:47:52 2023: BS 1 completed
Fri Sep 22 02:47:57 2023: BS 1 completed
Fri Sep 22 02:48:02 2023: BS 1 completed
Fri Sep 22 02:48:07 2023: BS 1 completed
Fri Sep 22 02:48:12 2023: BS 1 completed
Fri Sep 22 02:48:17 2023: BS 1 completed
Fri Sep 22 02:48:22 2023: BS 1 completed
Fri Sep 22 02:48:27 2023: BS 1 completed
Fri Sep 22 02:48:32 2023: BS 1 completed
Fri Sep 22 02:48:37 2023: BS 1 completed
Fri Sep 22 02:48:42 2023: BS 1 completed
Fri Sep 22 02:48:47 2023: BS 1 completed
Fri Sep 22 02:48:52 2023: BS 1 completed
Fri Sep 22 02:48:56 2023: BS 1 completed
Fri Sep 22 02:49:01 2023: BS 1 completed
Fri Sep 22 02:49:06 2023: BS 1 completed
Fri Sep 22 02:49:11 2023: BS 1 completed
Fri Sep 22 02:49:16 2023: BS 1 completed
Fri Sep 22 02:49:21 2023: BS 1 completed
Fri Sep 22 02:49:26 2023: BS 1 completed
Fri Sep 22 02:49:31 2023: BS 1 completed
Fri Sep 22 02:49:36 2023: BS 1 completed
Fri Sep 22 02:49:41 2023: BS 1 completed
Fri Sep 22 02:49:46 2023: BS 1 completed
Fri Sep 22 02:49:51 2023: BS 1 completed
Fri Sep 22 02:49:56 2023: BS 1 completed
Fri Sep 22 02:50:01 2023: BS 1 completed
Fri Sep 22 02:50:06 2023: BS 1 completed
Fri Sep 22 02:50:11 2023: BS 1 completed
Fri Sep 22 02:50:16 2023: BS 1 completed
Fri Sep 22 02:50:21 2023: BS 1 completed
Fri Sep 22 02:50:26 2023: BS 1 completed
Fri Sep 22 02:50:31 2023: BS 1 completed
Fri Sep 22 02:50:36 2023: BS 1 completed
Fri Sep 22 02:50:41 2023: BS 1 completed
Fri Sep 22 02:50:46 2023: BS 1 completed
Fri Sep 22 02:50:51 2023: BS 1 completed
Fri Sep 22 02:50:55 2023: BS 1 completed
Fri Sep 22 02:51:00 2023: BS 1 completed
Fri Sep 22 02:51:05 2023: BS 1 completed
Fri Sep 22 02:51:10 2023: BS 1 completed
Fri Sep 22 02:51:15 2023: BS 1 completed
Fri Sep 22 02:51:20 2023: BS 1 completed
Fri Sep 22 02:51:25 2023: BS 1 completed
Fri Sep 22 02:51:30 2023: BS 1 completed
Fri Sep 22 02:51:35 2023: BS 1 completed
Fri Sep 22 02:51:40 2023: BS 1 completed
Fri Sep 22 02:51:45 2023: BS 1 completed
Fri Sep 22 02:51:50 2023: BS 1 completed
Fri Sep 22 02:51:55 2023: BS 1 completed
Fri Sep 22 02:52:00 2023: BS 1 completed
Fri Sep 22 02:52:05 2023: BS 1 completed
Fri Sep 22 02:52:10 2023: BS 1 completed
Fri Sep 22 02:52:15 2023: BS 1 completed
Fri Sep 22 02:52:20 2023: BS 1 completed
Fri Sep 22 02:52:25 2023: BS 1 completed
Fri Sep 22 02:52:30 2023: BS 1 completed
Fri Sep 22 02:52:35 2023: BS 1 completed
Fri Sep 22 02:52:40 2023: BS 1 completed
Fri Sep 22 02:52:45 2023: BS 1 completed
Fri Sep 22 02:52:50 2023: BS 1 completed
Fri Sep 22 02:52:54 2023: BS 1 completed
Fri Sep 22 02:52:59 2023: BS 1 completed
Fri Sep 22 02:53:04 2023: BS 1 completed
Fri Sep 22 02:53:09 2023: BS 1 completed
Fri Sep 22 02:53:14 2023: BS 1 completed
Fri Sep 22 02:53:19 2023: BS 1 completed
Fri Sep 22 02:53:24 2023: BS 1 completed
Fri Sep 22 02:53:29 2023: BS 1 completed
Fri Sep 22 02:53:34 2023: BS 1 completed
Fri Sep 22 02:53:39 2023: BS 1 completed
Fri Sep 22 02:53:44 2023: BS 1 completed
Fri Sep 22 02:53:49 2023: BS 1 completed
Fri Sep 22 02:53:54 2023: BS 1 completed
Fri Sep 22 02:53:59 2023: BS 1 completed
Fri Sep 22 02:54:04 2023: BS 1 completed
Fri Sep 22 02:54:09 2023: BS 1 completed
Fri Sep 22 02:54:14 2023: BS 1 completed
Fri Sep 22 02:54:19 2023: BS 1 completed
Fri Sep 22 02:54:24 2023: BS 1 completed
Fri Sep 22 02:54:29 2023: BS 1 completed
Fri Sep 22 02:54:34 2023: BS 1 completed
Fri Sep 22 02:54:39 2023: BS 1 completed
Fri Sep 22 02:54:44 2023: BS 1 completed
Fri Sep 22 02:54:49 2023: BS 1 completed
Fri Sep 22 02:54:54 2023: BS 1 completed
Fri Sep 22 02:54:59 2023: BS 1 completed
Fri Sep 22 02:55:03 2023: BS 1 completed
Fri Sep 22 02:55:08 2023: BS 1 completed
Fri Sep 22 02:55:13 2023: BS 1 completed
Fri Sep 22 02:55:18 2023: BS 1 completed
Fri Sep 22 02:55:23 2023: BS 1 completed
Fri Sep 22 02:55:28 2023: BS 1 completed
Fri Sep 22 02:55:33 2023: BS 1 completed
Fri Sep 22 02:55:38 2023: BS 1 completed
Fri Sep 22 02:55:43 2023: BS 1 completed
Fri Sep 22 02:55:48 2023: BS 1 completed
Fri Sep 22 02:55:53 2023: BS 1 completed
Fri Sep 22 02:55:58 2023: BS 1 completed
Fri Sep 22 02:56:03 2023: BS 1 completed
Fri Sep 22 02:56:08 2023: BS 1 completed
Fri Sep 22 02:56:13 2023: BS 1 completed
Fri Sep 22 02:56:18 2023: BS 1 completed
Fri Sep 22 02:56:23 2023: BS 1 completed
Fri Sep 22 02:56:28 2023: BS 1 completed
Fri Sep 22 02:56:33 2023: BS 1 completed
Fri Sep 22 02:56:38 2023: BS 1 completed
Fri Sep 22 02:56:43 2023: BS 1 completed
Fri Sep 22 02:56:48 2023: BS 1 completed
Fri Sep 22 02:56:53 2023: BS 1 completed
Fri Sep 22 02:56:58 2023: BS 1 completed
Fri Sep 22 02:57:03 2023: BS 1 completed
Fri Sep 22 02:57:08 2023: BS 1 completed
Fri Sep 22 02:57:13 2023: BS 1 completed
Fri Sep 22 02:57:18 2023: BS 1 completed
Fri Sep 22 02:57:22 2023: BS 1 completed
Fri Sep 22 02:57:27 2023: BS 1 completed
Fri Sep 22 02:57:32 2023: BS 1 completed
Fri Sep 22 02:57:37 2023: BS 1 completed
Fri Sep 22 02:57:42 2023: BS 1 completed
Fri Sep 22 02:57:47 2023: BS 1 completed
Fri Sep 22 02:57:52 2023: BS 1 completed
Fri Sep 22 02:57:57 2023: BS 1 completed
Fri Sep 22 02:58:02 2023: BS 1 completed
Fri Sep 22 02:58:07 2023: BS 1 completed
Fri Sep 22 02:58:12 2023: BS 1 completed
Fri Sep 22 02:58:17 2023: BS 1 completed
Fri Sep 22 02:58:22 2023: BS 1 completed
Fri Sep 22 02:58:27 2023: BS 1 completed
Fri Sep 22 02:58:32 2023: BS 1 completed
Fri Sep 22 02:58:37 2023: BS 1 completed
Fri Sep 22 02:58:42 2023: BS 1 completed
Fri Sep 22 02:58:47 2023: BS 1 completed
Fri Sep 22 02:58:52 2023: BS 1 completed
Fri Sep 22 02:58:57 2023: BS 1 completed
Fri Sep 22 02:59:02 2023: BS 1 completed
Fri Sep 22 02:59:07 2023: BS 1 completed
Fri Sep 22 02:59:12 2023: BS 1 completed
Fri Sep 22 02:59:17 2023: BS 1 completed
Fri Sep 22 02:59:22 2023: BS 1 completed
Fri Sep 22 02:59:27 2023: BS 1 completed
Fri Sep 22 02:59:32 2023: BS 1 completed
Fri Sep 22 02:59:37 2023: BS 1 completed
Fri Sep 22 02:59:42 2023: BS 1 completed
Fri Sep 22 02:59:46 2023: BS 1 completed
Fri Sep 22 02:59:51 2023: BS 1 completed
Fri Sep 22 02:59:56 2023: BS 1 completed
Fri Sep 22 03:00:01 2023: BS 1 completed
Fri Sep 22 03:00:06 2023: BS 1 completed
Fri Sep 22 03:00:11 2023: BS 1 completed
Fri Sep 22 03:00:16 2023: BS 1 completed
Fri Sep 22 03:00:21 2023: BS 1 completed
Fri Sep 22 03:00:26 2023: BS 1 completed
Fri Sep 22 03:00:31 2023: BS 1 completed
Fri Sep 22 03:00:36 2023: BS 1 completed
Fri Sep 22 03:00:41 2023: BS 1 completed
Fri Sep 22 03:00:46 2023: BS 1 completed
Fri Sep 22 03:00:51 2023: BS 1 completed
Fri Sep 22 03:00:56 2023: BS 1 completed
Fri Sep 22 03:01:01 2023: BS 1 completed
Fri Sep 22 03:01:06 2023: BS 1 completed
Fri Sep 22 03:01:11 2023: BS 1 completed
Fri Sep 22 03:01:16 2023: BS 1 completed
Fri Sep 22 03:01:21 2023: BS 1 completed
Fri Sep 22 03:01:26 2023: BS 1 completed
Fri Sep 22 03:01:31 2023: BS 1 completed
Fri Sep 22 03:01:36 2023: BS 1 completed
Fri Sep 22 03:01:41 2023: BS 1 completed
Fri Sep 22 03:01:46 2023: BS 1 completed
Fri Sep 22 03:01:51 2023: BS 1 completed
Fri Sep 22 03:01:56 2023: BS 1 completed
Fri Sep 22 03:02:01 2023: BS 1 completed
Fri Sep 22 03:02:06 2023: BS 1 completed
Fri Sep 22 03:02:11 2023: BS 1 completed
Fri Sep 22 03:02:16 2023: BS 1 completed
Fri Sep 22 03:02:21 2023: BS 1 completed
Fri Sep 22 03:02:25 2023: BS 1 completed
Fri Sep 22 03:02:30 2023: BS 1 completed
Fri Sep 22 03:02:35 2023: BS 1 completed
Fri Sep 22 03:02:40 2023: BS 1 completed
Fri Sep 22 03:02:45 2023: BS 1 completed
Fri Sep 22 03:02:50 2023: BS 1 completed
Fri Sep 22 03:02:55 2023: BS 1 completed
Fri Sep 22 03:03:00 2023: BS 1 completed
Fri Sep 22 03:03:05 2023: BS 1 completed
