# Supplementary material for: Carbosulfonylation of Alkynes: A Direct Conversion of sp-C to sp3-C through Visible Light-Mediated 3-Component Reaction
Source: Org Lett. 2024 Sep 11;26(37):7858–63. doi: 10.1021/acs.orglett.4c02700 (PMC11421081; doi:10.1021/acs.orglett.4c02700)
Supplement: Supplementary file 2 — ol4c02700_si_002.zip [file ol4c02700_si_002.zip › OL FID/4a HSQC/log]

Wed Sep 20 04:09:35 2023: Experiment started
Wed Sep 20 04:10:17 2023: BS 1 completed
Wed Sep 20 04:10:20 2023: BS 1 completed
Wed Sep 20 04:10:22 2023: BS 1 completed
Wed Sep 20 04:10:24 2023: BS 1 completed
Wed Sep 20 04:10:27 2023: BS 1 completed
Wed Sep 20 04:10:29 2023: BS 1 completed
Wed Sep 20 04:10:32 2023: BS 1 completed
Wed Sep 20 04:10:34 2023: BS 1 completed
Wed Sep 20 04:10:36 2023: BS 1 completed
Wed Sep 20 04:10:39 2023: BS 1 completed
Wed Sep 20 04:10:41 2023: BS 1 completed
Wed Sep 20 04:10:44 2023: BS 1 completed
Wed Sep 20 04:10:46 2023: BS 1 completed
Wed Sep 20 04:10:48 2023: BS 1 completed
Wed Sep 20 04:10:51 2023: BS 1 completed
Wed Sep 20 04:10:53 2023: BS 1 completed
Wed Sep 20 04:10:55 2023: BS 1 completed
Wed Sep 20 04:10:58 2023: BS 1 completed
Wed Sep 20 04:11:00 2023: BS 1 completed
Wed Sep 20 04:11:03 2023: BS 1 completed
Wed Sep 20 04:11:05 2023: BS 1 completed
Wed Sep 20 04:11:07 2023: BS 1 completed
Wed Sep 20 04:11:10 2023: BS 1 completed
Wed Sep 20 04:11:12 2023: BS 1 completed
Wed Sep 20 04:11:15 2023: BS 1 completed
Wed Sep 20 04:11:17 2023: BS 1 completed
Wed Sep 20 04:11:19 2023: BS 1 completed
Wed Sep 20 04:11:22 2023: BS 1 completed
Wed Sep 20 04:11:24 2023: BS 1 completed
Wed Sep 20 04:11:27 2023: BS 1 completed
Wed Sep 20 04:11:29 2023: BS 1 completed
Wed Sep 20 04:11:31 2023: BS 1 completed
Wed Sep 20 04:11:34 2023: BS 1 completed
Wed Sep 20 04:11:36 2023: BS 1 completed
Wed Sep 20 04:11:38 2023: BS 1 completed
Wed Sep 20 04:11:41 2023: BS 1 completed
Wed Sep 20 04:11:43 2023: BS 1 completed
Wed Sep 20 04:11:46 2023: BS 1 completed
Wed Sep 20 04:11:48 2023: BS 1 completed
Wed Sep 20 04:11:50 2023: BS 1 completed
Wed Sep 20 04:11:53 2023: BS 1 completed
Wed Sep 20 04:11:55 2023: BS 1 completed
Wed Sep 20 04:11:58 2023: BS 1 completed
Wed Sep 20 04:12:00 2023: BS 1 completed
Wed Sep 20 04:12:02 2023: BS 1 completed
Wed Sep 20 04:12:05 2023: FID 46: ADC overflow
Wed Sep 20 04:12:05 2023: BS 1 completed
Wed Sep 20 04:12:07 2023: BS 1 completed
Wed Sep 20 04:12:10 2023: BS 1 completed
Wed Sep 20 04:12:12 2023: BS 1 completed
Wed Sep 20 04:12:14 2023: BS 1 completed
Wed Sep 20 04:12:17 2023: BS 1 completed
Wed Sep 20 04:12:19 2023: BS 1 completed
Wed Sep 20 04:12:22 2023: BS 1 completed
Wed Sep 20 04:12:24 2023: BS 1 completed
Wed Sep 20 04:12:26 2023: BS 1 completed
Wed Sep 20 04:12:29 2023: BS 1 completed
Wed Sep 20 04:12:31 2023: BS 1 completed
Wed Sep 20 04:12:33 2023: BS 1 completed
Wed Sep 20 04:12:36 2023: BS 1 completed
Wed Sep 20 04:12:38 2023: BS 1 completed
Wed Sep 20 04:12:41 2023: BS 1 completed
Wed Sep 20 04:12:43 2023: BS 1 completed
Wed Sep 20 04:12:45 2023: BS 1 completed
Wed Sep 20 04:12:48 2023: BS 1 completed
Wed Sep 20 04:12:50 2023: BS 1 completed
Wed Sep 20 04:12:53 2023: BS 1 completed
Wed Sep 20 04:12:55 2023: BS 1 completed
Wed Sep 20 04:12:57 2023: BS 1 completed
Wed Sep 20 04:13:00 2023: BS 1 completed
Wed Sep 20 04:13:02 2023: BS 1 completed
Wed Sep 20 04:13:05 2023: BS 1 completed
Wed Sep 20 04:13:07 2023: BS 1 completed
Wed Sep 20 04:13:09 2023: BS 1 completed
Wed Sep 20 04:13:12 2023: BS 1 completed
Wed Sep 20 04:13:14 2023: BS 1 completed
Wed Sep 20 04:13:17 2023: BS 1 completed
Wed Sep 20 04:13:19 2023: BS 1 completed
Wed Sep 20 04:13:21 2023: BS 1 completed
Wed Sep 20 04:13:24 2023: BS 1 completed
Wed Sep 20 04:13:26 2023: BS 1 completed
Wed Sep 20 04:13:29 2023: BS 1 completed
Wed Sep 20 04:13:31 2023: BS 1 completed
Wed Sep 20 04:13:33 2023: BS 1 completed
Wed Sep 20 04:13:36 2023: BS 1 completed
Wed Sep 20 04:13:38 2023: BS 1 completed
Wed Sep 20 04:13:40 2023: BS 1 completed
Wed Sep 20 04:13:43 2023: BS 1 completed
Wed Sep 20 04:13:45 2023: BS 1 completed
Wed Sep 20 04:13:48 2023: BS 1 completed
Wed Sep 20 04:13:50 2023: BS 1 completed
Wed Sep 20 04:13:52 2023: BS 1 completed
Wed Sep 20 04:13:55 2023: BS 1 completed
Wed Sep 20 04:13:57 2023: BS 1 completed
Wed Sep 20 04:14:00 2023: BS 1 completed
Wed Sep 20 04:14:02 2023: BS 1 completed
Wed Sep 20 04:14:04 2023: BS 1 completed
Wed Sep 20 04:14:07 2023: BS 1 completed
Wed Sep 20 04:14:09 2023: BS 1 completed
Wed Sep 20 04:14:12 2023: BS 1 completed
Wed Sep 20 04:14:14 2023: BS 1 completed
Wed Sep 20 04:14:16 2023: BS 1 completed
Wed Sep 20 04:14:19 2023: BS 1 completed
Wed Sep 20 04:14:21 2023: BS 1 completed
Wed Sep 20 04:14:24 2023: BS 1 completed
Wed Sep 20 04:14:26 2023: BS 1 completed
Wed Sep 20 04:14:28 2023: BS 1 completed
Wed Sep 20 04:14:31 2023: BS 1 completed
Wed Sep 20 04:14:33 2023: BS 1 completed
Wed Sep 20 04:14:36 2023: BS 1 completed
Wed Sep 20 04:14:38 2023: BS 1 completed
Wed Sep 20 04:14:40 2023: BS 1 completed
Wed Sep 20 04:14:43 2023: BS 1 completed
Wed Sep 20 04:14:45 2023: BS 1 completed
Wed Sep 20 04:14:48 2023: BS 1 completed
Wed Sep 20 04:14:50 2023: BS 1 completed
Wed Sep 20 04:14:52 2023: BS 1 completed
Wed Sep 20 04:14:55 2023: BS 1 completed
Wed Sep 20 04:14:57 2023: BS 1 completed
Wed Sep 20 04:14:59 2023: BS 1 completed
Wed Sep 20 04:15:02 2023: BS 1 completed
Wed Sep 20 04:15:04 2023: BS 1 completed
Wed Sep 20 04:15:07 2023: BS 1 completed
Wed Sep 20 04:15:09 2023: BS 1 completed
Wed Sep 20 04:15:11 2023: BS 1 completed
Wed Sep 20 04:15:14 2023: BS 1 completed
Wed Sep 20 04:15:16 2023: BS 1 completed
Wed Sep 20 04:15:19 2023: BS 1 completed
Wed Sep 20 04:15:21 2023: BS 1 completed
Wed Sep 20 04:15:23 2023: BS 1 completed
Wed Sep 20 04:15:26 2023: BS 1 completed
Wed Sep 20 04:15:28 2023: BS 1 completed
Wed Sep 20 04:15:31 2023: BS 1 completed
Wed Sep 20 04:15:33 2023: BS 1 completed
Wed Sep 20 04:15:35 2023: BS 1 completed
Wed Sep 20 04:15:38 2023: BS 1 completed
Wed Sep 20 04:15:40 2023: BS 1 completed
Wed Sep 20 04:15:43 2023: BS 1 completed
Wed Sep 20 04:15:45 2023: BS 1 completed
Wed Sep 20 04:15:47 2023: BS 1 completed
Wed Sep 20 04:15:50 2023: BS 1 completed
Wed Sep 20 04:15:52 2023: BS 1 completed
Wed Sep 20 04:15:55 2023: BS 1 completed
Wed Sep 20 04:15:57 2023: BS 1 completed
Wed Sep 20 04:15:59 2023: BS 1 completed
Wed Sep 20 04:16:02 2023: BS 1 completed
Wed Sep 20 04:16:04 2023: BS 1 completed
Wed Sep 20 04:16:07 2023: BS 1 completed
Wed Sep 20 04:16:09 2023: BS 1 completed
Wed Sep 20 04:16:11 2023: BS 1 completed
Wed Sep 20 04:16:14 2023: BS 1 completed
Wed Sep 20 04:16:16 2023: BS 1 completed
Wed Sep 20 04:16:19 2023: BS 1 completed
Wed Sep 20 04:16:21 2023: BS 1 completed
Wed Sep 20 04:16:23 2023: BS 1 completed
Wed Sep 20 04:16:26 2023: BS 1 completed
Wed Sep 20 04:16:28 2023: BS 1 completed
Wed Sep 20 04:16:31 2023: BS 1 completed
Wed Sep 20 04:16:33 2023: BS 1 completed
Wed Sep 20 04:16:35 2023: BS 1 completed
Wed Sep 20 04:16:38 2023: BS 1 completed
Wed Sep 20 04:16:40 2023: BS 1 completed
Wed Sep 20 04:16:43 2023: BS 1 completed
Wed Sep 20 04:16:45 2023: BS 1 completed
Wed Sep 20 04:16:47 2023: BS 1 completed
Wed Sep 20 04:16:50 2023: BS 1 completed
Wed Sep 20 04:16:52 2023: BS 1 completed
Wed Sep 20 04:16:55 2023: BS 1 completed
Wed Sep 20 04:16:57 2023: BS 1 completed
Wed Sep 20 04:16:59 2023: BS 1 completed
Wed Sep 20 04:17:02 2023: BS 1 completed
Wed Sep 20 04:17:04 2023: BS 1 completed
Wed Sep 20 04:17:07 2023: BS 1 completed
Wed Sep 20 04:17:09 2023: BS 1 completed
Wed Sep 20 04:17:11 2023: BS 1 completed
Wed Sep 20 04:17:14 2023: BS 1 completed
Wed Sep 20 04:17:16 2023: BS 1 completed
Wed Sep 20 04:17:19 2023: BS 1 completed
Wed Sep 20 04:17:21 2023: BS 1 completed
Wed Sep 20 04:17:23 2023: BS 1 completed
Wed Sep 20 04:17:26 2023: BS 1 completed
Wed Sep 20 04:17:28 2023: BS 1 completed
Wed Sep 20 04:17:31 2023: BS 1 completed
Wed Sep 20 04:17:33 2023: BS 1 completed
Wed Sep 20 04:17:35 2023: BS 1 completed
Wed Sep 20 04:17:38 2023: BS 1 completed
Wed Sep 20 04:17:40 2023: BS 1 completed
Wed Sep 20 04:17:43 2023: BS 1 completed
Wed Sep 20 04:17:45 2023: BS 1 completed
Wed Sep 20 04:17:47 2023: BS 1 completed
Wed Sep 20 04:17:50 2023: BS 1 completed
Wed Sep 20 04:17:52 2023: BS 1 completed
Wed Sep 20 04:17:55 2023: BS 1 completed
Wed Sep 20 04:17:57 2023: BS 1 completed
Wed Sep 20 04:17:59 2023: BS 1 completed
Wed Sep 20 04:18:02 2023: BS 1 completed
Wed Sep 20 04:18:04 2023: BS 1 completed
Wed Sep 20 04:18:07 2023: BS 1 completed
Wed Sep 20 04:18:09 2023: BS 1 completed
Wed Sep 20 04:18:11 2023: BS 1 completed
Wed Sep 20 04:18:14 2023: BS 1 completed
Wed Sep 20 04:18:16 2023: BS 1 completed
Wed Sep 20 04:18:19 2023: BS 1 completed
Wed Sep 20 04:18:21 2023: BS 1 completed
Wed Sep 20 04:18:23 2023: BS 1 completed
Wed Sep 20 04:18:26 2023: BS 1 completed
Wed Sep 20 04:18:28 2023: BS 1 completed
Wed Sep 20 04:18:31 2023: BS 1 completed
Wed Sep 20 04:18:33 2023: BS 1 completed
Wed Sep 20 04:18:35 2023: BS 1 completed
Wed Sep 20 04:18:38 2023: BS 1 completed
Wed Sep 20 04:18:40 2023: BS 1 completed
Wed Sep 20 04:18:43 2023: BS 1 completed
Wed Sep 20 04:18:45 2023: BS 1 completed
Wed Sep 20 04:18:47 2023: BS 1 completed
Wed Sep 20 04:18:50 2023: BS 1 completed
Wed Sep 20 04:18:52 2023: BS 1 completed
Wed Sep 20 04:18:55 2023: BS 1 completed
Wed Sep 20 04:18:57 2023: BS 1 completed
Wed Sep 20 04:18:59 2023: BS 1 completed
Wed Sep 20 04:19:02 2023: BS 1 completed
Wed Sep 20 04:19:04 2023: BS 1 completed
Wed Sep 20 04:19:07 2023: BS 1 completed
Wed Sep 20 04:19:09 2023: BS 1 completed
Wed Sep 20 04:19:11 2023: BS 1 completed
Wed Sep 20 04:19:14 2023: BS 1 completed
Wed Sep 20 04:19:16 2023: BS 1 completed
Wed Sep 20 04:19:19 2023: BS 1 completed
Wed Sep 20 04:19:21 2023: BS 1 completed
Wed Sep 20 04:19:23 2023: BS 1 completed
Wed Sep 20 04:19:26 2023: BS 1 completed
Wed Sep 20 04:19:28 2023: BS 1 completed
Wed Sep 20 04:19:31 2023: BS 1 completed
Wed Sep 20 04:19:33 2023: BS 1 completed
Wed Sep 20 04:19:35 2023: BS 1 completed
Wed Sep 20 04:19:38 2023: BS 1 completed
Wed Sep 20 04:19:40 2023: BS 1 completed
Wed Sep 20 04:19:43 2023: BS 1 completed
Wed Sep 20 04:19:45 2023: BS 1 completed
Wed Sep 20 04:19:47 2023: BS 1 completed
Wed Sep 20 04:19:50 2023: BS 1 completed
Wed Sep 20 04:19:52 2023: BS 1 completed
Wed Sep 20 04:19:55 2023: BS 1 completed
Wed Sep 20 04:19:57 2023: BS 1 completed
Wed Sep 20 04:19:59 2023: BS 1 completed
Wed Sep 20 04:20:02 2023: BS 1 completed
Wed Sep 20 04:20:04 2023: BS 1 completed
Wed Sep 20 04:20:07 2023: BS 1 completed
Wed Sep 20 04:20:09 2023: BS 1 completed
Wed Sep 20 04:20:11 2023: BS 1 completed
Wed Sep 20 04:20:14 2023: BS 1 completed
Wed Sep 20 04:20:16 2023: BS 1 completed
Wed Sep 20 04:20:19 2023: BS 1 completed
Wed Sep 20 04:20:21 2023: BS 1 completed
Wed Sep 20 04:20:23 2023: BS 1 completed
Wed Sep 20 04:20:26 2023: BS 1 completed
Wed Sep 20 04:20:28 2023: BS 1 completed
Wed Sep 20 04:20:31 2023: BS 1 completed
Wed Sep 20 04:20:33 2023: BS 1 completed
Wed Sep 20 04:20:35 2023: BS 1 completed
Wed Sep 20 04:20:38 2023: BS 1 completed
Wed Sep 20 04:20:40 2023: BS 1 completed
Wed Sep 20 04:20:43 2023: BS 1 completed
Wed Sep 20 04:20:45 2023: BS 1 completed
Wed Sep 20 04:20:47 2023: BS 1 completed
Wed Sep 20 04:20:50 2023: BS 1 completed
Wed Sep 20 04:20:52 2023: BS 1 completed
Wed Sep 20 04:20:55 2023: BS 1 completed
Wed Sep 20 04:20:57 2023: BS 1 completed
Wed Sep 20 04:20:59 2023: BS 1 completed
Wed Sep 20 04:21:02 2023: BS 1 completed
Wed Sep 20 04:21:04 2023: BS 1 completed
Wed Sep 20 04:21:07 2023: BS 1 completed
Wed Sep 20 04:21:09 2023: BS 1 completed
Wed Sep 20 04:21:12 2023: BS 1 completed
Wed Sep 20 04:21:14 2023: BS 1 completed
Wed Sep 20 04:21:16 2023: BS 1 completed
Wed Sep 20 04:21:19 2023: BS 1 completed
Wed Sep 20 04:21:21 2023: BS 1 completed
Wed Sep 20 04:21:24 2023: BS 1 completed
Wed Sep 20 04:21:26 2023: BS 1 completed
Wed Sep 20 04:21:28 2023: BS 1 completed
Wed Sep 20 04:21:31 2023: BS 1 completed
Wed Sep 20 04:21:33 2023: BS 1 completed
Wed Sep 20 04:21:36 2023: BS 1 completed
Wed Sep 20 04:21:38 2023: BS 1 completed
Wed Sep 20 04:21:40 2023: BS 1 completed
Wed Sep 20 04:21:43 2023: BS 1 completed
Wed Sep 20 04:21:45 2023: BS 1 completed
Wed Sep 20 04:21:48 2023: BS 1 completed
Wed Sep 20 04:21:50 2023: BS 1 completed
Wed Sep 20 04:21:52 2023: BS 1 completed
Wed Sep 20 04:21:55 2023: BS 1 completed
Wed Sep 20 04:21:57 2023: BS 1 completed
Wed Sep 20 04:22:00 2023: BS 1 completed
Wed Sep 20 04:22:02 2023: BS 1 completed
Wed Sep 20 04:22:04 2023: BS 1 completed
Wed Sep 20 04:22:07 2023: BS 1 completed
Wed Sep 20 04:22:09 2023: BS 1 completed
Wed Sep 20 04:22:12 2023: BS 1 completed
Wed Sep 20 04:22:14 2023: BS 1 completed
Wed Sep 20 04:22:16 2023: BS 1 completed
Wed Sep 20 04:22:19 2023: BS 1 completed
Wed Sep 20 04:22:21 2023: BS 1 completed
Wed Sep 20 04:22:24 2023: BS 1 completed
Wed Sep 20 04:22:26 2023: BS 1 completed
Wed Sep 20 04:22:28 2023: BS 1 completed
Wed Sep 20 04:22:31 2023: BS 1 completed
Wed Sep 20 04:22:33 2023: BS 1 completed
Wed Sep 20 04:22:36 2023: BS 1 completed
Wed Sep 20 04:22:38 2023: BS 1 completed
Wed Sep 20 04:22:41 2023: BS 1 completed
Wed Sep 20 04:22:43 2023: BS 1 completed
Wed Sep 20 04:22:45 2023: BS 1 completed
Wed Sep 20 04:22:48 2023: BS 1 completed
Wed Sep 20 04:22:50 2023: BS 1 completed
Wed Sep 20 04:22:53 2023: BS 1 completed
Wed Sep 20 04:22:55 2023: BS 1 completed
Wed Sep 20 04:22:57 2023: BS 1 completed
Wed Sep 20 04:23:00 2023: BS 1 completed
Wed Sep 20 04:23:02 2023: BS 1 completed
Wed Sep 20 04:23:05 2023: BS 1 completed
Wed Sep 20 04:23:07 2023: BS 1 completed
Wed Sep 20 04:23:09 2023: BS 1 completed
Wed Sep 20 04:23:12 2023: BS 1 completed
Wed Sep 20 04:23:14 2023: BS 1 completed
Wed Sep 20 04:23:17 2023: BS 1 completed
Wed Sep 20 04:23:19 2023: BS 1 completed
Wed Sep 20 04:23:21 2023: BS 1 completed
Wed Sep 20 04:23:24 2023: BS 1 completed
Wed Sep 20 04:23:26 2023: BS 1 completed
Wed Sep 20 04:23:29 2023: BS 1 completed
Wed Sep 20 04:23:31 2023: BS 1 completed
Wed Sep 20 04:23:33 2023: BS 1 completed
Wed Sep 20 04:23:36 2023: BS 1 completed
Wed Sep 20 04:23:38 2023: BS 1 completed
Wed Sep 20 04:23:41 2023: BS 1 completed
Wed Sep 20 04:23:43 2023: BS 1 completed
Wed Sep 20 04:23:46 2023: BS 1 completed
Wed Sep 20 04:23:48 2023: BS 1 completed
Wed Sep 20 04:23:50 2023: BS 1 completed
Wed Sep 20 04:23:53 2023: BS 1 completed
Wed Sep 20 04:23:55 2023: BS 1 completed
Wed Sep 20 04:23:58 2023: BS 1 completed
Wed Sep 20 04:24:00 2023: BS 1 completed
Wed Sep 20 04:24:02 2023: BS 1 completed
Wed Sep 20 04:24:05 2023: BS 1 completed
Wed Sep 20 04:24:07 2023: BS 1 completed
Wed Sep 20 04:24:10 2023: BS 1 completed
Wed Sep 20 04:24:12 2023: BS 1 completed
Wed Sep 20 04:24:14 2023: BS 1 completed
Wed Sep 20 04:24:17 2023: BS 1 completed
Wed Sep 20 04:24:19 2023: BS 1 completed
Wed Sep 20 04:24:22 2023: BS 1 completed
Wed Sep 20 04:24:24 2023: BS 1 completed
Wed Sep 20 04:24:26 2023: BS 1 completed
Wed Sep 20 04:24:29 2023: BS 1 completed
Wed Sep 20 04:24:31 2023: BS 1 completed
Wed Sep 20 04:24:34 2023: BS 1 completed
Wed Sep 20 04:24:36 2023: BS 1 completed
Wed Sep 20 04:24:39 2023: BS 1 completed
Wed Sep 20 04:24:41 2023: BS 1 completed
Wed Sep 20 04:24:43 2023: BS 1 completed
Wed Sep 20 04:24:46 2023: BS 1 completed
Wed Sep 20 04:24:48 2023: BS 1 completed
Wed Sep 20 04:24:51 2023: BS 1 completed
Wed Sep 20 04:24:53 2023: BS 1 completed
Wed Sep 20 04:24:55 2023: BS 1 completed
Wed Sep 20 04:24:58 2023: BS 1 completed
Wed Sep 20 04:25:00 2023: BS 1 completed
Wed Sep 20 04:25:03 2023: BS 1 completed
Wed Sep 20 04:25:05 2023: BS 1 completed
Wed Sep 20 04:25:07 2023: BS 1 completed
Wed Sep 20 04:25:10 2023: BS 1 completed
Wed Sep 20 04:25:12 2023: BS 1 completed
Wed Sep 20 04:25:15 2023: BS 1 completed
Wed Sep 20 04:25:17 2023: BS 1 completed
Wed Sep 20 04:25:19 2023: BS 1 completed
Wed Sep 20 04:25:22 2023: BS 1 completed
Wed Sep 20 04:25:24 2023: BS 1 completed
Wed Sep 20 04:25:27 2023: BS 1 completed
Wed Sep 20 04:25:29 2023: BS 1 completed
Wed Sep 20 04:25:32 2023: BS 1 completed
Wed Sep 20 04:25:34 2023: BS 1 completed
Wed Sep 20 04:25:36 2023: BS 1 completed
Wed Sep 20 04:25:39 2023: BS 1 completed
Wed Sep 20 04:25:41 2023: BS 1 completed
Wed Sep 20 04:25:44 2023: BS 1 completed
Wed Sep 20 04:25:46 2023: BS 1 completed
Wed Sep 20 04:25:48 2023: BS 1 completed
Wed Sep 20 04:25:51 2023: BS 1 completed
Wed Sep 20 04:25:53 2023: BS 1 completed
Wed Sep 20 04:25:56 2023: BS 1 completed
Wed Sep 20 04:25:58 2023: BS 1 completed
Wed Sep 20 04:26:00 2023: BS 1 completed
Wed Sep 20 04:26:03 2023: BS 1 completed
Wed Sep 20 04:26:05 2023: BS 1 completed
Wed Sep 20 04:26:08 2023: BS 1 completed
Wed Sep 20 04:26:10 2023: BS 1 completed
Wed Sep 20 04:26:13 2023: BS 1 completed
Wed Sep 20 04:26:15 2023: BS 1 completed
Wed Sep 20 04:26:17 2023: BS 1 completed
Wed Sep 20 04:26:20 2023: BS 1 completed
Wed Sep 20 04:26:22 2023: BS 1 completed
Wed Sep 20 04:26:25 2023: BS 1 completed
Wed Sep 20 04:26:27 2023: BS 1 completed
Wed Sep 20 04:26:29 2023: BS 1 completed
Wed Sep 20 04:26:32 2023: BS 1 completed
Wed Sep 20 04:26:34 2023: BS 1 completed
Wed Sep 20 04:26:37 2023: BS 1 completed
Wed Sep 20 04:26:39 2023: BS 1 completed
Wed Sep 20 04:26:41 2023: BS 1 completed
Wed Sep 20 04:26:44 2023: BS 1 completed
Wed Sep 20 04:26:46 2023: BS 1 completed
Wed Sep 20 04:26:49 2023: BS 1 completed
Wed Sep 20 04:26:51 2023: BS 1 completed
Wed Sep 20 04:26:54 2023: BS 1 completed
Wed Sep 20 04:26:56 2023: BS 1 completed
Wed Sep 20 04:26:58 2023: BS 1 completed
Wed Sep 20 04:27:01 2023: BS 1 completed
Wed Sep 20 04:27:03 2023: BS 1 completed
Wed Sep 20 04:27:06 2023: BS 1 completed
Wed Sep 20 04:27:08 2023: BS 1 completed
Wed Sep 20 04:27:10 2023: BS 1 completed
Wed Sep 20 04:27:13 2023: BS 1 completed
Wed Sep 20 04:27:15 2023: BS 1 completed
Wed Sep 20 04:27:18 2023: BS 1 completed
Wed Sep 20 04:27:20 2023: BS 1 completed
Wed Sep 20 04:27:23 2023: BS 1 completed
Wed Sep 20 04:27:25 2023: BS 1 completed
Wed Sep 20 04:27:27 2023: BS 1 completed
Wed Sep 20 04:27:30 2023: BS 1 completed
Wed Sep 20 04:27:32 2023: BS 1 completed
Wed Sep 20 04:27:35 2023: BS 1 completed
Wed Sep 20 04:27:37 2023: BS 1 completed
Wed Sep 20 04:27:39 2023: BS 1 completed
Wed Sep 20 04:27:42 2023: BS 1 completed
Wed Sep 20 04:27:44 2023: BS 1 completed
Wed Sep 20 04:27:47 2023: BS 1 completed
Wed Sep 20 04:27:49 2023: BS 1 completed
Wed Sep 20 04:27:51 2023: BS 1 completed
Wed Sep 20 04:27:54 2023: BS 1 completed
Wed Sep 20 04:27:56 2023: BS 1 completed
Wed Sep 20 04:27:59 2023: BS 1 completed
Wed Sep 20 04:28:01 2023: BS 1 completed
Wed Sep 20 04:28:04 2023: BS 1 completed
Wed Sep 20 04:28:06 2023: BS 1 completed
Wed Sep 20 04:28:08 2023: BS 1 completed
Wed Sep 20 04:28:11 2023: BS 1 completed
Wed Sep 20 04:28:13 2023: BS 1 completed
Wed Sep 20 04:28:16 2023: BS 1 completed
Wed Sep 20 04:28:18 2023: BS 1 completed
Wed Sep 20 04:28:20 2023: BS 1 completed
Wed Sep 20 04:28:23 2023: BS 1 completed
Wed Sep 20 04:28:25 2023: BS 1 completed
Wed Sep 20 04:28:28 2023: BS 1 completed
Wed Sep 20 04:28:30 2023: BS 1 completed
Wed Sep 20 04:28:33 2023: BS 1 completed
Wed Sep 20 04:28:35 2023: BS 1 completed
Wed Sep 20 04:28:37 2023: BS 1 completed
Wed Sep 20 04:28:40 2023: BS 1 completed
Wed Sep 20 04:28:42 2023: BS 1 completed
Wed Sep 20 04:28:45 2023: BS 1 completed
Wed Sep 20 04:28:47 2023: BS 1 completed
Wed Sep 20 04:28:49 2023: BS 1 completed
Wed Sep 20 04:28:52 2023: BS 1 completed
Wed Sep 20 04:28:54 2023: BS 1 completed
Wed Sep 20 04:28:57 2023: BS 1 completed
Wed Sep 20 04:28:59 2023: BS 1 completed
Wed Sep 20 04:29:02 2023: BS 1 completed
Wed Sep 20 04:29:04 2023: BS 1 completed
Wed Sep 20 04:29:06 2023: BS 1 completed
Wed Sep 20 04:29:09 2023: BS 1 completed
Wed Sep 20 04:29:11 2023: BS 1 completed
Wed Sep 20 04:29:14 2023: BS 1 completed
Wed Sep 20 04:29:16 2023: BS 1 completed
Wed Sep 20 04:29:18 2023: BS 1 completed
Wed Sep 20 04:29:21 2023: BS 1 completed
Wed Sep 20 04:29:23 2023: BS 1 completed
Wed Sep 20 04:29:26 2023: BS 1 completed
Wed Sep 20 04:29:28 2023: BS 1 completed
Wed Sep 20 04:29:31 2023: BS 1 completed
Wed Sep 20 04:29:33 2023: BS 1 completed
Wed Sep 20 04:29:35 2023: BS 1 completed
Wed Sep 20 04:29:38 2023: BS 1 completed
Wed Sep 20 04:29:40 2023: BS 1 completed
Wed Sep 20 04:29:43 2023: BS 1 completed
Wed Sep 20 04:29:45 2023: BS 1 completed
Wed Sep 20 04:29:47 2023: BS 1 completed
Wed Sep 20 04:29:50 2023: BS 1 completed
Wed Sep 20 04:29:52 2023: BS 1 completed
Wed Sep 20 04:29:55 2023: BS 1 completed
Wed Sep 20 04:29:57 2023: BS 1 completed
Wed Sep 20 04:29:59 2023: BS 1 completed
Wed Sep 20 04:30:02 2023: BS 1 completed
Wed Sep 20 04:30:04 2023: BS 1 completed
Wed Sep 20 04:30:07 2023: BS 1 completed
Wed Sep 20 04:30:09 2023: BS 1 completed
Wed Sep 20 04:30:12 2023: BS 1 completed
Wed Sep 20 04:30:14 2023: BS 1 completed
Wed Sep 20 04:30:16 2023: BS 1 completed
Wed Sep 20 04:30:19 2023: BS 1 completed
Wed Sep 20 04:30:21 2023: BS 1 completed
Wed Sep 20 04:30:24 2023: BS 1 completed
Wed Sep 20 04:30:26 2023: BS 1 completed
Wed Sep 20 04:30:29 2023: BS 1 completed
Wed Sep 20 04:30:31 2023: BS 1 completed
Wed Sep 20 04:30:33 2023: BS 1 completed
Wed Sep 20 04:30:36 2023: BS 1 completed
Wed Sep 20 04:30:38 2023: BS 1 completed
Wed Sep 20 04:30:41 2023: BS 1 completed
Wed Sep 20 04:30:43 2023: BS 1 completed
Wed Sep 20 04:30:45 2023: BS 1 completed
