# Supplementary material for: Carbosulfonylation of Alkynes: A Direct Conversion of sp-C to sp3-C through Visible Light-Mediated 3-Component Reaction
Source: Org Lett. 2024 Sep 11;26(37):7858–63. doi: 10.1021/acs.orglett.4c02700 (PMC11421081; doi:10.1021/acs.orglett.4c02700)
Supplement: Supplementary file 2 — ol4c02700_si_002.zip [file ol4c02700_si_002.zip › OL FID/4a VT 13C NMR -20 C/log]

Fri Sep 29 15:50:37 2023: Experiment started
Fri Sep 29 15:52:17 2023: BS 1 completed
Fri Sep 29 15:52:33 2023: BS 2 completed
Fri Sep 29 15:52:50 2023: BS 3 completed
Fri Sep 29 15:53:06 2023: BS 4 completed
Fri Sep 29 15:53:22 2023: BS 5 completed
Fri Sep 29 15:53:39 2023: BS 6 completed
Fri Sep 29 15:53:55 2023: BS 7 completed
Fri Sep 29 15:54:11 2023: BS 8 completed
Fri Sep 29 15:54:28 2023: BS 9 completed
Fri Sep 29 15:54:44 2023: BS 10 completed
Fri Sep 29 15:55:01 2023: BS 11 completed
Fri Sep 29 15:55:17 2023: BS 12 completed
Fri Sep 29 15:55:33 2023: BS 13 completed
Fri Sep 29 15:55:50 2023: BS 14 completed
Fri Sep 29 15:56:06 2023: BS 15 completed
Fri Sep 29 15:56:23 2023: BS 16 completed
Fri Sep 29 15:56:39 2023: BS 17 completed
Fri Sep 29 15:56:55 2023: BS 18 completed
Fri Sep 29 15:57:12 2023: BS 19 completed
Fri Sep 29 15:57:28 2023: BS 20 completed
Fri Sep 29 15:57:45 2023: BS 21 completed
Fri Sep 29 15:58:01 2023: BS 22 completed
Fri Sep 29 15:58:17 2023: BS 23 completed
Fri Sep 29 15:58:34 2023: BS 24 completed
Fri Sep 29 15:58:50 2023: BS 25 completed
Fri Sep 29 15:59:06 2023: BS 26 completed
Fri Sep 29 15:59:23 2023: BS 27 completed
Fri Sep 29 15:59:39 2023: BS 28 completed
Fri Sep 29 15:59:56 2023: BS 29 completed
Fri Sep 29 16:00:12 2023: BS 30 completed
Fri Sep 29 16:00:28 2023: BS 31 completed
Fri Sep 29 16:00:45 2023: BS 32 completed
Fri Sep 29 16:01:01 2023: BS 33 completed
Fri Sep 29 16:01:18 2023: BS 34 completed
Fri Sep 29 16:01:34 2023: BS 35 completed
Fri Sep 29 16:01:50 2023: BS 36 completed
Fri Sep 29 16:02:07 2023: BS 37 completed
Fri Sep 29 16:02:23 2023: BS 38 completed
Fri Sep 29 16:02:40 2023: BS 39 completed
Fri Sep 29 16:02:56 2023: BS 40 completed
Fri Sep 29 16:03:12 2023: BS 41 completed
Fri Sep 29 16:03:29 2023: BS 42 completed
Fri Sep 29 16:03:45 2023: BS 43 completed
Fri Sep 29 16:04:01 2023: BS 44 completed
Fri Sep 29 16:04:18 2023: BS 45 completed
Fri Sep 29 16:04:34 2023: BS 46 completed
Fri Sep 29 16:04:51 2023: BS 47 completed
Fri Sep 29 16:05:07 2023: BS 48 completed
Fri Sep 29 16:05:23 2023: BS 49 completed
Fri Sep 29 16:05:40 2023: BS 50 completed
Fri Sep 29 16:05:56 2023: BS 51 completed
Fri Sep 29 16:06:13 2023: BS 52 completed
Fri Sep 29 16:06:29 2023: BS 53 completed
Fri Sep 29 16:06:45 2023: BS 54 completed
Fri Sep 29 16:07:02 2023: BS 55 completed
Fri Sep 29 16:07:18 2023: BS 56 completed
Fri Sep 29 16:07:35 2023: BS 57 completed
Fri Sep 29 16:07:51 2023: BS 58 completed
Fri Sep 29 16:08:07 2023: BS 59 completed
Fri Sep 29 16:08:24 2023: BS 60 completed
Fri Sep 29 16:08:40 2023: BS 61 completed
Fri Sep 29 16:08:56 2023: BS 62 completed
Fri Sep 29 16:09:13 2023: BS 63 completed
Fri Sep 29 16:09:29 2023: BS 64 completed
Fri Sep 29 16:09:46 2023: BS 65 completed
Fri Sep 29 16:10:02 2023: BS 66 completed
Fri Sep 29 16:10:18 2023: BS 67 completed
Fri Sep 29 16:10:35 2023: BS 68 completed
Fri Sep 29 16:10:51 2023: BS 69 completed
Fri Sep 29 16:11:08 2023: BS 70 completed
Fri Sep 29 16:11:24 2023: BS 71 completed
Fri Sep 29 16:11:40 2023: BS 72 completed
Fri Sep 29 16:11:57 2023: BS 73 completed
Fri Sep 29 16:12:13 2023: BS 74 completed
Fri Sep 29 16:12:30 2023: BS 75 completed
Fri Sep 29 16:12:46 2023: BS 76 completed
Fri Sep 29 16:13:02 2023: BS 77 completed
Fri Sep 29 16:13:19 2023: BS 78 completed
Fri Sep 29 16:13:35 2023: BS 79 completed
Fri Sep 29 16:13:51 2023: BS 80 completed
Fri Sep 29 16:14:08 2023: BS 81 completed
Fri Sep 29 16:14:24 2023: BS 82 completed
Fri Sep 29 16:14:41 2023: BS 83 completed
Fri Sep 29 16:14:57 2023: BS 84 completed
Fri Sep 29 16:15:13 2023: BS 85 completed
Fri Sep 29 16:15:30 2023: BS 86 completed
Fri Sep 29 16:15:46 2023: BS 87 completed
Fri Sep 29 16:16:03 2023: BS 88 completed
Fri Sep 29 16:16:19 2023: BS 89 completed
Fri Sep 29 16:16:35 2023: BS 90 completed
Fri Sep 29 16:16:52 2023: BS 91 completed
Fri Sep 29 16:17:08 2023: BS 92 completed
Fri Sep 29 16:17:25 2023: BS 93 completed
Fri Sep 29 16:17:41 2023: BS 94 completed
Fri Sep 29 16:17:57 2023: BS 95 completed
Fri Sep 29 16:18:14 2023: BS 96 completed
Fri Sep 29 16:18:30 2023: BS 97 completed
Fri Sep 29 16:18:46 2023: BS 98 completed
Fri Sep 29 16:19:03 2023: BS 99 completed
Fri Sep 29 16:19:19 2023: BS 100 completed
Fri Sep 29 16:19:36 2023: BS 101 completed
Fri Sep 29 16:19:52 2023: BS 102 completed
Fri Sep 29 16:20:08 2023: BS 103 completed
Fri Sep 29 16:20:25 2023: BS 104 completed
Fri Sep 29 16:20:41 2023: BS 105 completed
Fri Sep 29 16:20:58 2023: BS 106 completed
Fri Sep 29 16:21:14 2023: BS 107 completed
Fri Sep 29 16:21:30 2023: BS 108 completed
Fri Sep 29 16:21:47 2023: BS 109 completed
Fri Sep 29 16:22:03 2023: BS 110 completed
Fri Sep 29 16:22:20 2023: BS 111 completed
Fri Sep 29 16:22:36 2023: BS 112 completed
Fri Sep 29 16:22:52 2023: BS 113 completed
Fri Sep 29 16:23:09 2023: BS 114 completed
Fri Sep 29 16:23:25 2023: BS 115 completed
Fri Sep 29 16:23:41 2023: BS 116 completed
Fri Sep 29 16:23:58 2023: BS 117 completed
Fri Sep 29 16:24:14 2023: BS 118 completed
Fri Sep 29 16:24:31 2023: BS 119 completed
Fri Sep 29 16:24:47 2023: BS 120 completed
Fri Sep 29 16:25:03 2023: BS 121 completed
Fri Sep 29 16:25:20 2023: BS 122 completed
Fri Sep 29 16:25:36 2023: BS 123 completed
Fri Sep 29 16:25:53 2023: BS 124 completed
Fri Sep 29 16:26:09 2023: BS 125 completed
Fri Sep 29 16:26:25 2023: BS 126 completed
Fri Sep 29 16:26:42 2023: BS 127 completed
Fri Sep 29 16:26:58 2023: BS 128 completed
Fri Sep 29 16:27:15 2023: BS 129 completed
Fri Sep 29 16:27:31 2023: BS 130 completed
Fri Sep 29 16:27:47 2023: BS 131 completed
Fri Sep 29 16:28:04 2023: BS 132 completed
Fri Sep 29 16:28:20 2023: BS 133 completed
Fri Sep 29 16:28:36 2023: BS 134 completed
Fri Sep 29 16:28:53 2023: BS 135 completed
Fri Sep 29 16:29:09 2023: BS 136 completed
Fri Sep 29 16:29:26 2023: BS 137 completed
Fri Sep 29 16:29:42 2023: BS 138 completed
Fri Sep 29 16:29:58 2023: BS 139 completed
Fri Sep 29 16:30:15 2023: BS 140 completed
Fri Sep 29 16:30:31 2023: BS 141 completed
Fri Sep 29 16:30:48 2023: BS 142 completed
Fri Sep 29 16:31:04 2023: BS 143 completed
Fri Sep 29 16:31:20 2023: BS 144 completed
Fri Sep 29 16:31:37 2023: BS 145 completed
Fri Sep 29 16:31:53 2023: BS 146 completed
Fri Sep 29 16:32:10 2023: BS 147 completed
Fri Sep 29 16:32:26 2023: BS 148 completed
Fri Sep 29 16:32:42 2023: BS 149 completed
Fri Sep 29 16:32:59 2023: BS 150 completed
Fri Sep 29 16:33:15 2023: BS 151 completed
Fri Sep 29 16:33:31 2023: BS 152 completed
Fri Sep 29 16:33:48 2023: BS 153 completed
Fri Sep 29 16:34:04 2023: BS 154 completed
Fri Sep 29 16:34:21 2023: BS 155 completed
Fri Sep 29 16:34:37 2023: BS 156 completed
Fri Sep 29 16:34:53 2023: BS 157 completed
Fri Sep 29 16:35:10 2023: BS 158 completed
Fri Sep 29 16:35:26 2023: BS 159 completed
Fri Sep 29 16:35:43 2023: BS 160 completed
Fri Sep 29 16:35:59 2023: BS 161 completed
Fri Sep 29 16:36:15 2023: BS 162 completed
Fri Sep 29 16:36:32 2023: BS 163 completed
Fri Sep 29 16:36:48 2023: BS 164 completed
Fri Sep 29 16:37:05 2023: BS 165 completed
Fri Sep 29 16:37:21 2023: BS 166 completed
Fri Sep 29 16:37:37 2023: BS 167 completed
Fri Sep 29 16:37:54 2023: BS 168 completed
Fri Sep 29 16:38:10 2023: BS 169 completed
Fri Sep 29 16:38:26 2023: BS 170 completed
Fri Sep 29 16:38:43 2023: BS 171 completed
Fri Sep 29 16:38:59 2023: BS 172 completed
Fri Sep 29 16:39:16 2023: BS 173 completed
Fri Sep 29 16:39:32 2023: BS 174 completed
Fri Sep 29 16:39:48 2023: BS 175 completed
Fri Sep 29 16:40:05 2023: BS 176 completed
Fri Sep 29 16:40:21 2023: BS 177 completed
Fri Sep 29 16:40:38 2023: BS 178 completed
Fri Sep 29 16:40:54 2023: BS 179 completed
Fri Sep 29 16:41:10 2023: BS 180 completed
Fri Sep 29 16:41:27 2023: BS 181 completed
Fri Sep 29 16:41:43 2023: BS 182 completed
Fri Sep 29 16:42:00 2023: BS 183 completed
Fri Sep 29 16:42:16 2023: BS 184 completed
Fri Sep 29 16:42:32 2023: BS 185 completed
Fri Sep 29 16:42:49 2023: BS 186 completed
Fri Sep 29 16:43:05 2023: BS 187 completed
Fri Sep 29 16:43:21 2023: BS 188 completed
Fri Sep 29 16:43:38 2023: BS 189 completed
Fri Sep 29 16:43:54 2023: BS 190 completed
Fri Sep 29 16:44:11 2023: BS 191 completed
Fri Sep 29 16:44:27 2023: BS 192 completed
