# Supplementary material for: Carbosulfonylation of Alkynes: A Direct Conversion of sp-C to sp3-C through Visible Light-Mediated 3-Component Reaction
Source: Org Lett. 2024 Sep 11;26(37):7858–63. doi: 10.1021/acs.orglett.4c02700 (PMC11421081; doi:10.1021/acs.orglett.4c02700)
Supplement: Supplementary file 2 — ol4c02700_si_002.zip [file ol4c02700_si_002.zip › OL FID/4a VT 13C NMR 50 C/log]

Fri Sep 29 13:20:55 2023: Experiment started
Fri Sep 29 13:22:35 2023: BS 1 completed
Fri Sep 29 13:22:52 2023: BS 2 completed
Fri Sep 29 13:23:08 2023: BS 3 completed
Fri Sep 29 13:23:24 2023: BS 4 completed
Fri Sep 29 13:23:41 2023: BS 5 completed
Fri Sep 29 13:23:57 2023: BS 6 completed
Fri Sep 29 13:24:14 2023: BS 7 completed
Fri Sep 29 13:24:30 2023: BS 8 completed
Fri Sep 29 13:24:46 2023: BS 9 completed
Fri Sep 29 13:25:03 2023: BS 10 completed
Fri Sep 29 13:25:19 2023: BS 11 completed
Fri Sep 29 13:25:35 2023: BS 12 completed
Fri Sep 29 13:25:52 2023: BS 13 completed
Fri Sep 29 13:26:08 2023: BS 14 completed
Fri Sep 29 13:26:25 2023: BS 15 completed
Fri Sep 29 13:26:41 2023: BS 16 completed
Fri Sep 29 13:26:57 2023: BS 17 completed
Fri Sep 29 13:27:14 2023: BS 18 completed
Fri Sep 29 13:27:30 2023: BS 19 completed
Fri Sep 29 13:27:47 2023: BS 20 completed
Fri Sep 29 13:28:03 2023: BS 21 completed
Fri Sep 29 13:28:19 2023: BS 22 completed
Fri Sep 29 13:28:36 2023: BS 23 completed
Fri Sep 29 13:28:52 2023: BS 24 completed
Fri Sep 29 13:29:09 2023: BS 25 completed
Fri Sep 29 13:29:25 2023: BS 26 completed
Fri Sep 29 13:29:41 2023: BS 27 completed
Fri Sep 29 13:29:58 2023: BS 28 completed
Fri Sep 29 13:30:14 2023: BS 29 completed
Fri Sep 29 13:30:30 2023: BS 30 completed
Fri Sep 29 13:30:47 2023: BS 31 completed
Fri Sep 29 13:31:03 2023: BS 32 completed
Fri Sep 29 13:31:20 2023: BS 33 completed
Fri Sep 29 13:31:36 2023: BS 34 completed
Fri Sep 29 13:31:52 2023: BS 35 completed
Fri Sep 29 13:32:09 2023: BS 36 completed
Fri Sep 29 13:32:25 2023: BS 37 completed
Fri Sep 29 13:32:42 2023: BS 38 completed
Fri Sep 29 13:32:58 2023: BS 39 completed
Fri Sep 29 13:33:14 2023: BS 40 completed
Fri Sep 29 13:33:31 2023: BS 41 completed
Fri Sep 29 13:33:47 2023: BS 42 completed
Fri Sep 29 13:34:04 2023: BS 43 completed
Fri Sep 29 13:34:20 2023: BS 44 completed
Fri Sep 29 13:34:36 2023: BS 45 completed
Fri Sep 29 13:34:53 2023: BS 46 completed
Fri Sep 29 13:35:09 2023: BS 47 completed
Fri Sep 29 13:35:25 2023: BS 48 completed
Fri Sep 29 13:35:42 2023: BS 49 completed
Fri Sep 29 13:35:58 2023: BS 50 completed
Fri Sep 29 13:36:15 2023: BS 51 completed
Fri Sep 29 13:36:31 2023: BS 52 completed
Fri Sep 29 13:36:47 2023: BS 53 completed
Fri Sep 29 13:37:04 2023: BS 54 completed
Fri Sep 29 13:37:20 2023: BS 55 completed
Fri Sep 29 13:37:37 2023: BS 56 completed
Fri Sep 29 13:37:53 2023: BS 57 completed
Fri Sep 29 13:38:09 2023: BS 58 completed
Fri Sep 29 13:38:26 2023: BS 59 completed
Fri Sep 29 13:38:42 2023: BS 60 completed
Fri Sep 29 13:38:59 2023: BS 61 completed
Fri Sep 29 13:39:15 2023: BS 62 completed
Fri Sep 29 13:39:31 2023: BS 63 completed
Fri Sep 29 13:39:48 2023: BS 64 completed
Fri Sep 29 13:40:04 2023: BS 65 completed
Fri Sep 29 13:40:20 2023: BS 66 completed
Fri Sep 29 13:40:37 2023: BS 67 completed
Fri Sep 29 13:40:53 2023: BS 68 completed
Fri Sep 29 13:41:10 2023: BS 69 completed
Fri Sep 29 13:41:26 2023: BS 70 completed
Fri Sep 29 13:41:42 2023: BS 71 completed
Fri Sep 29 13:41:59 2023: BS 72 completed
Fri Sep 29 13:42:15 2023: BS 73 completed
Fri Sep 29 13:42:32 2023: BS 74 completed
Fri Sep 29 13:42:48 2023: BS 75 completed
Fri Sep 29 13:43:04 2023: BS 76 completed
Fri Sep 29 13:43:21 2023: BS 77 completed
Fri Sep 29 13:43:37 2023: BS 78 completed
Fri Sep 29 13:43:54 2023: BS 79 completed
Fri Sep 29 13:44:10 2023: BS 80 completed
Fri Sep 29 13:44:26 2023: BS 81 completed
Fri Sep 29 13:44:43 2023: BS 82 completed
Fri Sep 29 13:44:59 2023: BS 83 completed
Fri Sep 29 13:45:15 2023: BS 84 completed
Fri Sep 29 13:45:32 2023: BS 85 completed
Fri Sep 29 13:45:48 2023: BS 86 completed
Fri Sep 29 13:46:05 2023: BS 87 completed
Fri Sep 29 13:46:21 2023: BS 88 completed
Fri Sep 29 13:46:37 2023: BS 89 completed
Fri Sep 29 13:46:54 2023: BS 90 completed
Fri Sep 29 13:47:10 2023: BS 91 completed
Fri Sep 29 13:47:27 2023: BS 92 completed
Fri Sep 29 13:47:43 2023: BS 93 completed
Fri Sep 29 13:47:59 2023: BS 94 completed
Fri Sep 29 13:48:16 2023: BS 95 completed
Fri Sep 29 13:48:32 2023: BS 96 completed
Fri Sep 29 13:48:49 2023: BS 97 completed
Fri Sep 29 13:49:05 2023: BS 98 completed
Fri Sep 29 13:49:21 2023: BS 99 completed
Fri Sep 29 13:49:38 2023: BS 100 completed
Fri Sep 29 13:49:54 2023: BS 101 completed
Fri Sep 29 13:50:10 2023: BS 102 completed
Fri Sep 29 13:50:27 2023: BS 103 completed
Fri Sep 29 13:50:43 2023: BS 104 completed
Fri Sep 29 13:51:00 2023: BS 105 completed
Fri Sep 29 13:51:16 2023: BS 106 completed
Fri Sep 29 13:51:32 2023: BS 107 completed
Fri Sep 29 13:51:49 2023: BS 108 completed
Fri Sep 29 13:52:05 2023: BS 109 completed
Fri Sep 29 13:52:22 2023: BS 110 completed
Fri Sep 29 13:52:38 2023: BS 111 completed
Fri Sep 29 13:52:54 2023: BS 112 completed
Fri Sep 29 13:53:11 2023: BS 113 completed
Fri Sep 29 13:53:27 2023: BS 114 completed
Fri Sep 29 13:53:44 2023: BS 115 completed
Fri Sep 29 13:54:00 2023: BS 116 completed
Fri Sep 29 13:54:16 2023: BS 117 completed
Fri Sep 29 13:54:33 2023: BS 118 completed
Fri Sep 29 13:54:49 2023: BS 119 completed
Fri Sep 29 13:55:05 2023: BS 120 completed
Fri Sep 29 13:55:22 2023: BS 121 completed
Fri Sep 29 13:55:38 2023: BS 122 completed
Fri Sep 29 13:55:55 2023: BS 123 completed
Fri Sep 29 13:56:11 2023: BS 124 completed
Fri Sep 29 13:56:27 2023: BS 125 completed
Fri Sep 29 13:56:44 2023: BS 126 completed
Fri Sep 29 13:57:00 2023: BS 127 completed
Fri Sep 29 13:57:17 2023: BS 128 completed
