# Supplementary material for: Carbosulfonylation of Alkynes: A Direct Conversion of sp-C to sp3-C through Visible Light-Mediated 3-Component Reaction
Source: Org Lett. 2024 Sep 11;26(37):7858–63. doi: 10.1021/acs.orglett.4c02700 (PMC11421081; doi:10.1021/acs.orglett.4c02700)
Supplement: Supplementary file 2 — ol4c02700_si_002.zip [file ol4c02700_si_002.zip › OL FID/4a_ 13C/log]

Mon Nov 13 23:33:57 2023: Experiment started
Mon Nov 13 23:35:37 2023: BS 1 completed
Mon Nov 13 23:35:53 2023: BS 2 completed
Mon Nov 13 23:36:09 2023: BS 3 completed
Mon Nov 13 23:36:26 2023: BS 4 completed
Mon Nov 13 23:36:42 2023: BS 5 completed
Mon Nov 13 23:36:59 2023: BS 6 completed
Mon Nov 13 23:37:15 2023: BS 7 completed
Mon Nov 13 23:37:31 2023: BS 8 completed
Mon Nov 13 23:37:48 2023: BS 9 completed
Mon Nov 13 23:38:04 2023: BS 10 completed
Mon Nov 13 23:38:20 2023: BS 11 completed
Mon Nov 13 23:38:37 2023: BS 12 completed
Mon Nov 13 23:38:53 2023: BS 13 completed
Mon Nov 13 23:39:10 2023: BS 14 completed
Mon Nov 13 23:39:26 2023: BS 15 completed
Mon Nov 13 23:39:42 2023: BS 16 completed
Mon Nov 13 23:39:59 2023: BS 17 completed
Mon Nov 13 23:40:15 2023: BS 18 completed
Mon Nov 13 23:40:32 2023: BS 19 completed
Mon Nov 13 23:40:48 2023: BS 20 completed
Mon Nov 13 23:41:04 2023: BS 21 completed
Mon Nov 13 23:41:21 2023: BS 22 completed
Mon Nov 13 23:41:37 2023: BS 23 completed
Mon Nov 13 23:41:54 2023: BS 24 completed
Mon Nov 13 23:42:10 2023: BS 25 completed
Mon Nov 13 23:42:26 2023: BS 26 completed
Mon Nov 13 23:42:43 2023: BS 27 completed
Mon Nov 13 23:42:59 2023: BS 28 completed
Mon Nov 13 23:43:15 2023: BS 29 completed
Mon Nov 13 23:43:32 2023: BS 30 completed
Mon Nov 13 23:43:48 2023: BS 31 completed
Mon Nov 13 23:44:05 2023: BS 32 completed
Mon Nov 13 23:44:21 2023: BS 33 completed
Mon Nov 13 23:44:37 2023: BS 34 completed
Mon Nov 13 23:44:54 2023: BS 35 completed
Mon Nov 13 23:45:10 2023: BS 36 completed
Mon Nov 13 23:45:27 2023: BS 37 completed
Mon Nov 13 23:45:43 2023: BS 38 completed
Mon Nov 13 23:45:59 2023: BS 39 completed
Mon Nov 13 23:46:16 2023: BS 40 completed
Mon Nov 13 23:46:32 2023: BS 41 completed
Mon Nov 13 23:46:49 2023: BS 42 completed
Mon Nov 13 23:47:05 2023: BS 43 completed
Mon Nov 13 23:47:21 2023: BS 44 completed
Mon Nov 13 23:47:38 2023: BS 45 completed
Mon Nov 13 23:47:54 2023: BS 46 completed
Mon Nov 13 23:48:10 2023: BS 47 completed
Mon Nov 13 23:48:27 2023: BS 48 completed
Mon Nov 13 23:48:43 2023: BS 49 completed
Mon Nov 13 23:49:00 2023: BS 50 completed
Mon Nov 13 23:49:16 2023: BS 51 completed
Mon Nov 13 23:49:32 2023: BS 52 completed
Mon Nov 13 23:49:49 2023: BS 53 completed
Mon Nov 13 23:50:05 2023: BS 54 completed
Mon Nov 13 23:50:22 2023: BS 55 completed
Mon Nov 13 23:50:38 2023: BS 56 completed
Mon Nov 13 23:50:54 2023: BS 57 completed
Mon Nov 13 23:51:11 2023: BS 58 completed
Mon Nov 13 23:51:27 2023: BS 59 completed
Mon Nov 13 23:51:44 2023: BS 60 completed
Mon Nov 13 23:52:00 2023: BS 61 completed
Mon Nov 13 23:52:16 2023: BS 62 completed
Mon Nov 13 23:52:33 2023: BS 63 completed
Mon Nov 13 23:52:49 2023: BS 64 completed
Mon Nov 13 23:53:05 2023: BS 65 completed
Mon Nov 13 23:53:22 2023: BS 66 completed
Mon Nov 13 23:53:38 2023: BS 67 completed
Mon Nov 13 23:53:55 2023: BS 68 completed
Mon Nov 13 23:54:11 2023: BS 69 completed
Mon Nov 13 23:54:27 2023: BS 70 completed
Mon Nov 13 23:54:44 2023: BS 71 completed
Mon Nov 13 23:55:00 2023: BS 72 completed
Mon Nov 13 23:55:17 2023: BS 73 completed
Mon Nov 13 23:55:33 2023: BS 74 completed
Mon Nov 13 23:55:49 2023: BS 75 completed
Mon Nov 13 23:56:06 2023: BS 76 completed
Mon Nov 13 23:56:22 2023: BS 77 completed
Mon Nov 13 23:56:39 2023: BS 78 completed
Mon Nov 13 23:56:55 2023: BS 79 completed
Mon Nov 13 23:57:11 2023: BS 80 completed
Mon Nov 13 23:57:28 2023: BS 81 completed
Mon Nov 13 23:57:44 2023: BS 82 completed
Mon Nov 13 23:58:00 2023: BS 83 completed
Mon Nov 13 23:58:17 2023: BS 84 completed
Mon Nov 13 23:58:33 2023: BS 85 completed
Mon Nov 13 23:58:50 2023: BS 86 completed
Mon Nov 13 23:59:06 2023: BS 87 completed
Mon Nov 13 23:59:22 2023: BS 88 completed
Mon Nov 13 23:59:39 2023: BS 89 completed
Mon Nov 13 23:59:55 2023: BS 90 completed
Tue Nov 14 00:00:12 2023: BS 91 completed
Tue Nov 14 00:00:28 2023: BS 92 completed
Tue Nov 14 00:00:44 2023: BS 93 completed
Tue Nov 14 00:01:01 2023: BS 94 completed
Tue Nov 14 00:01:17 2023: BS 95 completed
Tue Nov 14 00:01:34 2023: BS 96 completed
Tue Nov 14 00:01:50 2023: BS 97 completed
Tue Nov 14 00:02:06 2023: BS 98 completed
Tue Nov 14 00:02:23 2023: BS 99 completed
Tue Nov 14 00:02:39 2023: BS 100 completed
Tue Nov 14 00:02:55 2023: BS 101 completed
Tue Nov 14 00:03:12 2023: BS 102 completed
Tue Nov 14 00:03:28 2023: BS 103 completed
Tue Nov 14 00:03:45 2023: BS 104 completed
Tue Nov 14 00:04:01 2023: BS 105 completed
Tue Nov 14 00:04:17 2023: BS 106 completed
Tue Nov 14 00:04:34 2023: BS 107 completed
Tue Nov 14 00:04:50 2023: BS 108 completed
Tue Nov 14 00:05:07 2023: BS 109 completed
Tue Nov 14 00:05:23 2023: BS 110 completed
Tue Nov 14 00:05:39 2023: BS 111 completed
Tue Nov 14 00:05:56 2023: BS 112 completed
Tue Nov 14 00:06:12 2023: BS 113 completed
Tue Nov 14 00:06:29 2023: BS 114 completed
Tue Nov 14 00:06:45 2023: BS 115 completed
Tue Nov 14 00:07:01 2023: BS 116 completed
Tue Nov 14 00:07:18 2023: BS 117 completed
Tue Nov 14 00:07:34 2023: BS 118 completed
Tue Nov 14 00:07:50 2023: BS 119 completed
Tue Nov 14 00:08:07 2023: BS 120 completed
Tue Nov 14 00:08:23 2023: BS 121 completed
Tue Nov 14 00:08:40 2023: BS 122 completed
Tue Nov 14 00:08:56 2023: BS 123 completed
Tue Nov 14 00:09:12 2023: BS 124 completed
Tue Nov 14 00:09:29 2023: BS 125 completed
Tue Nov 14 00:09:45 2023: BS 126 completed
Tue Nov 14 00:10:02 2023: BS 127 completed
Tue Nov 14 00:10:18 2023: BS 128 completed
Tue Nov 14 00:10:34 2023: BS 129 completed
Tue Nov 14 00:10:51 2023: BS 130 completed
Tue Nov 14 00:11:07 2023: BS 131 completed
Tue Nov 14 00:11:24 2023: BS 132 completed
Tue Nov 14 00:11:40 2023: BS 133 completed
Tue Nov 14 00:11:56 2023: BS 134 completed
Tue Nov 14 00:12:13 2023: BS 135 completed
Tue Nov 14 00:12:29 2023: BS 136 completed
Tue Nov 14 00:12:45 2023: BS 137 completed
Tue Nov 14 00:13:02 2023: BS 138 completed
Tue Nov 14 00:13:18 2023: BS 139 completed
Tue Nov 14 00:13:35 2023: BS 140 completed
Tue Nov 14 00:13:51 2023: BS 141 completed
Tue Nov 14 00:14:07 2023: BS 142 completed
Tue Nov 14 00:14:24 2023: BS 143 completed
Tue Nov 14 00:14:40 2023: BS 144 completed
Tue Nov 14 00:14:57 2023: BS 145 completed
Tue Nov 14 00:15:13 2023: BS 146 completed
Tue Nov 14 00:15:29 2023: BS 147 completed
Tue Nov 14 00:15:46 2023: BS 148 completed
Tue Nov 14 00:16:02 2023: BS 149 completed
Tue Nov 14 00:16:19 2023: BS 150 completed
Tue Nov 14 00:16:35 2023: BS 151 completed
Tue Nov 14 00:16:51 2023: BS 152 completed
Tue Nov 14 00:17:08 2023: BS 153 completed
Tue Nov 14 00:17:24 2023: BS 154 completed
Tue Nov 14 00:17:40 2023: BS 155 completed
Tue Nov 14 00:17:57 2023: BS 156 completed
Tue Nov 14 00:18:13 2023: BS 157 completed
Tue Nov 14 00:18:30 2023: BS 158 completed
Tue Nov 14 00:18:46 2023: BS 159 completed
Tue Nov 14 00:19:02 2023: BS 160 completed
Tue Nov 14 00:19:19 2023: BS 161 completed
Tue Nov 14 00:19:35 2023: BS 162 completed
Tue Nov 14 00:19:52 2023: BS 163 completed
Tue Nov 14 00:20:08 2023: BS 164 completed
Tue Nov 14 00:20:24 2023: BS 165 completed
Tue Nov 14 00:20:41 2023: BS 166 completed
Tue Nov 14 00:20:57 2023: BS 167 completed
Tue Nov 14 00:21:14 2023: BS 168 completed
Tue Nov 14 00:21:30 2023: BS 169 completed
Tue Nov 14 00:21:46 2023: BS 170 completed
Tue Nov 14 00:22:03 2023: BS 171 completed
Tue Nov 14 00:22:19 2023: BS 172 completed
Tue Nov 14 00:22:35 2023: BS 173 completed
Tue Nov 14 00:22:52 2023: BS 174 completed
Tue Nov 14 00:23:08 2023: BS 175 completed
Tue Nov 14 00:23:25 2023: BS 176 completed
Tue Nov 14 00:23:41 2023: BS 177 completed
Tue Nov 14 00:23:57 2023: BS 178 completed
Tue Nov 14 00:24:14 2023: BS 179 completed
Tue Nov 14 00:24:30 2023: BS 180 completed
Tue Nov 14 00:24:47 2023: BS 181 completed
Tue Nov 14 00:25:03 2023: BS 182 completed
Tue Nov 14 00:25:19 2023: BS 183 completed
Tue Nov 14 00:25:36 2023: BS 184 completed
Tue Nov 14 00:25:52 2023: BS 185 completed
Tue Nov 14 00:26:09 2023: BS 186 completed
Tue Nov 14 00:26:25 2023: BS 187 completed
Tue Nov 14 00:26:41 2023: BS 188 completed
Tue Nov 14 00:26:58 2023: BS 189 completed
Tue Nov 14 00:27:14 2023: BS 190 completed
Tue Nov 14 00:27:30 2023: BS 191 completed
Tue Nov 14 00:27:47 2023: BS 192 completed
Tue Nov 14 00:28:03 2023: BS 193 completed
Tue Nov 14 00:28:20 2023: BS 194 completed
Tue Nov 14 00:28:36 2023: BS 195 completed
Tue Nov 14 00:28:52 2023: BS 196 completed
Tue Nov 14 00:29:09 2023: BS 197 completed
Tue Nov 14 00:29:25 2023: BS 198 completed
Tue Nov 14 00:29:42 2023: BS 199 completed
Tue Nov 14 00:29:58 2023: BS 200 completed
Tue Nov 14 00:30:14 2023: BS 201 completed
Tue Nov 14 00:30:31 2023: BS 202 completed
Tue Nov 14 00:30:47 2023: BS 203 completed
Tue Nov 14 00:31:04 2023: BS 204 completed
Tue Nov 14 00:31:20 2023: BS 205 completed
Tue Nov 14 00:31:36 2023: BS 206 completed
Tue Nov 14 00:31:53 2023: BS 207 completed
Tue Nov 14 00:32:09 2023: BS 208 completed
Tue Nov 14 00:32:25 2023: BS 209 completed
Tue Nov 14 00:32:42 2023: BS 210 completed
Tue Nov 14 00:32:58 2023: BS 211 completed
Tue Nov 14 00:33:15 2023: BS 212 completed
Tue Nov 14 00:33:31 2023: BS 213 completed
Tue Nov 14 00:33:47 2023: BS 214 completed
Tue Nov 14 00:34:04 2023: BS 215 completed
Tue Nov 14 00:34:20 2023: BS 216 completed
Tue Nov 14 00:34:37 2023: BS 217 completed
Tue Nov 14 00:34:53 2023: BS 218 completed
Tue Nov 14 00:35:09 2023: BS 219 completed
Tue Nov 14 00:35:26 2023: BS 220 completed
Tue Nov 14 00:35:42 2023: BS 221 completed
Tue Nov 14 00:35:59 2023: BS 222 completed
Tue Nov 14 00:36:15 2023: BS 223 completed
Tue Nov 14 00:36:31 2023: BS 224 completed
Tue Nov 14 00:36:48 2023: BS 225 completed
Tue Nov 14 00:37:04 2023: BS 226 completed
Tue Nov 14 00:37:20 2023: BS 227 completed
Tue Nov 14 00:37:37 2023: BS 228 completed
Tue Nov 14 00:37:53 2023: BS 229 completed
Tue Nov 14 00:38:10 2023: BS 230 completed
Tue Nov 14 00:38:26 2023: BS 231 completed
Tue Nov 14 00:38:42 2023: BS 232 completed
Tue Nov 14 00:38:59 2023: BS 233 completed
Tue Nov 14 00:39:15 2023: BS 234 completed
Tue Nov 14 00:39:32 2023: BS 235 completed
Tue Nov 14 00:39:48 2023: BS 236 completed
Tue Nov 14 00:40:04 2023: BS 237 completed
Tue Nov 14 00:40:21 2023: BS 238 completed
Tue Nov 14 00:40:37 2023: BS 239 completed
Tue Nov 14 00:40:54 2023: BS 240 completed
Tue Nov 14 00:41:10 2023: BS 241 completed
Tue Nov 14 00:41:26 2023: BS 242 completed
Tue Nov 14 00:41:43 2023: BS 243 completed
Tue Nov 14 00:41:59 2023: BS 244 completed
Tue Nov 14 00:42:15 2023: BS 245 completed
Tue Nov 14 00:42:32 2023: BS 246 completed
Tue Nov 14 00:42:48 2023: BS 247 completed
Tue Nov 14 00:43:05 2023: BS 248 completed
Tue Nov 14 00:43:21 2023: BS 249 completed
Tue Nov 14 00:43:37 2023: BS 250 completed
Tue Nov 14 00:43:54 2023: BS 251 completed
Tue Nov 14 00:44:10 2023: BS 252 completed
Tue Nov 14 00:44:27 2023: BS 253 completed
Tue Nov 14 00:44:43 2023: BS 254 completed
Tue Nov 14 00:44:59 2023: BS 255 completed
Tue Nov 14 00:45:16 2023: BS 256 completed
Tue Nov 14 00:45:32 2023: BS 257 completed
Tue Nov 14 00:45:49 2023: BS 258 completed
Tue Nov 14 00:46:05 2023: BS 259 completed
Tue Nov 14 00:46:21 2023: BS 260 completed
Tue Nov 14 00:46:38 2023: BS 261 completed
Tue Nov 14 00:46:54 2023: BS 262 completed
Tue Nov 14 00:47:10 2023: BS 263 completed
Tue Nov 14 00:47:27 2023: BS 264 completed
Tue Nov 14 00:47:43 2023: BS 265 completed
Tue Nov 14 00:48:00 2023: BS 266 completed
Tue Nov 14 00:48:16 2023: BS 267 completed
Tue Nov 14 00:48:32 2023: BS 268 completed
Tue Nov 14 00:48:49 2023: BS 269 completed
Tue Nov 14 00:49:05 2023: BS 270 completed
Tue Nov 14 00:49:22 2023: BS 271 completed
Tue Nov 14 00:49:38 2023: BS 272 completed
Tue Nov 14 00:49:54 2023: BS 273 completed
Tue Nov 14 00:50:11 2023: BS 274 completed
Tue Nov 14 00:50:27 2023: BS 275 completed
Tue Nov 14 00:50:44 2023: BS 276 completed
Tue Nov 14 00:51:00 2023: BS 277 completed
Tue Nov 14 00:51:16 2023: BS 278 completed
Tue Nov 14 00:51:33 2023: BS 279 completed
Tue Nov 14 00:51:49 2023: BS 280 completed
Tue Nov 14 00:52:05 2023: BS 281 completed
Tue Nov 14 00:52:22 2023: BS 282 completed
Tue Nov 14 00:52:38 2023: BS 283 completed
Tue Nov 14 00:52:55 2023: BS 284 completed
Tue Nov 14 00:53:11 2023: BS 285 completed
Tue Nov 14 00:53:27 2023: BS 286 completed
Tue Nov 14 00:53:44 2023: BS 287 completed
Tue Nov 14 00:54:00 2023: BS 288 completed
Tue Nov 14 00:54:17 2023: BS 289 completed
Tue Nov 14 00:54:33 2023: BS 290 completed
Tue Nov 14 00:54:49 2023: BS 291 completed
Tue Nov 14 00:55:06 2023: BS 292 completed
Tue Nov 14 00:55:22 2023: BS 293 completed
Tue Nov 14 00:55:39 2023: BS 294 completed
Tue Nov 14 00:55:55 2023: BS 295 completed
Tue Nov 14 00:56:11 2023: BS 296 completed
Tue Nov 14 00:56:28 2023: BS 297 completed
Tue Nov 14 00:56:44 2023: BS 298 completed
Tue Nov 14 00:57:00 2023: BS 299 completed
Tue Nov 14 00:57:17 2023: BS 300 completed
Tue Nov 14 00:57:33 2023: BS 301 completed
Tue Nov 14 00:57:50 2023: BS 302 completed
Tue Nov 14 00:58:06 2023: BS 303 completed
Tue Nov 14 00:58:22 2023: BS 304 completed
Tue Nov 14 00:58:39 2023: BS 305 completed
Tue Nov 14 00:58:55 2023: BS 306 completed
Tue Nov 14 00:59:12 2023: BS 307 completed
Tue Nov 14 00:59:28 2023: BS 308 completed
Tue Nov 14 00:59:44 2023: BS 309 completed
Tue Nov 14 01:00:01 2023: BS 310 completed
Tue Nov 14 01:00:17 2023: BS 311 completed
Tue Nov 14 01:00:34 2023: BS 312 completed
Tue Nov 14 01:00:50 2023: BS 313 completed
Tue Nov 14 01:01:06 2023: BS 314 completed
Tue Nov 14 01:01:23 2023: BS 315 completed
Tue Nov 14 01:01:39 2023: BS 316 completed
Tue Nov 14 01:01:55 2023: BS 317 completed
Tue Nov 14 01:02:12 2023: BS 318 completed
Tue Nov 14 01:02:28 2023: BS 319 completed
Tue Nov 14 01:02:45 2023: BS 320 completed
Tue Nov 14 01:03:01 2023: BS 321 completed
Tue Nov 14 01:03:17 2023: BS 322 completed
Tue Nov 14 01:03:34 2023: BS 323 completed
Tue Nov 14 01:03:50 2023: BS 324 completed
Tue Nov 14 01:04:07 2023: BS 325 completed
Tue Nov 14 01:04:23 2023: BS 326 completed
Tue Nov 14 01:04:39 2023: BS 327 completed
Tue Nov 14 01:04:56 2023: BS 328 completed
Tue Nov 14 01:05:12 2023: BS 329 completed
Tue Nov 14 01:05:29 2023: BS 330 completed
Tue Nov 14 01:05:45 2023: BS 331 completed
Tue Nov 14 01:06:01 2023: BS 332 completed
Tue Nov 14 01:06:18 2023: BS 333 completed
Tue Nov 14 01:06:34 2023: BS 334 completed
Tue Nov 14 01:06:50 2023: BS 335 completed
Tue Nov 14 01:07:07 2023: BS 336 completed
Tue Nov 14 01:07:23 2023: BS 337 completed
Tue Nov 14 01:07:40 2023: BS 338 completed
Tue Nov 14 01:07:56 2023: BS 339 completed
Tue Nov 14 01:08:12 2023: BS 340 completed
Tue Nov 14 01:08:29 2023: BS 341 completed
Tue Nov 14 01:08:45 2023: BS 342 completed
Tue Nov 14 01:09:02 2023: BS 343 completed
Tue Nov 14 01:09:18 2023: BS 344 completed
Tue Nov 14 01:09:34 2023: BS 345 completed
Tue Nov 14 01:09:51 2023: BS 346 completed
Tue Nov 14 01:10:07 2023: BS 347 completed
Tue Nov 14 01:10:24 2023: BS 348 completed
Tue Nov 14 01:10:40 2023: BS 349 completed
Tue Nov 14 01:10:56 2023: BS 350 completed
Tue Nov 14 01:11:13 2023: BS 351 completed
Tue Nov 14 01:11:29 2023: BS 352 completed
Tue Nov 14 01:11:45 2023: BS 353 completed
Tue Nov 14 01:12:02 2023: BS 354 completed
Tue Nov 14 01:12:18 2023: BS 355 completed
Tue Nov 14 01:12:35 2023: BS 356 completed
Tue Nov 14 01:12:51 2023: BS 357 completed
Tue Nov 14 01:13:07 2023: BS 358 completed
Tue Nov 14 01:13:24 2023: BS 359 completed
Tue Nov 14 01:13:40 2023: BS 360 completed
Tue Nov 14 01:13:57 2023: BS 361 completed
Tue Nov 14 01:14:13 2023: BS 362 completed
Tue Nov 14 01:14:29 2023: BS 363 completed
Tue Nov 14 01:14:46 2023: BS 364 completed
Tue Nov 14 01:15:02 2023: BS 365 completed
Tue Nov 14 01:15:19 2023: BS 366 completed
Tue Nov 14 01:15:35 2023: BS 367 completed
Tue Nov 14 01:15:51 2023: BS 368 completed
Tue Nov 14 01:16:08 2023: BS 369 completed
Tue Nov 14 01:16:24 2023: BS 370 completed
Tue Nov 14 01:16:40 2023: BS 371 completed
Tue Nov 14 01:16:57 2023: BS 372 completed
Tue Nov 14 01:17:13 2023: BS 373 completed
Tue Nov 14 01:17:30 2023: BS 374 completed
Tue Nov 14 01:17:46 2023: BS 375 completed
Tue Nov 14 01:18:02 2023: BS 376 completed
Tue Nov 14 01:18:19 2023: BS 377 completed
Tue Nov 14 01:18:35 2023: BS 378 completed
Tue Nov 14 01:18:52 2023: BS 379 completed
Tue Nov 14 01:19:08 2023: BS 380 completed
Tue Nov 14 01:19:24 2023: BS 381 completed
Tue Nov 14 01:19:41 2023: BS 382 completed
Tue Nov 14 01:19:57 2023: BS 383 completed
Tue Nov 14 01:20:14 2023: BS 384 completed
Tue Nov 14 01:20:30 2023: BS 385 completed
Tue Nov 14 01:20:46 2023: BS 386 completed
Tue Nov 14 01:21:03 2023: BS 387 completed
Tue Nov 14 01:21:19 2023: BS 388 completed
Tue Nov 14 01:21:35 2023: BS 389 completed
Tue Nov 14 01:21:52 2023: BS 390 completed
Tue Nov 14 01:22:08 2023: BS 391 completed
Tue Nov 14 01:22:25 2023: BS 392 completed
Tue Nov 14 01:22:41 2023: BS 393 completed
Tue Nov 14 01:22:57 2023: BS 394 completed
Tue Nov 14 01:23:14 2023: BS 395 completed
Tue Nov 14 01:23:30 2023: BS 396 completed
Tue Nov 14 01:23:47 2023: BS 397 completed
Tue Nov 14 01:24:03 2023: BS 398 completed
Tue Nov 14 01:24:19 2023: BS 399 completed
Tue Nov 14 01:24:36 2023: BS 400 completed
Tue Nov 14 01:24:52 2023: BS 401 completed
Tue Nov 14 01:25:09 2023: BS 402 completed
Tue Nov 14 01:25:25 2023: BS 403 completed
Tue Nov 14 01:25:41 2023: BS 404 completed
Tue Nov 14 01:25:58 2023: BS 405 completed
Tue Nov 14 01:26:14 2023: BS 406 completed
Tue Nov 14 01:26:30 2023: BS 407 completed
Tue Nov 14 01:26:47 2023: BS 408 completed
Tue Nov 14 01:27:03 2023: BS 409 completed
Tue Nov 14 01:27:20 2023: BS 410 completed
Tue Nov 14 01:27:36 2023: BS 411 completed
Tue Nov 14 01:27:52 2023: BS 412 completed
Tue Nov 14 01:28:09 2023: BS 413 completed
Tue Nov 14 01:28:25 2023: BS 414 completed
Tue Nov 14 01:28:42 2023: BS 415 completed
Tue Nov 14 01:28:58 2023: BS 416 completed
Tue Nov 14 01:29:14 2023: BS 417 completed
Tue Nov 14 01:29:31 2023: BS 418 completed
Tue Nov 14 01:29:47 2023: BS 419 completed
Tue Nov 14 01:30:04 2023: BS 420 completed
Tue Nov 14 01:30:20 2023: BS 421 completed
Tue Nov 14 01:30:36 2023: BS 422 completed
Tue Nov 14 01:30:53 2023: BS 423 completed
Tue Nov 14 01:31:09 2023: BS 424 completed
Tue Nov 14 01:31:25 2023: BS 425 completed
Tue Nov 14 01:31:42 2023: BS 426 completed
Tue Nov 14 01:31:58 2023: BS 427 completed
Tue Nov 14 01:32:15 2023: BS 428 completed
Tue Nov 14 01:32:31 2023: BS 429 completed
Tue Nov 14 01:32:47 2023: BS 430 completed
Tue Nov 14 01:33:04 2023: BS 431 completed
Tue Nov 14 01:33:20 2023: BS 432 completed
Tue Nov 14 01:33:37 2023: BS 433 completed
Tue Nov 14 01:33:53 2023: BS 434 completed
Tue Nov 14 01:34:09 2023: BS 435 completed
Tue Nov 14 01:34:26 2023: BS 436 completed
Tue Nov 14 01:34:42 2023: BS 437 completed
Tue Nov 14 01:34:59 2023: BS 438 completed
Tue Nov 14 01:35:15 2023: BS 439 completed
Tue Nov 14 01:35:31 2023: BS 440 completed
Tue Nov 14 01:35:48 2023: BS 441 completed
Tue Nov 14 01:36:04 2023: BS 442 completed
Tue Nov 14 01:36:20 2023: BS 443 completed
Tue Nov 14 01:36:37 2023: BS 444 completed
Tue Nov 14 01:36:53 2023: BS 445 completed
Tue Nov 14 01:37:10 2023: BS 446 completed
Tue Nov 14 01:37:26 2023: BS 447 completed
Tue Nov 14 01:37:42 2023: BS 448 completed
Tue Nov 14 01:37:59 2023: BS 449 completed
Tue Nov 14 01:38:15 2023: BS 450 completed
Tue Nov 14 01:38:32 2023: BS 451 completed
Tue Nov 14 01:38:48 2023: BS 452 completed
Tue Nov 14 01:39:04 2023: BS 453 completed
Tue Nov 14 01:39:21 2023: BS 454 completed
Tue Nov 14 01:39:37 2023: BS 455 completed
Tue Nov 14 01:39:54 2023: BS 456 completed
Tue Nov 14 01:40:10 2023: BS 457 completed
Tue Nov 14 01:40:26 2023: BS 458 completed
Tue Nov 14 01:40:43 2023: BS 459 completed
Tue Nov 14 01:40:59 2023: BS 460 completed
Tue Nov 14 01:41:15 2023: BS 461 completed
Tue Nov 14 01:41:32 2023: BS 462 completed
Tue Nov 14 01:41:48 2023: BS 463 completed
Tue Nov 14 01:42:05 2023: BS 464 completed
Tue Nov 14 01:42:21 2023: BS 465 completed
Tue Nov 14 01:42:37 2023: BS 466 completed
Tue Nov 14 01:42:54 2023: BS 467 completed
Tue Nov 14 01:43:10 2023: BS 468 completed
Tue Nov 14 01:43:27 2023: BS 469 completed
Tue Nov 14 01:43:43 2023: BS 470 completed
Tue Nov 14 01:43:59 2023: BS 471 completed
Tue Nov 14 01:44:16 2023: BS 472 completed
Tue Nov 14 01:44:32 2023: BS 473 completed
Tue Nov 14 01:44:49 2023: BS 474 completed
Tue Nov 14 01:45:05 2023: BS 475 completed
Tue Nov 14 01:45:21 2023: BS 476 completed
Tue Nov 14 01:45:38 2023: BS 477 completed
Tue Nov 14 01:45:54 2023: BS 478 completed
Tue Nov 14 01:46:10 2023: BS 479 completed
Tue Nov 14 01:46:27 2023: BS 480 completed
Tue Nov 14 01:46:43 2023: BS 481 completed
Tue Nov 14 01:47:00 2023: BS 482 completed
Tue Nov 14 01:47:16 2023: BS 483 completed
Tue Nov 14 01:47:32 2023: BS 484 completed
Tue Nov 14 01:47:49 2023: BS 485 completed
Tue Nov 14 01:48:05 2023: BS 486 completed
Tue Nov 14 01:48:22 2023: BS 487 completed
Tue Nov 14 01:48:38 2023: BS 488 completed
Tue Nov 14 01:48:54 2023: BS 489 completed
Tue Nov 14 01:49:11 2023: BS 490 completed
Tue Nov 14 01:49:27 2023: BS 491 completed
Tue Nov 14 01:49:44 2023: BS 492 completed
Tue Nov 14 01:50:00 2023: BS 493 completed
Tue Nov 14 01:50:16 2023: BS 494 completed
Tue Nov 14 01:50:33 2023: BS 495 completed
Tue Nov 14 01:50:49 2023: BS 496 completed
Tue Nov 14 01:51:05 2023: BS 497 completed
Tue Nov 14 01:51:22 2023: BS 498 completed
Tue Nov 14 01:51:38 2023: BS 499 completed
Tue Nov 14 01:51:55 2023: BS 500 completed
Tue Nov 14 01:52:11 2023: BS 501 completed
Tue Nov 14 01:52:27 2023: BS 502 completed
Tue Nov 14 01:52:44 2023: BS 503 completed
Tue Nov 14 01:53:00 2023: BS 504 completed
Tue Nov 14 01:53:17 2023: BS 505 completed
Tue Nov 14 01:53:33 2023: BS 506 completed
Tue Nov 14 01:53:49 2023: BS 507 completed
Tue Nov 14 01:54:06 2023: BS 508 completed
Tue Nov 14 01:54:22 2023: BS 509 completed
Tue Nov 14 01:54:39 2023: BS 510 completed
Tue Nov 14 01:54:55 2023: BS 511 completed
Tue Nov 14 01:55:11 2023: BS 512 completed
Tue Nov 14 01:55:28 2023: BS 513 completed
Tue Nov 14 01:55:44 2023: BS 514 completed
Tue Nov 14 01:56:00 2023: BS 515 completed
Tue Nov 14 01:56:17 2023: BS 516 completed
Tue Nov 14 01:56:33 2023: BS 517 completed
Tue Nov 14 01:56:50 2023: BS 518 completed
Tue Nov 14 01:57:06 2023: BS 519 completed
Tue Nov 14 01:57:22 2023: BS 520 completed
Tue Nov 14 01:57:39 2023: BS 521 completed
Tue Nov 14 01:57:55 2023: BS 522 completed
Tue Nov 14 01:58:12 2023: BS 523 completed
Tue Nov 14 01:58:28 2023: BS 524 completed
Tue Nov 14 01:58:44 2023: BS 525 completed
Tue Nov 14 01:59:01 2023: BS 526 completed
Tue Nov 14 01:59:17 2023: BS 527 completed
Tue Nov 14 01:59:34 2023: BS 528 completed
Tue Nov 14 01:59:50 2023: BS 529 completed
Tue Nov 14 02:00:06 2023: BS 530 completed
Tue Nov 14 02:00:23 2023: BS 531 completed
Tue Nov 14 02:00:39 2023: BS 532 completed
Tue Nov 14 02:00:55 2023: BS 533 completed
Tue Nov 14 02:01:12 2023: BS 534 completed
Tue Nov 14 02:01:28 2023: BS 535 completed
Tue Nov 14 02:01:45 2023: BS 536 completed
Tue Nov 14 02:02:01 2023: BS 537 completed
Tue Nov 14 02:02:17 2023: BS 538 completed
Tue Nov 14 02:02:34 2023: BS 539 completed
Tue Nov 14 02:02:50 2023: BS 540 completed
Tue Nov 14 02:03:07 2023: BS 541 completed
Tue Nov 14 02:03:23 2023: BS 542 completed
Tue Nov 14 02:03:39 2023: BS 543 completed
Tue Nov 14 02:03:56 2023: BS 544 completed
Tue Nov 14 02:04:12 2023: BS 545 completed
Tue Nov 14 02:04:29 2023: BS 546 completed
Tue Nov 14 02:04:45 2023: BS 547 completed
Tue Nov 14 02:05:01 2023: BS 548 completed
Tue Nov 14 02:05:18 2023: BS 549 completed
Tue Nov 14 02:05:34 2023: BS 550 completed
Tue Nov 14 02:05:50 2023: BS 551 completed
Tue Nov 14 02:06:07 2023: BS 552 completed
Tue Nov 14 02:06:23 2023: BS 553 completed
Tue Nov 14 02:06:40 2023: BS 554 completed
Tue Nov 14 02:06:56 2023: BS 555 completed
Tue Nov 14 02:07:12 2023: BS 556 completed
Tue Nov 14 02:07:29 2023: BS 557 completed
Tue Nov 14 02:07:45 2023: BS 558 completed
Tue Nov 14 02:08:02 2023: BS 559 completed
Tue Nov 14 02:08:18 2023: BS 560 completed
Tue Nov 14 02:08:34 2023: BS 561 completed
Tue Nov 14 02:08:51 2023: BS 562 completed
Tue Nov 14 02:09:07 2023: BS 563 completed
Tue Nov 14 02:09:24 2023: BS 564 completed
Tue Nov 14 02:09:40 2023: BS 565 completed
Tue Nov 14 02:09:56 2023: BS 566 completed
Tue Nov 14 02:10:13 2023: BS 567 completed
Tue Nov 14 02:10:29 2023: BS 568 completed
Tue Nov 14 02:10:45 2023: BS 569 completed
Tue Nov 14 02:11:02 2023: BS 570 completed
Tue Nov 14 02:11:18 2023: BS 571 completed
Tue Nov 14 02:11:35 2023: BS 572 completed
Tue Nov 14 02:11:51 2023: BS 573 completed
Tue Nov 14 02:12:07 2023: BS 574 completed
Tue Nov 14 02:12:24 2023: BS 575 completed
Tue Nov 14 02:12:40 2023: BS 576 completed
Tue Nov 14 02:12:57 2023: BS 577 completed
Tue Nov 14 02:13:13 2023: BS 578 completed
Tue Nov 14 02:13:29 2023: BS 579 completed
Tue Nov 14 02:13:46 2023: BS 580 completed
Tue Nov 14 02:14:02 2023: BS 581 completed
Tue Nov 14 02:14:19 2023: BS 582 completed
Tue Nov 14 02:14:35 2023: BS 583 completed
Tue Nov 14 02:14:51 2023: BS 584 completed
Tue Nov 14 02:15:08 2023: BS 585 completed
Tue Nov 14 02:15:24 2023: BS 586 completed
Tue Nov 14 02:15:40 2023: BS 587 completed
Tue Nov 14 02:15:57 2023: BS 588 completed
Tue Nov 14 02:16:13 2023: BS 589 completed
Tue Nov 14 02:16:30 2023: BS 590 completed
Tue Nov 14 02:16:46 2023: BS 591 completed
Tue Nov 14 02:17:02 2023: BS 592 completed
Tue Nov 14 02:17:19 2023: BS 593 completed
Tue Nov 14 02:17:35 2023: BS 594 completed
Tue Nov 14 02:17:52 2023: BS 595 completed
Tue Nov 14 02:18:08 2023: BS 596 completed
Tue Nov 14 02:18:24 2023: BS 597 completed
Tue Nov 14 02:18:41 2023: BS 598 completed
Tue Nov 14 02:18:57 2023: BS 599 completed
Tue Nov 14 02:19:14 2023: BS 600 completed
Tue Nov 14 02:19:30 2023: BS 601 completed
Tue Nov 14 02:19:46 2023: BS 602 completed
Tue Nov 14 02:20:03 2023: BS 603 completed
Tue Nov 14 02:20:19 2023: BS 604 completed
Tue Nov 14 02:20:35 2023: BS 605 completed
Tue Nov 14 02:20:52 2023: BS 606 completed
Tue Nov 14 02:21:08 2023: BS 607 completed
Tue Nov 14 02:21:25 2023: BS 608 completed
Tue Nov 14 02:21:41 2023: BS 609 completed
Tue Nov 14 02:21:57 2023: BS 610 completed
Tue Nov 14 02:22:14 2023: BS 611 completed
Tue Nov 14 02:22:30 2023: BS 612 completed
Tue Nov 14 02:22:47 2023: BS 613 completed
Tue Nov 14 02:23:03 2023: BS 614 completed
Tue Nov 14 02:23:19 2023: BS 615 completed
Tue Nov 14 02:23:36 2023: BS 616 completed
Tue Nov 14 02:23:52 2023: BS 617 completed
Tue Nov 14 02:24:09 2023: BS 618 completed
Tue Nov 14 02:24:25 2023: BS 619 completed
Tue Nov 14 02:24:41 2023: BS 620 completed
Tue Nov 14 02:24:58 2023: BS 621 completed
Tue Nov 14 02:25:14 2023: BS 622 completed
Tue Nov 14 02:25:30 2023: BS 623 completed
Tue Nov 14 02:25:47 2023: BS 624 completed
Tue Nov 14 02:26:03 2023: BS 625 completed
Tue Nov 14 02:26:20 2023: BS 626 completed
Tue Nov 14 02:26:36 2023: BS 627 completed
Tue Nov 14 02:26:52 2023: BS 628 completed
Tue Nov 14 02:27:09 2023: BS 629 completed
Tue Nov 14 02:27:25 2023: BS 630 completed
Tue Nov 14 02:27:42 2023: BS 631 completed
Tue Nov 14 02:27:58 2023: BS 632 completed
Tue Nov 14 02:28:14 2023: BS 633 completed
Tue Nov 14 02:28:31 2023: BS 634 completed
Tue Nov 14 02:28:47 2023: BS 635 completed
Tue Nov 14 02:29:04 2023: BS 636 completed
Tue Nov 14 02:29:20 2023: BS 637 completed
Tue Nov 14 02:29:36 2023: BS 638 completed
Tue Nov 14 02:29:53 2023: BS 639 completed
Tue Nov 14 02:30:09 2023: BS 640 completed
Tue Nov 14 02:30:25 2023: BS 641 completed
Tue Nov 14 02:30:42 2023: BS 642 completed
Tue Nov 14 02:30:58 2023: BS 643 completed
Tue Nov 14 02:31:15 2023: BS 644 completed
Tue Nov 14 02:31:31 2023: BS 645 completed
Tue Nov 14 02:31:47 2023: BS 646 completed
Tue Nov 14 02:32:04 2023: BS 647 completed
Tue Nov 14 02:32:20 2023: BS 648 completed
Tue Nov 14 02:32:37 2023: BS 649 completed
Tue Nov 14 02:32:53 2023: BS 650 completed
Tue Nov 14 02:33:09 2023: BS 651 completed
Tue Nov 14 02:33:26 2023: BS 652 completed
Tue Nov 14 02:33:42 2023: BS 653 completed
Tue Nov 14 02:33:59 2023: BS 654 completed
Tue Nov 14 02:34:15 2023: BS 655 completed
Tue Nov 14 02:34:31 2023: BS 656 completed
Tue Nov 14 02:34:48 2023: BS 657 completed
Tue Nov 14 02:35:04 2023: BS 658 completed
Tue Nov 14 02:35:20 2023: BS 659 completed
Tue Nov 14 02:35:37 2023: BS 660 completed
Tue Nov 14 02:35:53 2023: BS 661 completed
Tue Nov 14 02:36:10 2023: BS 662 completed
Tue Nov 14 02:36:26 2023: BS 663 completed
Tue Nov 14 02:36:42 2023: BS 664 completed
Tue Nov 14 02:36:59 2023: BS 665 completed
Tue Nov 14 02:37:15 2023: BS 666 completed
Tue Nov 14 02:37:32 2023: BS 667 completed
Tue Nov 14 02:37:48 2023: BS 668 completed
Tue Nov 14 02:38:04 2023: BS 669 completed
Tue Nov 14 02:38:21 2023: BS 670 completed
Tue Nov 14 02:38:37 2023: BS 671 completed
Tue Nov 14 02:38:54 2023: BS 672 completed
Tue Nov 14 02:39:10 2023: BS 673 completed
Tue Nov 14 02:39:26 2023: BS 674 completed
Tue Nov 14 02:39:43 2023: BS 675 completed
Tue Nov 14 02:39:59 2023: BS 676 completed
Tue Nov 14 02:40:15 2023: BS 677 completed
Tue Nov 14 02:40:32 2023: BS 678 completed
Tue Nov 14 02:40:48 2023: BS 679 completed
Tue Nov 14 02:41:05 2023: BS 680 completed
Tue Nov 14 02:41:21 2023: BS 681 completed
Tue Nov 14 02:41:37 2023: BS 682 completed
Tue Nov 14 02:41:54 2023: BS 683 completed
Tue Nov 14 02:42:10 2023: BS 684 completed
Tue Nov 14 02:42:27 2023: BS 685 completed
Tue Nov 14 02:42:43 2023: BS 686 completed
Tue Nov 14 02:42:59 2023: BS 687 completed
Tue Nov 14 02:43:16 2023: BS 688 completed
Tue Nov 14 02:43:32 2023: BS 689 completed
Tue Nov 14 02:43:49 2023: BS 690 completed
Tue Nov 14 02:44:05 2023: BS 691 completed
Tue Nov 14 02:44:21 2023: BS 692 completed
Tue Nov 14 02:44:38 2023: BS 693 completed
Tue Nov 14 02:44:54 2023: BS 694 completed
Tue Nov 14 02:45:10 2023: BS 695 completed
Tue Nov 14 02:45:27 2023: BS 696 completed
Tue Nov 14 02:45:43 2023: BS 697 completed
Tue Nov 14 02:46:00 2023: BS 698 completed
Tue Nov 14 02:46:16 2023: BS 699 completed
Tue Nov 14 02:46:32 2023: BS 700 completed
Tue Nov 14 02:46:49 2023: BS 701 completed
Tue Nov 14 02:47:05 2023: BS 702 completed
Tue Nov 14 02:47:22 2023: BS 703 completed
Tue Nov 14 02:47:38 2023: BS 704 completed
Tue Nov 14 02:47:54 2023: BS 705 completed
Tue Nov 14 02:48:11 2023: BS 706 completed
Tue Nov 14 02:48:27 2023: BS 707 completed
Tue Nov 14 02:48:44 2023: BS 708 completed
Tue Nov 14 02:49:00 2023: BS 709 completed
Tue Nov 14 02:49:16 2023: BS 710 completed
Tue Nov 14 02:49:33 2023: BS 711 completed
Tue Nov 14 02:49:49 2023: BS 712 completed
Tue Nov 14 02:50:05 2023: BS 713 completed
Tue Nov 14 02:50:22 2023: BS 714 completed
Tue Nov 14 02:50:38 2023: BS 715 completed
Tue Nov 14 02:50:55 2023: BS 716 completed
Tue Nov 14 02:51:11 2023: BS 717 completed
Tue Nov 14 02:51:27 2023: BS 718 completed
Tue Nov 14 02:51:44 2023: BS 719 completed
Tue Nov 14 02:52:00 2023: BS 720 completed
Tue Nov 14 02:52:17 2023: BS 721 completed
Tue Nov 14 02:52:33 2023: BS 722 completed
Tue Nov 14 02:52:49 2023: BS 723 completed
Tue Nov 14 02:53:06 2023: BS 724 completed
Tue Nov 14 02:53:22 2023: BS 725 completed
Tue Nov 14 02:53:39 2023: BS 726 completed
Tue Nov 14 02:53:55 2023: BS 727 completed
Tue Nov 14 02:54:11 2023: BS 728 completed
Tue Nov 14 02:54:28 2023: BS 729 completed
Tue Nov 14 02:54:44 2023: BS 730 completed
Tue Nov 14 02:55:00 2023: BS 731 completed
Tue Nov 14 02:55:17 2023: BS 732 completed
Tue Nov 14 02:55:33 2023: BS 733 completed
Tue Nov 14 02:55:50 2023: BS 734 completed
Tue Nov 14 02:56:06 2023: BS 735 completed
Tue Nov 14 02:56:22 2023: BS 736 completed
Tue Nov 14 02:56:39 2023: BS 737 completed
Tue Nov 14 02:56:55 2023: BS 738 completed
Tue Nov 14 02:57:12 2023: BS 739 completed
Tue Nov 14 02:57:28 2023: BS 740 completed
Tue Nov 14 02:57:44 2023: BS 741 completed
Tue Nov 14 02:58:01 2023: BS 742 completed
Tue Nov 14 02:58:17 2023: BS 743 completed
Tue Nov 14 02:58:33 2023: BS 744 completed
Tue Nov 14 02:58:50 2023: BS 745 completed
Tue Nov 14 02:59:06 2023: BS 746 completed
Tue Nov 14 02:59:23 2023: BS 747 completed
Tue Nov 14 02:59:39 2023: BS 748 completed
Tue Nov 14 02:59:55 2023: BS 749 completed
Tue Nov 14 03:00:12 2023: BS 750 completed
Tue Nov 14 03:00:28 2023: BS 751 completed
Tue Nov 14 03:00:45 2023: BS 752 completed
Tue Nov 14 03:01:01 2023: BS 753 completed
Tue Nov 14 03:01:17 2023: BS 754 completed
Tue Nov 14 03:01:34 2023: BS 755 completed
Tue Nov 14 03:01:50 2023: BS 756 completed
Tue Nov 14 03:02:07 2023: BS 757 completed
Tue Nov 14 03:02:23 2023: BS 758 completed
Tue Nov 14 03:02:39 2023: BS 759 completed
Tue Nov 14 03:02:56 2023: BS 760 completed
Tue Nov 14 03:03:12 2023: BS 761 completed
Tue Nov 14 03:03:28 2023: BS 762 completed
Tue Nov 14 03:03:45 2023: BS 763 completed
Tue Nov 14 03:04:01 2023: BS 764 completed
Tue Nov 14 03:04:18 2023: BS 765 completed
Tue Nov 14 03:04:34 2023: BS 766 completed
Tue Nov 14 03:04:50 2023: BS 767 completed
Tue Nov 14 03:05:07 2023: BS 768 completed
Tue Nov 14 03:05:23 2023: BS 769 completed
Tue Nov 14 03:05:40 2023: BS 770 completed
Tue Nov 14 03:05:56 2023: BS 771 completed
Tue Nov 14 03:06:12 2023: BS 772 completed
Tue Nov 14 03:06:29 2023: BS 773 completed
Tue Nov 14 03:06:45 2023: BS 774 completed
Tue Nov 14 03:07:02 2023: BS 775 completed
Tue Nov 14 03:07:18 2023: BS 776 completed
Tue Nov 14 03:07:34 2023: BS 777 completed
Tue Nov 14 03:07:51 2023: BS 778 completed
Tue Nov 14 03:08:07 2023: BS 779 completed
Tue Nov 14 03:08:24 2023: BS 780 completed
Tue Nov 14 03:08:40 2023: BS 781 completed
Tue Nov 14 03:08:56 2023: BS 782 completed
Tue Nov 14 03:09:13 2023: BS 783 completed
Tue Nov 14 03:09:29 2023: BS 784 completed
Tue Nov 14 03:09:45 2023: BS 785 completed
Tue Nov 14 03:10:02 2023: BS 786 completed
Tue Nov 14 03:10:18 2023: BS 787 completed
Tue Nov 14 03:10:35 2023: BS 788 completed
Tue Nov 14 03:10:51 2023: BS 789 completed
Tue Nov 14 03:11:07 2023: BS 790 completed
Tue Nov 14 03:11:24 2023: BS 791 completed
Tue Nov 14 03:11:40 2023: BS 792 completed
Tue Nov 14 03:11:57 2023: BS 793 completed
Tue Nov 14 03:12:13 2023: BS 794 completed
Tue Nov 14 03:12:29 2023: BS 795 completed
Tue Nov 14 03:12:46 2023: BS 796 completed
Tue Nov 14 03:13:02 2023: BS 797 completed
Tue Nov 14 03:13:18 2023: BS 798 completed
Tue Nov 14 03:13:35 2023: BS 799 completed
Tue Nov 14 03:13:51 2023: BS 800 completed
Tue Nov 14 03:14:08 2023: BS 801 completed
Tue Nov 14 03:14:24 2023: BS 802 completed
Tue Nov 14 03:14:40 2023: BS 803 completed
Tue Nov 14 03:14:57 2023: BS 804 completed
Tue Nov 14 03:15:13 2023: BS 805 completed
Tue Nov 14 03:15:30 2023: BS 806 completed
Tue Nov 14 03:15:46 2023: BS 807 completed
Tue Nov 14 03:16:02 2023: BS 808 completed
Tue Nov 14 03:16:19 2023: BS 809 completed
Tue Nov 14 03:16:35 2023: BS 810 completed
Tue Nov 14 03:16:52 2023: BS 811 completed
Tue Nov 14 03:17:08 2023: BS 812 completed
Tue Nov 14 03:17:24 2023: BS 813 completed
Tue Nov 14 03:17:41 2023: BS 814 completed
Tue Nov 14 03:17:57 2023: BS 815 completed
Tue Nov 14 03:18:13 2023: BS 816 completed
Tue Nov 14 03:18:30 2023: BS 817 completed
Tue Nov 14 03:18:46 2023: BS 818 completed
Tue Nov 14 03:19:03 2023: BS 819 completed
Tue Nov 14 03:19:19 2023: BS 820 completed
Tue Nov 14 03:19:35 2023: BS 821 completed
Tue Nov 14 03:19:52 2023: BS 822 completed
Tue Nov 14 03:20:08 2023: BS 823 completed
Tue Nov 14 03:20:25 2023: BS 824 completed
Tue Nov 14 03:20:41 2023: BS 825 completed
Tue Nov 14 03:20:57 2023: BS 826 completed
Tue Nov 14 03:21:14 2023: BS 827 completed
Tue Nov 14 03:21:30 2023: BS 828 completed
Tue Nov 14 03:21:47 2023: BS 829 completed
Tue Nov 14 03:22:03 2023: BS 830 completed
Tue Nov 14 03:22:19 2023: BS 831 completed
Tue Nov 14 03:22:36 2023: BS 832 completed
Tue Nov 14 03:22:52 2023: BS 833 completed
Tue Nov 14 03:23:08 2023: BS 834 completed
Tue Nov 14 03:23:25 2023: BS 835 completed
Tue Nov 14 03:23:41 2023: BS 836 completed
Tue Nov 14 03:23:58 2023: BS 837 completed
Tue Nov 14 03:24:14 2023: BS 838 completed
Tue Nov 14 03:24:30 2023: BS 839 completed
Tue Nov 14 03:24:47 2023: BS 840 completed
Tue Nov 14 03:25:03 2023: BS 841 completed
Tue Nov 14 03:25:20 2023: BS 842 completed
Tue Nov 14 03:25:36 2023: BS 843 completed
Tue Nov 14 03:25:52 2023: BS 844 completed
Tue Nov 14 03:26:09 2023: BS 845 completed
Tue Nov 14 03:26:25 2023: BS 846 completed
Tue Nov 14 03:26:42 2023: BS 847 completed
Tue Nov 14 03:26:58 2023: BS 848 completed
Tue Nov 14 03:27:14 2023: BS 849 completed
Tue Nov 14 03:27:31 2023: BS 850 completed
Tue Nov 14 03:27:47 2023: BS 851 completed
Tue Nov 14 03:28:03 2023: BS 852 completed
Tue Nov 14 03:28:20 2023: BS 853 completed
Tue Nov 14 03:28:36 2023: BS 854 completed
Tue Nov 14 03:28:53 2023: BS 855 completed
Tue Nov 14 03:29:09 2023: BS 856 completed
Tue Nov 14 03:29:25 2023: BS 857 completed
Tue Nov 14 03:29:42 2023: BS 858 completed
Tue Nov 14 03:29:58 2023: BS 859 completed
Tue Nov 14 03:30:15 2023: BS 860 completed
Tue Nov 14 03:30:31 2023: BS 861 completed
Tue Nov 14 03:30:47 2023: BS 862 completed
Tue Nov 14 03:31:04 2023: BS 863 completed
Tue Nov 14 03:31:20 2023: BS 864 completed
Tue Nov 14 03:31:37 2023: BS 865 completed
Tue Nov 14 03:31:53 2023: BS 866 completed
Tue Nov 14 03:32:09 2023: BS 867 completed
Tue Nov 14 03:32:26 2023: BS 868 completed
Tue Nov 14 03:32:42 2023: BS 869 completed
Tue Nov 14 03:32:58 2023: BS 870 completed
Tue Nov 14 03:33:15 2023: BS 871 completed
Tue Nov 14 03:33:31 2023: BS 872 completed
Tue Nov 14 03:33:48 2023: BS 873 completed
Tue Nov 14 03:34:04 2023: BS 874 completed
Tue Nov 14 03:34:20 2023: BS 875 completed
Tue Nov 14 03:34:37 2023: BS 876 completed
Tue Nov 14 03:34:53 2023: BS 877 completed
Tue Nov 14 03:35:10 2023: BS 878 completed
Tue Nov 14 03:35:26 2023: BS 879 completed
Tue Nov 14 03:35:42 2023: BS 880 completed
Tue Nov 14 03:35:59 2023: BS 881 completed
Tue Nov 14 03:36:15 2023: BS 882 completed
Tue Nov 14 03:36:32 2023: BS 883 completed
Tue Nov 14 03:36:48 2023: BS 884 completed
Tue Nov 14 03:37:04 2023: BS 885 completed
Tue Nov 14 03:37:21 2023: BS 886 completed
Tue Nov 14 03:37:37 2023: BS 887 completed
Tue Nov 14 03:37:53 2023: BS 888 completed
Tue Nov 14 03:38:10 2023: BS 889 completed
Tue Nov 14 03:38:26 2023: BS 890 completed
Tue Nov 14 03:38:43 2023: BS 891 completed
Tue Nov 14 03:38:59 2023: BS 892 completed
Tue Nov 14 03:39:15 2023: BS 893 completed
Tue Nov 14 03:39:32 2023: BS 894 completed
Tue Nov 14 03:39:48 2023: BS 895 completed
Tue Nov 14 03:40:05 2023: BS 896 completed
Tue Nov 14 03:40:21 2023: BS 897 completed
Tue Nov 14 03:40:37 2023: BS 898 completed
Tue Nov 14 03:40:54 2023: BS 899 completed
Tue Nov 14 03:41:10 2023: BS 900 completed
Tue Nov 14 03:41:27 2023: BS 901 completed
Tue Nov 14 03:41:43 2023: BS 902 completed
Tue Nov 14 03:41:59 2023: BS 903 completed
Tue Nov 14 03:42:16 2023: BS 904 completed
Tue Nov 14 03:42:32 2023: BS 905 completed
Tue Nov 14 03:42:48 2023: BS 906 completed
Tue Nov 14 03:43:05 2023: BS 907 completed
Tue Nov 14 03:43:21 2023: BS 908 completed
Tue Nov 14 03:43:38 2023: BS 909 completed
Tue Nov 14 03:43:54 2023: BS 910 completed
Tue Nov 14 03:44:10 2023: BS 911 completed
Tue Nov 14 03:44:27 2023: BS 912 completed
Tue Nov 14 03:44:43 2023: BS 913 completed
Tue Nov 14 03:45:00 2023: BS 914 completed
Tue Nov 14 03:45:16 2023: BS 915 completed
Tue Nov 14 03:45:32 2023: BS 916 completed
Tue Nov 14 03:45:49 2023: BS 917 completed
Tue Nov 14 03:46:05 2023: BS 918 completed
Tue Nov 14 03:46:22 2023: BS 919 completed
Tue Nov 14 03:46:38 2023: BS 920 completed
Tue Nov 14 03:46:54 2023: BS 921 completed
Tue Nov 14 03:47:11 2023: BS 922 completed
Tue Nov 14 03:47:27 2023: BS 923 completed
Tue Nov 14 03:47:43 2023: BS 924 completed
Tue Nov 14 03:48:00 2023: BS 925 completed
Tue Nov 14 03:48:16 2023: BS 926 completed
Tue Nov 14 03:48:33 2023: BS 927 completed
Tue Nov 14 03:48:49 2023: BS 928 completed
Tue Nov 14 03:49:05 2023: BS 929 completed
Tue Nov 14 03:49:22 2023: BS 930 completed
Tue Nov 14 03:49:38 2023: BS 931 completed
Tue Nov 14 03:49:55 2023: BS 932 completed
Tue Nov 14 03:50:11 2023: BS 933 completed
Tue Nov 14 03:50:27 2023: BS 934 completed
Tue Nov 14 03:50:44 2023: BS 935 completed
Tue Nov 14 03:51:00 2023: BS 936 completed
Tue Nov 14 03:51:17 2023: BS 937 completed
Tue Nov 14 03:51:33 2023: BS 938 completed
Tue Nov 14 03:51:49 2023: BS 939 completed
Tue Nov 14 03:52:06 2023: BS 940 completed
Tue Nov 14 03:52:22 2023: BS 941 completed
Tue Nov 14 03:52:38 2023: BS 942 completed
Tue Nov 14 03:52:55 2023: BS 943 completed
Tue Nov 14 03:53:11 2023: BS 944 completed
Tue Nov 14 03:53:28 2023: BS 945 completed
Tue Nov 14 03:53:44 2023: BS 946 completed
Tue Nov 14 03:54:00 2023: BS 947 completed
Tue Nov 14 03:54:17 2023: BS 948 completed
Tue Nov 14 03:54:33 2023: BS 949 completed
Tue Nov 14 03:54:50 2023: BS 950 completed
Tue Nov 14 03:55:06 2023: BS 951 completed
Tue Nov 14 03:55:22 2023: BS 952 completed
Tue Nov 14 03:55:39 2023: BS 953 completed
Tue Nov 14 03:55:55 2023: BS 954 completed
Tue Nov 14 03:56:12 2023: BS 955 completed
Tue Nov 14 03:56:28 2023: BS 956 completed
Tue Nov 14 03:56:44 2023: BS 957 completed
Tue Nov 14 03:57:01 2023: BS 958 completed
Tue Nov 14 03:57:17 2023: BS 959 completed
Tue Nov 14 03:57:33 2023: BS 960 completed
Tue Nov 14 03:57:50 2023: BS 961 completed
Tue Nov 14 03:58:06 2023: BS 962 completed
Tue Nov 14 03:58:23 2023: BS 963 completed
Tue Nov 14 03:58:39 2023: BS 964 completed
Tue Nov 14 03:58:55 2023: BS 965 completed
Tue Nov 14 03:59:12 2023: BS 966 completed
Tue Nov 14 03:59:28 2023: BS 967 completed
Tue Nov 14 03:59:45 2023: BS 968 completed
Tue Nov 14 04:00:01 2023: BS 969 completed
Tue Nov 14 04:00:17 2023: BS 970 completed
Tue Nov 14 04:00:34 2023: BS 971 completed
Tue Nov 14 04:00:50 2023: BS 972 completed
Tue Nov 14 04:01:07 2023: BS 973 completed
Tue Nov 14 04:01:23 2023: BS 974 completed
Tue Nov 14 04:01:39 2023: BS 975 completed
Tue Nov 14 04:01:56 2023: BS 976 completed
Tue Nov 14 04:02:12 2023: BS 977 completed
Tue Nov 14 04:02:28 2023: BS 978 completed
Tue Nov 14 04:02:45 2023: BS 979 completed
Tue Nov 14 04:03:01 2023: BS 980 completed
Tue Nov 14 04:03:18 2023: BS 981 completed
Tue Nov 14 04:03:34 2023: BS 982 completed
Tue Nov 14 04:03:50 2023: BS 983 completed
Tue Nov 14 04:04:07 2023: BS 984 completed
Tue Nov 14 04:04:23 2023: BS 985 completed
Tue Nov 14 04:04:40 2023: BS 986 completed
Tue Nov 14 04:04:56 2023: BS 987 completed
Tue Nov 14 04:05:12 2023: BS 988 completed
Tue Nov 14 04:05:29 2023: BS 989 completed
Tue Nov 14 04:05:45 2023: BS 990 completed
Tue Nov 14 04:06:02 2023: BS 991 completed
Tue Nov 14 04:06:18 2023: BS 992 completed
Tue Nov 14 04:06:34 2023: BS 993 completed
Tue Nov 14 04:06:51 2023: BS 994 completed
Tue Nov 14 04:07:07 2023: BS 995 completed
Tue Nov 14 04:07:23 2023: BS 996 completed
Tue Nov 14 04:07:40 2023: BS 997 completed
Tue Nov 14 04:07:56 2023: BS 998 completed
Tue Nov 14 04:08:13 2023: BS 999 completed
Tue Nov 14 04:08:29 2023: BS 1000 completed
Tue Nov 14 04:08:45 2023: BS 1001 completed
Tue Nov 14 04:09:02 2023: BS 1002 completed
Tue Nov 14 04:09:18 2023: BS 1003 completed
Tue Nov 14 04:09:35 2023: BS 1004 completed
Tue Nov 14 04:09:51 2023: BS 1005 completed
Tue Nov 14 04:10:07 2023: BS 1006 completed
Tue Nov 14 04:10:24 2023: BS 1007 completed
Tue Nov 14 04:10:40 2023: BS 1008 completed
Tue Nov 14 04:10:57 2023: BS 1009 completed
Tue Nov 14 04:11:13 2023: BS 1010 completed
Tue Nov 14 04:11:29 2023: BS 1011 completed
Tue Nov 14 04:11:46 2023: BS 1012 completed
Tue Nov 14 04:12:02 2023: BS 1013 completed
Tue Nov 14 04:12:18 2023: BS 1014 completed
Tue Nov 14 04:12:35 2023: BS 1015 completed
Tue Nov 14 04:12:51 2023: BS 1016 completed
Tue Nov 14 04:13:08 2023: BS 1017 completed
Tue Nov 14 04:13:24 2023: BS 1018 completed
Tue Nov 14 04:13:40 2023: BS 1019 completed
Tue Nov 14 04:13:57 2023: BS 1020 completed
Tue Nov 14 04:14:13 2023: BS 1021 completed
Tue Nov 14 04:14:30 2023: BS 1022 completed
Tue Nov 14 04:14:46 2023: BS 1023 completed
Tue Nov 14 04:15:02 2023: BS 1024 completed
Tue Nov 14 04:15:19 2023: BS 1025 completed
Tue Nov 14 04:15:35 2023: BS 1026 completed
Tue Nov 14 04:15:52 2023: BS 1027 completed
Tue Nov 14 04:16:08 2023: BS 1028 completed
Tue Nov 14 04:16:24 2023: BS 1029 completed
Tue Nov 14 04:16:41 2023: BS 1030 completed
Tue Nov 14 04:16:57 2023: BS 1031 completed
Tue Nov 14 04:17:13 2023: BS 1032 completed
Tue Nov 14 04:17:30 2023: BS 1033 completed
Tue Nov 14 04:17:46 2023: BS 1034 completed
Tue Nov 14 04:18:03 2023: BS 1035 completed
Tue Nov 14 04:18:19 2023: BS 1036 completed
Tue Nov 14 04:18:35 2023: BS 1037 completed
Tue Nov 14 04:18:52 2023: BS 1038 completed
Tue Nov 14 04:19:08 2023: BS 1039 completed
Tue Nov 14 04:19:25 2023: BS 1040 completed
Tue Nov 14 04:19:41 2023: BS 1041 completed
Tue Nov 14 04:19:57 2023: BS 1042 completed
Tue Nov 14 04:20:14 2023: BS 1043 completed
Tue Nov 14 04:20:30 2023: BS 1044 completed
Tue Nov 14 04:20:47 2023: BS 1045 completed
Tue Nov 14 04:21:03 2023: BS 1046 completed
Tue Nov 14 04:21:19 2023: BS 1047 completed
Tue Nov 14 04:21:36 2023: BS 1048 completed
Tue Nov 14 04:21:52 2023: BS 1049 completed
Tue Nov 14 04:22:08 2023: BS 1050 completed
Tue Nov 14 04:22:25 2023: BS 1051 completed
Tue Nov 14 04:22:41 2023: BS 1052 completed
Tue Nov 14 04:22:58 2023: BS 1053 completed
Tue Nov 14 04:23:14 2023: BS 1054 completed
Tue Nov 14 04:23:30 2023: BS 1055 completed
Tue Nov 14 04:23:47 2023: BS 1056 completed
Tue Nov 14 04:24:03 2023: BS 1057 completed
Tue Nov 14 04:24:20 2023: BS 1058 completed
Tue Nov 14 04:24:36 2023: BS 1059 completed
Tue Nov 14 04:24:52 2023: BS 1060 completed
Tue Nov 14 04:25:09 2023: BS 1061 completed
Tue Nov 14 04:25:25 2023: BS 1062 completed
Tue Nov 14 04:25:42 2023: BS 1063 completed
Tue Nov 14 04:25:58 2023: BS 1064 completed
Tue Nov 14 04:26:14 2023: BS 1065 completed
Tue Nov 14 04:26:31 2023: BS 1066 completed
Tue Nov 14 04:26:47 2023: BS 1067 completed
Tue Nov 14 04:27:03 2023: BS 1068 completed
Tue Nov 14 04:27:20 2023: BS 1069 completed
Tue Nov 14 04:27:36 2023: BS 1070 completed
Tue Nov 14 04:27:53 2023: BS 1071 completed
Tue Nov 14 04:28:09 2023: BS 1072 completed
Tue Nov 14 04:28:25 2023: BS 1073 completed
Tue Nov 14 04:28:42 2023: BS 1074 completed
Tue Nov 14 04:28:58 2023: BS 1075 completed
Tue Nov 14 04:29:15 2023: BS 1076 completed
Tue Nov 14 04:29:31 2023: BS 1077 completed
Tue Nov 14 04:29:47 2023: BS 1078 completed
Tue Nov 14 04:30:04 2023: BS 1079 completed
Tue Nov 14 04:30:20 2023: BS 1080 completed
Tue Nov 14 04:30:37 2023: BS 1081 completed
Tue Nov 14 04:30:53 2023: BS 1082 completed
Tue Nov 14 04:31:09 2023: BS 1083 completed
Tue Nov 14 04:31:26 2023: BS 1084 completed
Tue Nov 14 04:31:42 2023: BS 1085 completed
Tue Nov 14 04:31:58 2023: BS 1086 completed
Tue Nov 14 04:32:15 2023: BS 1087 completed
Tue Nov 14 04:32:31 2023: BS 1088 completed
Tue Nov 14 04:32:48 2023: BS 1089 completed
Tue Nov 14 04:33:04 2023: BS 1090 completed
Tue Nov 14 04:33:20 2023: BS 1091 completed
Tue Nov 14 04:33:37 2023: BS 1092 completed
Tue Nov 14 04:33:53 2023: BS 1093 completed
Tue Nov 14 04:34:10 2023: BS 1094 completed
Tue Nov 14 04:34:26 2023: BS 1095 completed
Tue Nov 14 04:34:42 2023: BS 1096 completed
Tue Nov 14 04:34:59 2023: BS 1097 completed
Tue Nov 14 04:35:15 2023: BS 1098 completed
Tue Nov 14 04:35:32 2023: BS 1099 completed
Tue Nov 14 04:35:48 2023: BS 1100 completed
Tue Nov 14 04:36:04 2023: BS 1101 completed
Tue Nov 14 04:36:21 2023: BS 1102 completed
Tue Nov 14 04:36:37 2023: BS 1103 completed
Tue Nov 14 04:36:53 2023: BS 1104 completed
Tue Nov 14 04:37:10 2023: BS 1105 completed
Tue Nov 14 04:37:26 2023: BS 1106 completed
Tue Nov 14 04:37:43 2023: BS 1107 completed
Tue Nov 14 04:37:59 2023: BS 1108 completed
Tue Nov 14 04:38:15 2023: BS 1109 completed
Tue Nov 14 04:38:32 2023: BS 1110 completed
Tue Nov 14 04:38:48 2023: BS 1111 completed
Tue Nov 14 04:39:05 2023: BS 1112 completed
Tue Nov 14 04:39:21 2023: BS 1113 completed
Tue Nov 14 04:39:37 2023: BS 1114 completed
Tue Nov 14 04:39:54 2023: BS 1115 completed
Tue Nov 14 04:40:10 2023: BS 1116 completed
Tue Nov 14 04:40:27 2023: BS 1117 completed
Tue Nov 14 04:40:43 2023: BS 1118 completed
Tue Nov 14 04:40:59 2023: BS 1119 completed
Tue Nov 14 04:41:16 2023: BS 1120 completed
Tue Nov 14 04:41:32 2023: BS 1121 completed
Tue Nov 14 04:41:48 2023: BS 1122 completed
Tue Nov 14 04:42:05 2023: BS 1123 completed
Tue Nov 14 04:42:21 2023: BS 1124 completed
Tue Nov 14 04:42:38 2023: BS 1125 completed
Tue Nov 14 04:42:54 2023: BS 1126 completed
Tue Nov 14 04:43:10 2023: BS 1127 completed
Tue Nov 14 04:43:27 2023: BS 1128 completed
Tue Nov 14 04:43:43 2023: BS 1129 completed
Tue Nov 14 04:44:00 2023: BS 1130 completed
Tue Nov 14 04:44:16 2023: BS 1131 completed
Tue Nov 14 04:44:32 2023: BS 1132 completed
Tue Nov 14 04:44:49 2023: BS 1133 completed
Tue Nov 14 04:45:05 2023: BS 1134 completed
Tue Nov 14 04:45:22 2023: BS 1135 completed
Tue Nov 14 04:45:38 2023: BS 1136 completed
Tue Nov 14 04:45:54 2023: BS 1137 completed
Tue Nov 14 04:46:11 2023: BS 1138 completed
Tue Nov 14 04:46:27 2023: BS 1139 completed
Tue Nov 14 04:46:43 2023: BS 1140 completed
Tue Nov 14 04:47:00 2023: BS 1141 completed
Tue Nov 14 04:47:16 2023: BS 1142 completed
Tue Nov 14 04:47:33 2023: BS 1143 completed
Tue Nov 14 04:47:49 2023: BS 1144 completed
Tue Nov 14 04:48:05 2023: BS 1145 completed
Tue Nov 14 04:48:22 2023: BS 1146 completed
Tue Nov 14 04:48:38 2023: BS 1147 completed
Tue Nov 14 04:48:55 2023: BS 1148 completed
Tue Nov 14 04:49:11 2023: BS 1149 completed
Tue Nov 14 04:49:27 2023: BS 1150 completed
Tue Nov 14 04:49:44 2023: BS 1151 completed
Tue Nov 14 04:50:00 2023: BS 1152 completed
Tue Nov 14 04:50:17 2023: BS 1153 completed
Tue Nov 14 04:50:33 2023: BS 1154 completed
Tue Nov 14 04:50:49 2023: BS 1155 completed
Tue Nov 14 04:51:06 2023: BS 1156 completed
Tue Nov 14 04:51:22 2023: BS 1157 completed
Tue Nov 14 04:51:38 2023: BS 1158 completed
Tue Nov 14 04:51:55 2023: BS 1159 completed
Tue Nov 14 04:52:11 2023: BS 1160 completed
Tue Nov 14 04:52:28 2023: BS 1161 completed
Tue Nov 14 04:52:44 2023: BS 1162 completed
Tue Nov 14 04:53:00 2023: BS 1163 completed
Tue Nov 14 04:53:17 2023: BS 1164 completed
Tue Nov 14 04:53:33 2023: BS 1165 completed
Tue Nov 14 04:53:50 2023: BS 1166 completed
Tue Nov 14 04:54:06 2023: BS 1167 completed
Tue Nov 14 04:54:22 2023: BS 1168 completed
Tue Nov 14 04:54:39 2023: BS 1169 completed
Tue Nov 14 04:54:55 2023: BS 1170 completed
Tue Nov 14 04:55:12 2023: BS 1171 completed
Tue Nov 14 04:55:28 2023: BS 1172 completed
Tue Nov 14 04:55:44 2023: BS 1173 completed
Tue Nov 14 04:56:01 2023: BS 1174 completed
Tue Nov 14 04:56:17 2023: BS 1175 completed
Tue Nov 14 04:56:33 2023: BS 1176 completed
Tue Nov 14 04:56:50 2023: BS 1177 completed
Tue Nov 14 04:57:06 2023: BS 1178 completed
Tue Nov 14 04:57:23 2023: BS 1179 completed
Tue Nov 14 04:57:39 2023: BS 1180 completed
Tue Nov 14 04:57:55 2023: BS 1181 completed
Tue Nov 14 04:58:12 2023: BS 1182 completed
Tue Nov 14 04:58:28 2023: BS 1183 completed
Tue Nov 14 04:58:45 2023: BS 1184 completed
Tue Nov 14 04:59:01 2023: BS 1185 completed
Tue Nov 14 04:59:17 2023: BS 1186 completed
Tue Nov 14 04:59:34 2023: BS 1187 completed
Tue Nov 14 04:59:50 2023: BS 1188 completed
Tue Nov 14 05:00:07 2023: BS 1189 completed
Tue Nov 14 05:00:23 2023: BS 1190 completed
Tue Nov 14 05:00:39 2023: BS 1191 completed
Tue Nov 14 05:00:56 2023: BS 1192 completed
Tue Nov 14 05:01:12 2023: BS 1193 completed
Tue Nov 14 05:01:28 2023: BS 1194 completed
Tue Nov 14 05:01:45 2023: BS 1195 completed
Tue Nov 14 05:02:01 2023: BS 1196 completed
Tue Nov 14 05:02:18 2023: BS 1197 completed
Tue Nov 14 05:02:34 2023: BS 1198 completed
Tue Nov 14 05:02:50 2023: BS 1199 completed
Tue Nov 14 05:03:07 2023: BS 1200 completed
Tue Nov 14 05:03:23 2023: BS 1201 completed
Tue Nov 14 05:03:40 2023: BS 1202 completed
Tue Nov 14 05:03:56 2023: BS 1203 completed
Tue Nov 14 05:04:12 2023: BS 1204 completed
Tue Nov 14 05:04:29 2023: BS 1205 completed
Tue Nov 14 05:04:45 2023: BS 1206 completed
Tue Nov 14 05:05:02 2023: BS 1207 completed
Tue Nov 14 05:05:18 2023: BS 1208 completed
Tue Nov 14 05:05:34 2023: BS 1209 completed
Tue Nov 14 05:05:51 2023: BS 1210 completed
Tue Nov 14 05:06:07 2023: BS 1211 completed
Tue Nov 14 05:06:23 2023: BS 1212 completed
Tue Nov 14 05:06:40 2023: BS 1213 completed
Tue Nov 14 05:06:56 2023: BS 1214 completed
Tue Nov 14 05:07:13 2023: BS 1215 completed
Tue Nov 14 05:07:29 2023: BS 1216 completed
Tue Nov 14 05:07:45 2023: BS 1217 completed
Tue Nov 14 05:08:02 2023: BS 1218 completed
Tue Nov 14 05:08:18 2023: BS 1219 completed
Tue Nov 14 05:08:35 2023: BS 1220 completed
Tue Nov 14 05:08:51 2023: BS 1221 completed
Tue Nov 14 05:09:07 2023: BS 1222 completed
Tue Nov 14 05:09:24 2023: BS 1223 completed
Tue Nov 14 05:09:40 2023: BS 1224 completed
Tue Nov 14 05:09:57 2023: BS 1225 completed
Tue Nov 14 05:10:13 2023: BS 1226 completed
Tue Nov 14 05:10:29 2023: BS 1227 completed
Tue Nov 14 05:10:46 2023: BS 1228 completed
Tue Nov 14 05:11:02 2023: BS 1229 completed
Tue Nov 14 05:11:18 2023: BS 1230 completed
Tue Nov 14 05:11:35 2023: BS 1231 completed
Tue Nov 14 05:11:51 2023: BS 1232 completed
Tue Nov 14 05:12:08 2023: BS 1233 completed
Tue Nov 14 05:12:24 2023: BS 1234 completed
Tue Nov 14 05:12:40 2023: BS 1235 completed
Tue Nov 14 05:12:57 2023: BS 1236 completed
Tue Nov 14 05:13:13 2023: BS 1237 completed
Tue Nov 14 05:13:30 2023: BS 1238 completed
Tue Nov 14 05:13:46 2023: BS 1239 completed
Tue Nov 14 05:14:02 2023: BS 1240 completed
Tue Nov 14 05:14:19 2023: BS 1241 completed
Tue Nov 14 05:14:35 2023: BS 1242 completed
Tue Nov 14 05:14:52 2023: BS 1243 completed
Tue Nov 14 05:15:08 2023: BS 1244 completed
Tue Nov 14 05:15:24 2023: BS 1245 completed
Tue Nov 14 05:15:41 2023: BS 1246 completed
Tue Nov 14 05:15:57 2023: BS 1247 completed
Tue Nov 14 05:16:13 2023: BS 1248 completed
Tue Nov 14 05:16:30 2023: BS 1249 completed
