# Supplementary material for: Carbosulfonylation of Alkynes: A Direct Conversion of sp-C to sp3-C through Visible Light-Mediated 3-Component Reaction
Source: Org Lett. 2024 Sep 11;26(37):7858–63. doi: 10.1021/acs.orglett.4c02700 (PMC11421081; doi:10.1021/acs.orglett.4c02700)
Supplement: Supplementary file 2 — ol4c02700_si_002.zip [file ol4c02700_si_002.zip › OL FID/4c 13C/log]

Wed Sep 20 04:56:11 2023: Experiment started
Wed Sep 20 05:00:46 2023: BS 1 completed
Wed Sep 20 05:01:02 2023: BS 2 completed
Wed Sep 20 05:01:18 2023: BS 3 completed
Wed Sep 20 05:01:34 2023: BS 4 completed
Wed Sep 20 05:01:50 2023: BS 5 completed
Wed Sep 20 05:02:06 2023: BS 6 completed
Wed Sep 20 05:02:22 2023: BS 7 completed
Wed Sep 20 05:02:38 2023: BS 8 completed
Wed Sep 20 05:02:54 2023: BS 9 completed
Wed Sep 20 05:03:10 2023: BS 10 completed
Wed Sep 20 05:03:26 2023: BS 11 completed
Wed Sep 20 05:03:42 2023: BS 12 completed
Wed Sep 20 05:03:58 2023: BS 13 completed
Wed Sep 20 05:04:14 2023: BS 14 completed
Wed Sep 20 05:04:30 2023: BS 15 completed
Wed Sep 20 05:04:46 2023: BS 16 completed
Wed Sep 20 05:05:02 2023: BS 17 completed
Wed Sep 20 05:05:18 2023: BS 18 completed
Wed Sep 20 05:05:34 2023: BS 19 completed
Wed Sep 20 05:05:50 2023: BS 20 completed
Wed Sep 20 05:06:06 2023: BS 21 completed
Wed Sep 20 05:06:22 2023: BS 22 completed
Wed Sep 20 05:06:38 2023: BS 23 completed
Wed Sep 20 05:06:54 2023: BS 24 completed
Wed Sep 20 05:07:10 2023: BS 25 completed
Wed Sep 20 05:07:26 2023: BS 26 completed
Wed Sep 20 05:07:42 2023: BS 27 completed
Wed Sep 20 05:07:58 2023: BS 28 completed
Wed Sep 20 05:08:14 2023: BS 29 completed
Wed Sep 20 05:08:30 2023: BS 30 completed
Wed Sep 20 05:08:46 2023: BS 31 completed
Wed Sep 20 05:09:02 2023: BS 32 completed
Wed Sep 20 05:09:18 2023: BS 33 completed
Wed Sep 20 05:09:34 2023: BS 34 completed
Wed Sep 20 05:09:50 2023: BS 35 completed
Wed Sep 20 05:10:06 2023: BS 36 completed
Wed Sep 20 05:10:22 2023: BS 37 completed
Wed Sep 20 05:10:38 2023: BS 38 completed
Wed Sep 20 05:10:54 2023: BS 39 completed
Wed Sep 20 05:11:10 2023: BS 40 completed
Wed Sep 20 05:11:26 2023: BS 41 completed
Wed Sep 20 05:11:42 2023: BS 42 completed
Wed Sep 20 05:11:58 2023: BS 43 completed
Wed Sep 20 05:12:14 2023: BS 44 completed
Wed Sep 20 05:12:30 2023: BS 45 completed
Wed Sep 20 05:12:46 2023: BS 46 completed
Wed Sep 20 05:13:02 2023: BS 47 completed
Wed Sep 20 05:13:18 2023: BS 48 completed
Wed Sep 20 05:13:34 2023: BS 49 completed
Wed Sep 20 05:13:50 2023: BS 50 completed
Wed Sep 20 05:14:06 2023: BS 51 completed
Wed Sep 20 05:14:22 2023: BS 52 completed
Wed Sep 20 05:14:38 2023: BS 53 completed
Wed Sep 20 05:14:54 2023: BS 54 completed
Wed Sep 20 05:15:10 2023: BS 55 completed
Wed Sep 20 05:15:26 2023: BS 56 completed
Wed Sep 20 05:15:42 2023: BS 57 completed
Wed Sep 20 05:15:58 2023: BS 58 completed
Wed Sep 20 05:16:14 2023: BS 59 completed
Wed Sep 20 05:16:30 2023: BS 60 completed
Wed Sep 20 05:16:46 2023: BS 61 completed
Wed Sep 20 05:17:02 2023: BS 62 completed
Wed Sep 20 05:17:18 2023: BS 63 completed
Wed Sep 20 05:17:34 2023: BS 64 completed
Wed Sep 20 05:17:50 2023: BS 65 completed
Wed Sep 20 05:18:06 2023: BS 66 completed
Wed Sep 20 05:18:22 2023: BS 67 completed
Wed Sep 20 05:18:38 2023: BS 68 completed
Wed Sep 20 05:18:54 2023: BS 69 completed
Wed Sep 20 05:19:10 2023: BS 70 completed
Wed Sep 20 05:19:26 2023: BS 71 completed
Wed Sep 20 05:19:42 2023: BS 72 completed
Wed Sep 20 05:19:58 2023: BS 73 completed
Wed Sep 20 05:20:14 2023: BS 74 completed
Wed Sep 20 05:20:30 2023: BS 75 completed
Wed Sep 20 05:20:46 2023: BS 76 completed
Wed Sep 20 05:21:02 2023: BS 77 completed
Wed Sep 20 05:21:18 2023: BS 78 completed
Wed Sep 20 05:21:34 2023: BS 79 completed
Wed Sep 20 05:21:50 2023: BS 80 completed
Wed Sep 20 05:22:06 2023: BS 81 completed
Wed Sep 20 05:22:22 2023: BS 82 completed
Wed Sep 20 05:22:38 2023: BS 83 completed
Wed Sep 20 05:22:54 2023: BS 84 completed
Wed Sep 20 05:23:10 2023: BS 85 completed
Wed Sep 20 05:23:26 2023: BS 86 completed
Wed Sep 20 05:23:42 2023: BS 87 completed
Wed Sep 20 05:23:58 2023: BS 88 completed
Wed Sep 20 05:24:14 2023: BS 89 completed
Wed Sep 20 05:24:30 2023: BS 90 completed
Wed Sep 20 05:24:46 2023: BS 91 completed
Wed Sep 20 05:25:02 2023: BS 92 completed
Wed Sep 20 05:25:18 2023: BS 93 completed
Wed Sep 20 05:25:34 2023: BS 94 completed
Wed Sep 20 05:25:50 2023: BS 95 completed
Wed Sep 20 05:26:06 2023: BS 96 completed
Wed Sep 20 05:26:22 2023: BS 97 completed
Wed Sep 20 05:26:38 2023: BS 98 completed
Wed Sep 20 05:26:54 2023: BS 99 completed
Wed Sep 20 05:27:10 2023: BS 100 completed
Wed Sep 20 05:27:26 2023: BS 101 completed
Wed Sep 20 05:27:42 2023: BS 102 completed
Wed Sep 20 05:27:58 2023: BS 103 completed
Wed Sep 20 05:28:14 2023: BS 104 completed
Wed Sep 20 05:28:30 2023: BS 105 completed
Wed Sep 20 05:28:46 2023: BS 106 completed
Wed Sep 20 05:29:02 2023: BS 107 completed
Wed Sep 20 05:29:18 2023: BS 108 completed
Wed Sep 20 05:29:34 2023: BS 109 completed
Wed Sep 20 05:29:50 2023: BS 110 completed
Wed Sep 20 05:30:06 2023: BS 111 completed
Wed Sep 20 05:30:22 2023: BS 112 completed
Wed Sep 20 05:30:38 2023: BS 113 completed
Wed Sep 20 05:30:54 2023: BS 114 completed
Wed Sep 20 05:31:10 2023: BS 115 completed
Wed Sep 20 05:31:26 2023: BS 116 completed
Wed Sep 20 05:31:42 2023: BS 117 completed
Wed Sep 20 05:31:58 2023: BS 118 completed
Wed Sep 20 05:32:14 2023: BS 119 completed
Wed Sep 20 05:32:30 2023: BS 120 completed
Wed Sep 20 05:32:46 2023: BS 121 completed
Wed Sep 20 05:33:02 2023: BS 122 completed
Wed Sep 20 05:33:18 2023: BS 123 completed
Wed Sep 20 05:33:34 2023: BS 124 completed
Wed Sep 20 05:33:50 2023: BS 125 completed
Wed Sep 20 05:34:06 2023: BS 126 completed
Wed Sep 20 05:34:22 2023: BS 127 completed
Wed Sep 20 05:34:38 2023: BS 128 completed
Wed Sep 20 05:34:54 2023: BS 129 completed
Wed Sep 20 05:35:10 2023: BS 130 completed
Wed Sep 20 05:35:26 2023: BS 131 completed
Wed Sep 20 05:35:42 2023: BS 132 completed
Wed Sep 20 05:35:58 2023: BS 133 completed
Wed Sep 20 05:36:14 2023: BS 134 completed
Wed Sep 20 05:36:30 2023: BS 135 completed
Wed Sep 20 05:36:46 2023: BS 136 completed
Wed Sep 20 05:37:02 2023: BS 137 completed
Wed Sep 20 05:37:18 2023: BS 138 completed
Wed Sep 20 05:37:34 2023: BS 139 completed
Wed Sep 20 05:37:50 2023: BS 140 completed
Wed Sep 20 05:38:06 2023: BS 141 completed
Wed Sep 20 05:38:22 2023: BS 142 completed
Wed Sep 20 05:38:38 2023: BS 143 completed
Wed Sep 20 05:38:54 2023: BS 144 completed
Wed Sep 20 05:39:10 2023: BS 145 completed
Wed Sep 20 05:39:26 2023: BS 146 completed
Wed Sep 20 05:39:42 2023: BS 147 completed
Wed Sep 20 05:39:58 2023: BS 148 completed
Wed Sep 20 05:40:14 2023: BS 149 completed
Wed Sep 20 05:40:30 2023: BS 150 completed
Wed Sep 20 05:40:46 2023: BS 151 completed
Wed Sep 20 05:41:02 2023: BS 152 completed
Wed Sep 20 05:41:18 2023: BS 153 completed
Wed Sep 20 05:41:34 2023: BS 154 completed
Wed Sep 20 05:41:50 2023: BS 155 completed
Wed Sep 20 05:42:06 2023: BS 156 completed
Wed Sep 20 05:42:22 2023: BS 157 completed
Wed Sep 20 05:42:38 2023: BS 158 completed
Wed Sep 20 05:42:54 2023: BS 159 completed
Wed Sep 20 05:43:10 2023: BS 160 completed
Wed Sep 20 05:43:26 2023: BS 161 completed
Wed Sep 20 05:43:42 2023: BS 162 completed
Wed Sep 20 05:43:58 2023: BS 163 completed
Wed Sep 20 05:44:14 2023: BS 164 completed
Wed Sep 20 05:44:30 2023: BS 165 completed
Wed Sep 20 05:44:46 2023: BS 166 completed
Wed Sep 20 05:45:02 2023: BS 167 completed
Wed Sep 20 05:45:18 2023: BS 168 completed
Wed Sep 20 05:45:34 2023: BS 169 completed
Wed Sep 20 05:45:50 2023: BS 170 completed
Wed Sep 20 05:46:06 2023: BS 171 completed
Wed Sep 20 05:46:22 2023: BS 172 completed
Wed Sep 20 05:46:38 2023: BS 173 completed
Wed Sep 20 05:46:54 2023: BS 174 completed
Wed Sep 20 05:47:10 2023: BS 175 completed
Wed Sep 20 05:47:26 2023: BS 176 completed
Wed Sep 20 05:47:42 2023: BS 177 completed
Wed Sep 20 05:47:58 2023: BS 178 completed
Wed Sep 20 05:48:14 2023: BS 179 completed
Wed Sep 20 05:48:30 2023: BS 180 completed
Wed Sep 20 05:48:46 2023: BS 181 completed
Wed Sep 20 05:49:02 2023: BS 182 completed
Wed Sep 20 05:49:18 2023: BS 183 completed
Wed Sep 20 05:49:34 2023: BS 184 completed
Wed Sep 20 05:49:50 2023: BS 185 completed
Wed Sep 20 05:50:06 2023: BS 186 completed
Wed Sep 20 05:50:22 2023: BS 187 completed
Wed Sep 20 05:50:38 2023: BS 188 completed
Wed Sep 20 05:50:54 2023: BS 189 completed
Wed Sep 20 05:51:10 2023: BS 190 completed
Wed Sep 20 05:51:26 2023: BS 191 completed
Wed Sep 20 05:51:42 2023: BS 192 completed
Wed Sep 20 05:51:58 2023: BS 193 completed
Wed Sep 20 05:52:14 2023: BS 194 completed
Wed Sep 20 05:52:30 2023: BS 195 completed
Wed Sep 20 05:52:46 2023: BS 196 completed
Wed Sep 20 05:53:02 2023: BS 197 completed
Wed Sep 20 05:53:18 2023: BS 198 completed
Wed Sep 20 05:53:34 2023: BS 199 completed
Wed Sep 20 05:53:50 2023: BS 200 completed
Wed Sep 20 05:54:06 2023: BS 201 completed
Wed Sep 20 05:54:22 2023: BS 202 completed
Wed Sep 20 05:54:38 2023: BS 203 completed
Wed Sep 20 05:54:54 2023: BS 204 completed
Wed Sep 20 05:55:10 2023: BS 205 completed
Wed Sep 20 05:55:26 2023: BS 206 completed
Wed Sep 20 05:55:42 2023: BS 207 completed
Wed Sep 20 05:55:58 2023: BS 208 completed
Wed Sep 20 05:56:14 2023: BS 209 completed
Wed Sep 20 05:56:30 2023: BS 210 completed
Wed Sep 20 05:56:46 2023: BS 211 completed
Wed Sep 20 05:57:02 2023: BS 212 completed
Wed Sep 20 05:57:18 2023: BS 213 completed
Wed Sep 20 05:57:34 2023: BS 214 completed
Wed Sep 20 05:57:50 2023: BS 215 completed
Wed Sep 20 05:58:06 2023: BS 216 completed
Wed Sep 20 05:58:22 2023: BS 217 completed
Wed Sep 20 05:58:38 2023: BS 218 completed
Wed Sep 20 05:58:54 2023: BS 219 completed
Wed Sep 20 05:59:10 2023: BS 220 completed
Wed Sep 20 05:59:26 2023: BS 221 completed
Wed Sep 20 05:59:42 2023: BS 222 completed
Wed Sep 20 05:59:58 2023: BS 223 completed
Wed Sep 20 06:00:14 2023: BS 224 completed
Wed Sep 20 06:00:30 2023: BS 225 completed
Wed Sep 20 06:00:46 2023: BS 226 completed
Wed Sep 20 06:01:02 2023: BS 227 completed
Wed Sep 20 06:01:18 2023: BS 228 completed
Wed Sep 20 06:01:34 2023: BS 229 completed
Wed Sep 20 06:01:50 2023: BS 230 completed
Wed Sep 20 06:02:06 2023: BS 231 completed
Wed Sep 20 06:02:22 2023: BS 232 completed
Wed Sep 20 06:02:38 2023: BS 233 completed
Wed Sep 20 06:02:54 2023: BS 234 completed
Wed Sep 20 06:03:10 2023: BS 235 completed
Wed Sep 20 06:03:26 2023: BS 236 completed
Wed Sep 20 06:03:42 2023: BS 237 completed
Wed Sep 20 06:03:58 2023: BS 238 completed
Wed Sep 20 06:04:14 2023: BS 239 completed
Wed Sep 20 06:04:30 2023: BS 240 completed
Wed Sep 20 06:04:46 2023: BS 241 completed
Wed Sep 20 06:05:02 2023: BS 242 completed
Wed Sep 20 06:05:18 2023: BS 243 completed
Wed Sep 20 06:05:34 2023: BS 244 completed
Wed Sep 20 06:05:50 2023: BS 245 completed
Wed Sep 20 06:06:06 2023: BS 246 completed
Wed Sep 20 06:06:22 2023: BS 247 completed
Wed Sep 20 06:06:38 2023: BS 248 completed
Wed Sep 20 06:06:54 2023: BS 249 completed
