# Supplementary material for: Carbosulfonylation of Alkynes: A Direct Conversion of sp-C to sp3-C through Visible Light-Mediated 3-Component Reaction
Source: Org Lett. 2024 Sep 11;26(37):7858–63. doi: 10.1021/acs.orglett.4c02700 (PMC11421081; doi:10.1021/acs.orglett.4c02700)
Supplement: Supplementary file 2 — ol4c02700_si_002.zip [file ol4c02700_si_002.zip › OL FID/4c 1H/log]

Wed Sep 20 06:07:30 2023: Experiment started
Wed Sep 20 06:07:35 2023: BS 1 completed
Wed Sep 20 06:07:39 2023: BS 2 completed
Wed Sep 20 06:07:42 2023: BS 3 completed
Wed Sep 20 06:07:46 2023: BS 4 completed
Wed Sep 20 06:07:49 2023: BS 5 completed
Wed Sep 20 06:07:53 2023: BS 6 completed
Wed Sep 20 06:07:56 2023: BS 7 completed
