# Supplementary material for: Carbosulfonylation of Alkynes: A Direct Conversion of sp-C to sp3-C through Visible Light-Mediated 3-Component Reaction
Source: Org Lett. 2024 Sep 11;26(37):7858–63. doi: 10.1021/acs.orglett.4c02700 (PMC11421081; doi:10.1021/acs.orglett.4c02700)
Supplement: Supplementary file 2 — ol4c02700_si_002.zip [file ol4c02700_si_002.zip › OL FID/4d 13C/log]

Thu Nov  9 01:53:52 2023: Experiment started
Thu Nov  9 01:58:27 2023: BS 1 completed
Thu Nov  9 01:58:43 2023: BS 2 completed
Thu Nov  9 01:58:59 2023: BS 3 completed
Thu Nov  9 01:59:15 2023: BS 4 completed
Thu Nov  9 01:59:31 2023: BS 5 completed
Thu Nov  9 01:59:47 2023: BS 6 completed
Thu Nov  9 02:00:03 2023: BS 7 completed
Thu Nov  9 02:00:19 2023: BS 8 completed
Thu Nov  9 02:00:35 2023: BS 9 completed
Thu Nov  9 02:00:51 2023: BS 10 completed
Thu Nov  9 02:01:07 2023: BS 11 completed
Thu Nov  9 02:01:23 2023: BS 12 completed
Thu Nov  9 02:01:39 2023: BS 13 completed
Thu Nov  9 02:01:55 2023: BS 14 completed
Thu Nov  9 02:02:11 2023: BS 15 completed
Thu Nov  9 02:02:27 2023: BS 16 completed
Thu Nov  9 02:02:43 2023: BS 17 completed
Thu Nov  9 02:02:59 2023: BS 18 completed
Thu Nov  9 02:03:15 2023: BS 19 completed
Thu Nov  9 02:03:31 2023: BS 20 completed
Thu Nov  9 02:03:47 2023: BS 21 completed
Thu Nov  9 02:04:03 2023: BS 22 completed
Thu Nov  9 02:04:19 2023: BS 23 completed
Thu Nov  9 02:04:35 2023: BS 24 completed
Thu Nov  9 02:04:51 2023: BS 25 completed
Thu Nov  9 02:05:07 2023: BS 26 completed
Thu Nov  9 02:05:23 2023: BS 27 completed
Thu Nov  9 02:05:39 2023: BS 28 completed
Thu Nov  9 02:05:55 2023: BS 29 completed
Thu Nov  9 02:06:11 2023: BS 30 completed
Thu Nov  9 02:06:27 2023: BS 31 completed
Thu Nov  9 02:06:43 2023: BS 32 completed
Thu Nov  9 02:06:59 2023: BS 33 completed
Thu Nov  9 02:07:15 2023: BS 34 completed
Thu Nov  9 02:07:31 2023: BS 35 completed
Thu Nov  9 02:07:47 2023: BS 36 completed
Thu Nov  9 02:08:03 2023: BS 37 completed
Thu Nov  9 02:08:19 2023: BS 38 completed
Thu Nov  9 02:08:35 2023: BS 39 completed
Thu Nov  9 02:08:51 2023: BS 40 completed
Thu Nov  9 02:09:07 2023: BS 41 completed
Thu Nov  9 02:09:23 2023: BS 42 completed
Thu Nov  9 02:09:39 2023: BS 43 completed
Thu Nov  9 02:09:55 2023: BS 44 completed
Thu Nov  9 02:10:11 2023: BS 45 completed
Thu Nov  9 02:10:27 2023: BS 46 completed
Thu Nov  9 02:10:43 2023: BS 47 completed
Thu Nov  9 02:10:59 2023: BS 48 completed
Thu Nov  9 02:11:15 2023: BS 49 completed
Thu Nov  9 02:11:31 2023: BS 50 completed
Thu Nov  9 02:11:47 2023: BS 51 completed
Thu Nov  9 02:12:03 2023: BS 52 completed
Thu Nov  9 02:12:19 2023: BS 53 completed
Thu Nov  9 02:12:35 2023: BS 54 completed
Thu Nov  9 02:12:51 2023: BS 55 completed
Thu Nov  9 02:13:07 2023: BS 56 completed
Thu Nov  9 02:13:23 2023: BS 57 completed
Thu Nov  9 02:13:39 2023: BS 58 completed
Thu Nov  9 02:13:55 2023: BS 59 completed
Thu Nov  9 02:14:11 2023: BS 60 completed
Thu Nov  9 02:14:27 2023: BS 61 completed
Thu Nov  9 02:14:43 2023: BS 62 completed
Thu Nov  9 02:14:59 2023: BS 63 completed
Thu Nov  9 02:15:15 2023: BS 64 completed
Thu Nov  9 02:15:31 2023: BS 65 completed
Thu Nov  9 02:15:47 2023: BS 66 completed
Thu Nov  9 02:16:03 2023: BS 67 completed
Thu Nov  9 02:16:19 2023: BS 68 completed
Thu Nov  9 02:16:35 2023: BS 69 completed
Thu Nov  9 02:16:51 2023: BS 70 completed
Thu Nov  9 02:17:07 2023: BS 71 completed
Thu Nov  9 02:17:23 2023: BS 72 completed
Thu Nov  9 02:17:39 2023: BS 73 completed
Thu Nov  9 02:17:55 2023: BS 74 completed
Thu Nov  9 02:18:11 2023: BS 75 completed
Thu Nov  9 02:18:27 2023: BS 76 completed
Thu Nov  9 02:18:43 2023: BS 77 completed
Thu Nov  9 02:18:59 2023: BS 78 completed
Thu Nov  9 02:19:15 2023: BS 79 completed
Thu Nov  9 02:19:31 2023: BS 80 completed
Thu Nov  9 02:19:47 2023: BS 81 completed
Thu Nov  9 02:20:03 2023: BS 82 completed
Thu Nov  9 02:20:19 2023: BS 83 completed
Thu Nov  9 02:20:35 2023: BS 84 completed
Thu Nov  9 02:20:51 2023: BS 85 completed
Thu Nov  9 02:21:07 2023: BS 86 completed
Thu Nov  9 02:21:23 2023: BS 87 completed
Thu Nov  9 02:21:39 2023: BS 88 completed
Thu Nov  9 02:21:55 2023: BS 89 completed
Thu Nov  9 02:22:11 2023: BS 90 completed
Thu Nov  9 02:22:27 2023: BS 91 completed
Thu Nov  9 02:22:43 2023: BS 92 completed
Thu Nov  9 02:22:59 2023: BS 93 completed
Thu Nov  9 02:23:15 2023: BS 94 completed
Thu Nov  9 02:23:31 2023: BS 95 completed
Thu Nov  9 02:23:47 2023: BS 96 completed
Thu Nov  9 02:24:03 2023: BS 97 completed
Thu Nov  9 02:24:19 2023: BS 98 completed
Thu Nov  9 02:24:35 2023: BS 99 completed
Thu Nov  9 02:24:51 2023: BS 100 completed
Thu Nov  9 02:25:07 2023: BS 101 completed
Thu Nov  9 02:25:23 2023: BS 102 completed
Thu Nov  9 02:25:39 2023: BS 103 completed
Thu Nov  9 02:25:55 2023: BS 104 completed
Thu Nov  9 02:26:11 2023: BS 105 completed
Thu Nov  9 02:26:27 2023: BS 106 completed
Thu Nov  9 02:26:43 2023: BS 107 completed
Thu Nov  9 02:26:59 2023: BS 108 completed
Thu Nov  9 02:27:15 2023: BS 109 completed
Thu Nov  9 02:27:31 2023: BS 110 completed
Thu Nov  9 02:27:47 2023: BS 111 completed
Thu Nov  9 02:28:03 2023: BS 112 completed
Thu Nov  9 02:28:19 2023: BS 113 completed
Thu Nov  9 02:28:35 2023: BS 114 completed
Thu Nov  9 02:28:51 2023: BS 115 completed
Thu Nov  9 02:29:07 2023: BS 116 completed
Thu Nov  9 02:29:23 2023: BS 117 completed
Thu Nov  9 02:29:39 2023: BS 118 completed
Thu Nov  9 02:29:55 2023: BS 119 completed
Thu Nov  9 02:30:11 2023: BS 120 completed
Thu Nov  9 02:30:27 2023: BS 121 completed
Thu Nov  9 02:30:43 2023: BS 122 completed
Thu Nov  9 02:30:59 2023: BS 123 completed
Thu Nov  9 02:31:15 2023: BS 124 completed
Thu Nov  9 02:31:31 2023: BS 125 completed
Thu Nov  9 02:31:47 2023: BS 126 completed
Thu Nov  9 02:32:03 2023: BS 127 completed
Thu Nov  9 02:32:19 2023: BS 128 completed
Thu Nov  9 02:32:35 2023: BS 129 completed
Thu Nov  9 02:32:51 2023: BS 130 completed
Thu Nov  9 02:33:07 2023: BS 131 completed
Thu Nov  9 02:33:23 2023: BS 132 completed
Thu Nov  9 02:33:39 2023: BS 133 completed
Thu Nov  9 02:33:55 2023: BS 134 completed
Thu Nov  9 02:34:11 2023: BS 135 completed
Thu Nov  9 02:34:27 2023: BS 136 completed
Thu Nov  9 02:34:43 2023: BS 137 completed
Thu Nov  9 02:34:59 2023: BS 138 completed
Thu Nov  9 02:35:15 2023: BS 139 completed
Thu Nov  9 02:35:31 2023: BS 140 completed
Thu Nov  9 02:35:47 2023: BS 141 completed
Thu Nov  9 02:36:03 2023: BS 142 completed
Thu Nov  9 02:36:19 2023: BS 143 completed
Thu Nov  9 02:36:35 2023: BS 144 completed
Thu Nov  9 02:36:51 2023: BS 145 completed
Thu Nov  9 02:37:07 2023: BS 146 completed
Thu Nov  9 02:37:23 2023: BS 147 completed
Thu Nov  9 02:37:39 2023: BS 148 completed
Thu Nov  9 02:37:55 2023: BS 149 completed
Thu Nov  9 02:38:11 2023: BS 150 completed
Thu Nov  9 02:38:27 2023: BS 151 completed
Thu Nov  9 02:38:43 2023: BS 152 completed
Thu Nov  9 02:38:59 2023: BS 153 completed
Thu Nov  9 02:39:15 2023: BS 154 completed
Thu Nov  9 02:39:31 2023: BS 155 completed
Thu Nov  9 02:39:47 2023: BS 156 completed
Thu Nov  9 02:40:03 2023: BS 157 completed
Thu Nov  9 02:40:19 2023: BS 158 completed
Thu Nov  9 02:40:35 2023: BS 159 completed
Thu Nov  9 02:40:51 2023: BS 160 completed
Thu Nov  9 02:41:07 2023: BS 161 completed
Thu Nov  9 02:41:23 2023: BS 162 completed
Thu Nov  9 02:41:39 2023: BS 163 completed
Thu Nov  9 02:41:55 2023: BS 164 completed
Thu Nov  9 02:42:11 2023: BS 165 completed
Thu Nov  9 02:42:27 2023: BS 166 completed
Thu Nov  9 02:42:43 2023: BS 167 completed
Thu Nov  9 02:42:59 2023: BS 168 completed
Thu Nov  9 02:43:15 2023: BS 169 completed
Thu Nov  9 02:43:31 2023: BS 170 completed
Thu Nov  9 02:43:47 2023: BS 171 completed
Thu Nov  9 02:44:03 2023: BS 172 completed
Thu Nov  9 02:44:19 2023: BS 173 completed
Thu Nov  9 02:44:35 2023: BS 174 completed
Thu Nov  9 02:44:51 2023: BS 175 completed
Thu Nov  9 02:45:07 2023: BS 176 completed
Thu Nov  9 02:45:23 2023: BS 177 completed
Thu Nov  9 02:45:39 2023: BS 178 completed
Thu Nov  9 02:45:55 2023: BS 179 completed
Thu Nov  9 02:46:11 2023: BS 180 completed
Thu Nov  9 02:46:27 2023: BS 181 completed
Thu Nov  9 02:46:43 2023: BS 182 completed
Thu Nov  9 02:46:59 2023: BS 183 completed
Thu Nov  9 02:47:15 2023: BS 184 completed
Thu Nov  9 02:47:31 2023: BS 185 completed
Thu Nov  9 02:47:47 2023: BS 186 completed
Thu Nov  9 02:48:03 2023: BS 187 completed
Thu Nov  9 02:48:19 2023: BS 188 completed
Thu Nov  9 02:48:35 2023: BS 189 completed
Thu Nov  9 02:48:51 2023: BS 190 completed
Thu Nov  9 02:49:07 2023: BS 191 completed
Thu Nov  9 02:49:23 2023: BS 192 completed
Thu Nov  9 02:49:39 2023: BS 193 completed
Thu Nov  9 02:49:55 2023: BS 194 completed
Thu Nov  9 02:50:11 2023: BS 195 completed
Thu Nov  9 02:50:27 2023: BS 196 completed
Thu Nov  9 02:50:43 2023: BS 197 completed
Thu Nov  9 02:50:59 2023: BS 198 completed
Thu Nov  9 02:51:15 2023: BS 199 completed
Thu Nov  9 02:51:31 2023: BS 200 completed
Thu Nov  9 02:51:47 2023: BS 201 completed
Thu Nov  9 02:52:03 2023: BS 202 completed
Thu Nov  9 02:52:19 2023: BS 203 completed
Thu Nov  9 02:52:35 2023: BS 204 completed
Thu Nov  9 02:52:51 2023: BS 205 completed
Thu Nov  9 02:53:07 2023: BS 206 completed
Thu Nov  9 02:53:23 2023: BS 207 completed
Thu Nov  9 02:53:39 2023: BS 208 completed
Thu Nov  9 02:53:55 2023: BS 209 completed
Thu Nov  9 02:54:11 2023: BS 210 completed
Thu Nov  9 02:54:27 2023: BS 211 completed
Thu Nov  9 02:54:43 2023: BS 212 completed
Thu Nov  9 02:54:59 2023: BS 213 completed
Thu Nov  9 02:55:15 2023: BS 214 completed
Thu Nov  9 02:55:31 2023: BS 215 completed
Thu Nov  9 02:55:47 2023: BS 216 completed
Thu Nov  9 02:56:03 2023: BS 217 completed
Thu Nov  9 02:56:19 2023: BS 218 completed
Thu Nov  9 02:56:35 2023: BS 219 completed
Thu Nov  9 02:56:51 2023: BS 220 completed
Thu Nov  9 02:57:07 2023: BS 221 completed
Thu Nov  9 02:57:23 2023: BS 222 completed
Thu Nov  9 02:57:39 2023: BS 223 completed
Thu Nov  9 02:57:55 2023: BS 224 completed
Thu Nov  9 02:58:11 2023: BS 225 completed
Thu Nov  9 02:58:27 2023: BS 226 completed
Thu Nov  9 02:58:43 2023: BS 227 completed
Thu Nov  9 02:58:59 2023: BS 228 completed
Thu Nov  9 02:59:15 2023: BS 229 completed
Thu Nov  9 02:59:31 2023: BS 230 completed
Thu Nov  9 02:59:47 2023: BS 231 completed
Thu Nov  9 03:00:03 2023: BS 232 completed
Thu Nov  9 03:00:19 2023: BS 233 completed
Thu Nov  9 03:00:35 2023: BS 234 completed
Thu Nov  9 03:00:51 2023: BS 235 completed
Thu Nov  9 03:01:07 2023: BS 236 completed
Thu Nov  9 03:01:23 2023: BS 237 completed
Thu Nov  9 03:01:39 2023: BS 238 completed
Thu Nov  9 03:01:55 2023: BS 239 completed
Thu Nov  9 03:02:11 2023: BS 240 completed
Thu Nov  9 03:02:27 2023: BS 241 completed
Thu Nov  9 03:02:43 2023: BS 242 completed
Thu Nov  9 03:02:59 2023: BS 243 completed
Thu Nov  9 03:03:15 2023: BS 244 completed
Thu Nov  9 03:03:31 2023: BS 245 completed
Thu Nov  9 03:03:47 2023: BS 246 completed
Thu Nov  9 03:04:03 2023: BS 247 completed
Thu Nov  9 03:04:19 2023: BS 248 completed
Thu Nov  9 03:04:35 2023: BS 249 completed
