# Supplementary material for: Carbosulfonylation of Alkynes: A Direct Conversion of sp-C to sp3-C through Visible Light-Mediated 3-Component Reaction
Source: Org Lett. 2024 Sep 11;26(37):7858–63. doi: 10.1021/acs.orglett.4c02700 (PMC11421081; doi:10.1021/acs.orglett.4c02700)
Supplement: Supplementary file 2 — ol4c02700_si_002.zip [file ol4c02700_si_002.zip › OL FID/4e 13C/log]

Thu Nov 23 23:47:56 2023: Experiment started
Thu Nov 23 23:52:32 2023: BS 1 completed
Thu Nov 23 23:52:48 2023: BS 2 completed
Thu Nov 23 23:53:04 2023: BS 3 completed
Thu Nov 23 23:53:20 2023: BS 4 completed
Thu Nov 23 23:53:36 2023: BS 5 completed
Thu Nov 23 23:53:52 2023: BS 6 completed
Thu Nov 23 23:54:08 2023: BS 7 completed
Thu Nov 23 23:54:24 2023: BS 8 completed
Thu Nov 23 23:54:40 2023: BS 9 completed
Thu Nov 23 23:54:56 2023: BS 10 completed
Thu Nov 23 23:55:12 2023: BS 11 completed
Thu Nov 23 23:55:28 2023: BS 12 completed
Thu Nov 23 23:55:44 2023: BS 13 completed
Thu Nov 23 23:56:00 2023: BS 14 completed
Thu Nov 23 23:56:16 2023: BS 15 completed
Thu Nov 23 23:56:32 2023: BS 16 completed
Thu Nov 23 23:56:48 2023: BS 17 completed
Thu Nov 23 23:57:04 2023: BS 18 completed
Thu Nov 23 23:57:20 2023: BS 19 completed
Thu Nov 23 23:57:36 2023: BS 20 completed
Thu Nov 23 23:57:52 2023: BS 21 completed
Thu Nov 23 23:58:08 2023: BS 22 completed
Thu Nov 23 23:58:24 2023: BS 23 completed
Thu Nov 23 23:58:40 2023: BS 24 completed
Thu Nov 23 23:58:56 2023: BS 25 completed
Thu Nov 23 23:59:12 2023: BS 26 completed
Thu Nov 23 23:59:28 2023: BS 27 completed
Thu Nov 23 23:59:44 2023: BS 28 completed
Fri Nov 24 00:00:00 2023: BS 29 completed
Fri Nov 24 00:00:16 2023: BS 30 completed
Fri Nov 24 00:00:32 2023: BS 31 completed
Fri Nov 24 00:00:48 2023: BS 32 completed
Fri Nov 24 00:01:04 2023: BS 33 completed
Fri Nov 24 00:01:20 2023: BS 34 completed
Fri Nov 24 00:01:36 2023: BS 35 completed
Fri Nov 24 00:01:52 2023: BS 36 completed
Fri Nov 24 00:02:08 2023: BS 37 completed
Fri Nov 24 00:02:24 2023: BS 38 completed
Fri Nov 24 00:02:40 2023: BS 39 completed
Fri Nov 24 00:02:56 2023: BS 40 completed
Fri Nov 24 00:03:12 2023: BS 41 completed
Fri Nov 24 00:03:28 2023: BS 42 completed
Fri Nov 24 00:03:44 2023: BS 43 completed
Fri Nov 24 00:04:00 2023: BS 44 completed
Fri Nov 24 00:04:16 2023: BS 45 completed
Fri Nov 24 00:04:32 2023: BS 46 completed
Fri Nov 24 00:04:48 2023: BS 47 completed
Fri Nov 24 00:05:04 2023: BS 48 completed
Fri Nov 24 00:05:20 2023: BS 49 completed
Fri Nov 24 00:05:36 2023: BS 50 completed
Fri Nov 24 00:05:52 2023: BS 51 completed
Fri Nov 24 00:06:08 2023: BS 52 completed
Fri Nov 24 00:06:24 2023: BS 53 completed
Fri Nov 24 00:06:40 2023: BS 54 completed
Fri Nov 24 00:06:56 2023: BS 55 completed
Fri Nov 24 00:07:12 2023: BS 56 completed
Fri Nov 24 00:07:28 2023: BS 57 completed
Fri Nov 24 00:07:44 2023: BS 58 completed
Fri Nov 24 00:08:00 2023: BS 59 completed
Fri Nov 24 00:08:16 2023: BS 60 completed
Fri Nov 24 00:08:32 2023: BS 61 completed
Fri Nov 24 00:08:48 2023: BS 62 completed
Fri Nov 24 00:09:04 2023: BS 63 completed
Fri Nov 24 00:09:20 2023: BS 64 completed
Fri Nov 24 00:09:36 2023: BS 65 completed
Fri Nov 24 00:09:52 2023: BS 66 completed
Fri Nov 24 00:10:08 2023: BS 67 completed
Fri Nov 24 00:10:24 2023: BS 68 completed
Fri Nov 24 00:10:40 2023: BS 69 completed
Fri Nov 24 00:10:56 2023: BS 70 completed
Fri Nov 24 00:11:12 2023: BS 71 completed
Fri Nov 24 00:11:28 2023: BS 72 completed
Fri Nov 24 00:11:44 2023: BS 73 completed
Fri Nov 24 00:12:00 2023: BS 74 completed
Fri Nov 24 00:12:16 2023: BS 75 completed
Fri Nov 24 00:12:32 2023: BS 76 completed
Fri Nov 24 00:12:48 2023: BS 77 completed
Fri Nov 24 00:13:04 2023: BS 78 completed
Fri Nov 24 00:13:20 2023: BS 79 completed
Fri Nov 24 00:13:36 2023: BS 80 completed
Fri Nov 24 00:13:52 2023: BS 81 completed
Fri Nov 24 00:14:08 2023: BS 82 completed
Fri Nov 24 00:14:24 2023: BS 83 completed
Fri Nov 24 00:14:40 2023: BS 84 completed
Fri Nov 24 00:14:56 2023: BS 85 completed
Fri Nov 24 00:15:12 2023: BS 86 completed
Fri Nov 24 00:15:28 2023: BS 87 completed
Fri Nov 24 00:15:44 2023: BS 88 completed
Fri Nov 24 00:16:00 2023: BS 89 completed
Fri Nov 24 00:16:16 2023: BS 90 completed
Fri Nov 24 00:16:32 2023: BS 91 completed
Fri Nov 24 00:16:48 2023: BS 92 completed
Fri Nov 24 00:17:04 2023: BS 93 completed
Fri Nov 24 00:17:20 2023: BS 94 completed
Fri Nov 24 00:17:36 2023: BS 95 completed
Fri Nov 24 00:17:52 2023: BS 96 completed
Fri Nov 24 00:18:08 2023: BS 97 completed
Fri Nov 24 00:18:24 2023: BS 98 completed
Fri Nov 24 00:18:40 2023: BS 99 completed
Fri Nov 24 00:18:56 2023: BS 100 completed
Fri Nov 24 00:19:12 2023: BS 101 completed
Fri Nov 24 00:19:28 2023: BS 102 completed
Fri Nov 24 00:19:44 2023: BS 103 completed
Fri Nov 24 00:20:00 2023: BS 104 completed
Fri Nov 24 00:20:16 2023: BS 105 completed
Fri Nov 24 00:20:32 2023: BS 106 completed
Fri Nov 24 00:20:48 2023: BS 107 completed
Fri Nov 24 00:21:04 2023: BS 108 completed
Fri Nov 24 00:21:20 2023: BS 109 completed
Fri Nov 24 00:21:36 2023: BS 110 completed
Fri Nov 24 00:21:52 2023: BS 111 completed
Fri Nov 24 00:22:08 2023: BS 112 completed
Fri Nov 24 00:22:24 2023: BS 113 completed
Fri Nov 24 00:22:40 2023: BS 114 completed
Fri Nov 24 00:22:56 2023: BS 115 completed
Fri Nov 24 00:23:12 2023: BS 116 completed
Fri Nov 24 00:23:28 2023: BS 117 completed
Fri Nov 24 00:23:44 2023: BS 118 completed
Fri Nov 24 00:24:00 2023: BS 119 completed
Fri Nov 24 00:24:16 2023: BS 120 completed
Fri Nov 24 00:24:32 2023: BS 121 completed
Fri Nov 24 00:24:48 2023: BS 122 completed
Fri Nov 24 00:25:04 2023: BS 123 completed
Fri Nov 24 00:25:20 2023: BS 124 completed
Fri Nov 24 00:25:36 2023: BS 125 completed
Fri Nov 24 00:25:52 2023: BS 126 completed
Fri Nov 24 00:26:08 2023: BS 127 completed
Fri Nov 24 00:26:24 2023: BS 128 completed
Fri Nov 24 00:26:40 2023: BS 129 completed
Fri Nov 24 00:26:56 2023: BS 130 completed
Fri Nov 24 00:27:12 2023: BS 131 completed
Fri Nov 24 00:27:28 2023: BS 132 completed
Fri Nov 24 00:27:44 2023: BS 133 completed
Fri Nov 24 00:28:00 2023: BS 134 completed
Fri Nov 24 00:28:16 2023: BS 135 completed
Fri Nov 24 00:28:32 2023: BS 136 completed
Fri Nov 24 00:28:48 2023: BS 137 completed
Fri Nov 24 00:29:04 2023: BS 138 completed
Fri Nov 24 00:29:20 2023: BS 139 completed
Fri Nov 24 00:29:36 2023: BS 140 completed
Fri Nov 24 00:29:52 2023: BS 141 completed
Fri Nov 24 00:30:08 2023: BS 142 completed
Fri Nov 24 00:30:24 2023: BS 143 completed
Fri Nov 24 00:30:40 2023: BS 144 completed
Fri Nov 24 00:30:56 2023: BS 145 completed
Fri Nov 24 00:31:12 2023: BS 146 completed
Fri Nov 24 00:31:28 2023: BS 147 completed
Fri Nov 24 00:31:44 2023: BS 148 completed
Fri Nov 24 00:32:00 2023: BS 149 completed
Fri Nov 24 00:32:16 2023: BS 150 completed
Fri Nov 24 00:32:32 2023: BS 151 completed
Fri Nov 24 00:32:48 2023: BS 152 completed
Fri Nov 24 00:33:04 2023: BS 153 completed
Fri Nov 24 00:33:20 2023: BS 154 completed
Fri Nov 24 00:33:36 2023: BS 155 completed
Fri Nov 24 00:33:52 2023: BS 156 completed
Fri Nov 24 00:34:08 2023: BS 157 completed
Fri Nov 24 00:34:24 2023: BS 158 completed
Fri Nov 24 00:34:40 2023: BS 159 completed
Fri Nov 24 00:34:56 2023: BS 160 completed
Fri Nov 24 00:35:12 2023: BS 161 completed
Fri Nov 24 00:35:28 2023: BS 162 completed
Fri Nov 24 00:35:44 2023: BS 163 completed
Fri Nov 24 00:36:00 2023: BS 164 completed
Fri Nov 24 00:36:16 2023: BS 165 completed
Fri Nov 24 00:36:32 2023: BS 166 completed
Fri Nov 24 00:36:48 2023: BS 167 completed
Fri Nov 24 00:37:04 2023: BS 168 completed
Fri Nov 24 00:37:20 2023: BS 169 completed
Fri Nov 24 00:37:36 2023: BS 170 completed
Fri Nov 24 00:37:52 2023: BS 171 completed
Fri Nov 24 00:38:08 2023: BS 172 completed
Fri Nov 24 00:38:24 2023: BS 173 completed
Fri Nov 24 00:38:40 2023: BS 174 completed
Fri Nov 24 00:38:56 2023: BS 175 completed
Fri Nov 24 00:39:12 2023: BS 176 completed
Fri Nov 24 00:39:28 2023: BS 177 completed
Fri Nov 24 00:39:44 2023: BS 178 completed
Fri Nov 24 00:40:00 2023: BS 179 completed
Fri Nov 24 00:40:16 2023: BS 180 completed
Fri Nov 24 00:40:32 2023: BS 181 completed
Fri Nov 24 00:40:48 2023: BS 182 completed
Fri Nov 24 00:41:04 2023: BS 183 completed
Fri Nov 24 00:41:20 2023: BS 184 completed
Fri Nov 24 00:41:36 2023: BS 185 completed
Fri Nov 24 00:41:52 2023: BS 186 completed
Fri Nov 24 00:42:08 2023: BS 187 completed
Fri Nov 24 00:42:24 2023: BS 188 completed
Fri Nov 24 00:42:40 2023: BS 189 completed
Fri Nov 24 00:42:56 2023: BS 190 completed
Fri Nov 24 00:43:12 2023: BS 191 completed
Fri Nov 24 00:43:28 2023: BS 192 completed
Fri Nov 24 00:43:44 2023: BS 193 completed
Fri Nov 24 00:44:00 2023: BS 194 completed
Fri Nov 24 00:44:16 2023: BS 195 completed
Fri Nov 24 00:44:32 2023: BS 196 completed
Fri Nov 24 00:44:48 2023: BS 197 completed
Fri Nov 24 00:45:04 2023: BS 198 completed
Fri Nov 24 00:45:20 2023: BS 199 completed
Fri Nov 24 00:45:36 2023: BS 200 completed
Fri Nov 24 00:45:52 2023: BS 201 completed
Fri Nov 24 00:46:08 2023: BS 202 completed
Fri Nov 24 00:46:24 2023: BS 203 completed
Fri Nov 24 00:46:40 2023: BS 204 completed
Fri Nov 24 00:46:56 2023: BS 205 completed
Fri Nov 24 00:47:12 2023: BS 206 completed
Fri Nov 24 00:47:28 2023: BS 207 completed
Fri Nov 24 00:47:44 2023: BS 208 completed
Fri Nov 24 00:48:00 2023: BS 209 completed
Fri Nov 24 00:48:16 2023: BS 210 completed
Fri Nov 24 00:48:32 2023: BS 211 completed
Fri Nov 24 00:48:48 2023: BS 212 completed
Fri Nov 24 00:49:04 2023: BS 213 completed
Fri Nov 24 00:49:20 2023: BS 214 completed
Fri Nov 24 00:49:36 2023: BS 215 completed
Fri Nov 24 00:49:52 2023: BS 216 completed
Fri Nov 24 00:50:08 2023: BS 217 completed
Fri Nov 24 00:50:24 2023: BS 218 completed
Fri Nov 24 00:50:40 2023: BS 219 completed
Fri Nov 24 00:50:56 2023: BS 220 completed
Fri Nov 24 00:51:12 2023: BS 221 completed
Fri Nov 24 00:51:28 2023: BS 222 completed
Fri Nov 24 00:51:44 2023: BS 223 completed
Fri Nov 24 00:52:00 2023: BS 224 completed
Fri Nov 24 00:52:16 2023: BS 225 completed
Fri Nov 24 00:52:32 2023: BS 226 completed
Fri Nov 24 00:52:48 2023: BS 227 completed
Fri Nov 24 00:53:04 2023: BS 228 completed
Fri Nov 24 00:53:20 2023: BS 229 completed
Fri Nov 24 00:53:36 2023: BS 230 completed
Fri Nov 24 00:53:52 2023: BS 231 completed
Fri Nov 24 00:54:08 2023: BS 232 completed
Fri Nov 24 00:54:24 2023: BS 233 completed
Fri Nov 24 00:54:40 2023: BS 234 completed
Fri Nov 24 00:54:56 2023: BS 235 completed
Fri Nov 24 00:55:12 2023: BS 236 completed
Fri Nov 24 00:55:28 2023: BS 237 completed
Fri Nov 24 00:55:44 2023: BS 238 completed
Fri Nov 24 00:56:00 2023: BS 239 completed
Fri Nov 24 00:56:16 2023: BS 240 completed
Fri Nov 24 00:56:32 2023: BS 241 completed
Fri Nov 24 00:56:48 2023: BS 242 completed
Fri Nov 24 00:57:04 2023: BS 243 completed
Fri Nov 24 00:57:20 2023: BS 244 completed
Fri Nov 24 00:57:36 2023: BS 245 completed
Fri Nov 24 00:57:52 2023: BS 246 completed
Fri Nov 24 00:58:08 2023: BS 247 completed
Fri Nov 24 00:58:24 2023: BS 248 completed
Fri Nov 24 00:58:40 2023: BS 249 completed
