# Supplementary material for: Carbosulfonylation of Alkynes: A Direct Conversion of sp-C to sp3-C through Visible Light-Mediated 3-Component Reaction
Source: Org Lett. 2024 Sep 11;26(37):7858–63. doi: 10.1021/acs.orglett.4c02700 (PMC11421081; doi:10.1021/acs.orglett.4c02700)
Supplement: Supplementary file 2 — ol4c02700_si_002.zip [file ol4c02700_si_002.zip › OL FID/4f 13C/log]

Thu Nov 16 18:50:02 2023: Experiment started
Thu Nov 16 18:54:37 2023: BS 1 completed
Thu Nov 16 18:54:53 2023: BS 2 completed
Thu Nov 16 18:55:09 2023: BS 3 completed
Thu Nov 16 18:55:25 2023: BS 4 completed
Thu Nov 16 18:55:41 2023: BS 5 completed
Thu Nov 16 18:55:57 2023: BS 6 completed
Thu Nov 16 18:56:13 2023: BS 7 completed
Thu Nov 16 18:56:29 2023: BS 8 completed
Thu Nov 16 18:56:45 2023: BS 9 completed
Thu Nov 16 18:57:01 2023: BS 10 completed
Thu Nov 16 18:57:17 2023: BS 11 completed
Thu Nov 16 18:57:33 2023: BS 12 completed
Thu Nov 16 18:57:49 2023: BS 13 completed
Thu Nov 16 18:58:05 2023: BS 14 completed
Thu Nov 16 18:58:21 2023: BS 15 completed
Thu Nov 16 18:58:37 2023: BS 16 completed
Thu Nov 16 18:58:53 2023: BS 17 completed
Thu Nov 16 18:59:09 2023: BS 18 completed
Thu Nov 16 18:59:25 2023: BS 19 completed
Thu Nov 16 18:59:41 2023: BS 20 completed
Thu Nov 16 18:59:57 2023: BS 21 completed
Thu Nov 16 19:00:13 2023: BS 22 completed
Thu Nov 16 19:00:29 2023: BS 23 completed
Thu Nov 16 19:00:45 2023: BS 24 completed
Thu Nov 16 19:01:01 2023: BS 25 completed
Thu Nov 16 19:01:17 2023: BS 26 completed
Thu Nov 16 19:01:33 2023: BS 27 completed
Thu Nov 16 19:01:49 2023: BS 28 completed
Thu Nov 16 19:02:05 2023: BS 29 completed
Thu Nov 16 19:02:21 2023: BS 30 completed
Thu Nov 16 19:02:37 2023: BS 31 completed
Thu Nov 16 19:02:53 2023: BS 32 completed
Thu Nov 16 19:03:09 2023: BS 33 completed
Thu Nov 16 19:03:25 2023: BS 34 completed
Thu Nov 16 19:03:41 2023: BS 35 completed
Thu Nov 16 19:03:57 2023: BS 36 completed
Thu Nov 16 19:04:13 2023: BS 37 completed
Thu Nov 16 19:04:29 2023: BS 38 completed
Thu Nov 16 19:04:45 2023: BS 39 completed
Thu Nov 16 19:05:01 2023: BS 40 completed
Thu Nov 16 19:05:17 2023: BS 41 completed
Thu Nov 16 19:05:33 2023: BS 42 completed
Thu Nov 16 19:05:49 2023: BS 43 completed
Thu Nov 16 19:06:05 2023: BS 44 completed
Thu Nov 16 19:06:21 2023: BS 45 completed
Thu Nov 16 19:06:37 2023: BS 46 completed
Thu Nov 16 19:06:53 2023: BS 47 completed
Thu Nov 16 19:07:09 2023: BS 48 completed
Thu Nov 16 19:07:25 2023: BS 49 completed
Thu Nov 16 19:07:41 2023: BS 50 completed
Thu Nov 16 19:07:57 2023: BS 51 completed
Thu Nov 16 19:08:13 2023: BS 52 completed
Thu Nov 16 19:08:29 2023: BS 53 completed
Thu Nov 16 19:08:45 2023: BS 54 completed
Thu Nov 16 19:09:01 2023: BS 55 completed
Thu Nov 16 19:09:17 2023: BS 56 completed
Thu Nov 16 19:09:33 2023: BS 57 completed
Thu Nov 16 19:09:49 2023: BS 58 completed
Thu Nov 16 19:10:05 2023: BS 59 completed
Thu Nov 16 19:10:21 2023: BS 60 completed
Thu Nov 16 19:10:37 2023: BS 61 completed
Thu Nov 16 19:10:53 2023: BS 62 completed
Thu Nov 16 19:11:09 2023: BS 63 completed
Thu Nov 16 19:11:25 2023: BS 64 completed
Thu Nov 16 19:11:41 2023: BS 65 completed
Thu Nov 16 19:11:57 2023: BS 66 completed
Thu Nov 16 19:12:13 2023: BS 67 completed
Thu Nov 16 19:12:29 2023: BS 68 completed
Thu Nov 16 19:12:45 2023: BS 69 completed
Thu Nov 16 19:13:01 2023: BS 70 completed
Thu Nov 16 19:13:17 2023: BS 71 completed
Thu Nov 16 19:13:33 2023: BS 72 completed
Thu Nov 16 19:13:49 2023: BS 73 completed
Thu Nov 16 19:14:05 2023: BS 74 completed
Thu Nov 16 19:14:21 2023: BS 75 completed
Thu Nov 16 19:14:37 2023: BS 76 completed
Thu Nov 16 19:14:53 2023: BS 77 completed
Thu Nov 16 19:15:09 2023: BS 78 completed
Thu Nov 16 19:15:25 2023: BS 79 completed
Thu Nov 16 19:15:41 2023: BS 80 completed
Thu Nov 16 19:15:57 2023: BS 81 completed
Thu Nov 16 19:16:13 2023: BS 82 completed
Thu Nov 16 19:16:29 2023: BS 83 completed
Thu Nov 16 19:16:45 2023: BS 84 completed
Thu Nov 16 19:17:01 2023: BS 85 completed
Thu Nov 16 19:17:17 2023: BS 86 completed
Thu Nov 16 19:17:33 2023: BS 87 completed
Thu Nov 16 19:17:49 2023: BS 88 completed
Thu Nov 16 19:18:05 2023: BS 89 completed
Thu Nov 16 19:18:21 2023: BS 90 completed
Thu Nov 16 19:18:37 2023: BS 91 completed
Thu Nov 16 19:18:53 2023: BS 92 completed
Thu Nov 16 19:19:09 2023: BS 93 completed
Thu Nov 16 19:19:25 2023: BS 94 completed
Thu Nov 16 19:19:41 2023: BS 95 completed
Thu Nov 16 19:19:57 2023: BS 96 completed
Thu Nov 16 19:20:13 2023: BS 97 completed
Thu Nov 16 19:20:29 2023: BS 98 completed
Thu Nov 16 19:20:45 2023: BS 99 completed
Thu Nov 16 19:21:01 2023: BS 100 completed
Thu Nov 16 19:21:17 2023: BS 101 completed
Thu Nov 16 19:21:33 2023: BS 102 completed
Thu Nov 16 19:21:49 2023: BS 103 completed
Thu Nov 16 19:22:05 2023: BS 104 completed
Thu Nov 16 19:22:21 2023: BS 105 completed
Thu Nov 16 19:22:37 2023: BS 106 completed
Thu Nov 16 19:22:53 2023: BS 107 completed
Thu Nov 16 19:23:09 2023: BS 108 completed
Thu Nov 16 19:23:25 2023: BS 109 completed
Thu Nov 16 19:23:41 2023: BS 110 completed
Thu Nov 16 19:23:57 2023: BS 111 completed
Thu Nov 16 19:24:13 2023: BS 112 completed
Thu Nov 16 19:24:29 2023: BS 113 completed
Thu Nov 16 19:24:45 2023: BS 114 completed
Thu Nov 16 19:25:01 2023: BS 115 completed
Thu Nov 16 19:25:17 2023: BS 116 completed
Thu Nov 16 19:25:33 2023: BS 117 completed
Thu Nov 16 19:25:49 2023: BS 118 completed
Thu Nov 16 19:26:05 2023: BS 119 completed
Thu Nov 16 19:26:21 2023: BS 120 completed
Thu Nov 16 19:26:37 2023: BS 121 completed
Thu Nov 16 19:26:53 2023: BS 122 completed
Thu Nov 16 19:27:09 2023: BS 123 completed
Thu Nov 16 19:27:25 2023: BS 124 completed
