# Supplementary material for: Carbosulfonylation of Alkynes: A Direct Conversion of sp-C to sp3-C through Visible Light-Mediated 3-Component Reaction
Source: Org Lett. 2024 Sep 11;26(37):7858–63. doi: 10.1021/acs.orglett.4c02700 (PMC11421081; doi:10.1021/acs.orglett.4c02700)
Supplement: Supplementary file 2 — ol4c02700_si_002.zip [file ol4c02700_si_002.zip › OL FID/4f 19F/log]

Wed Dec 13 14:27:57 2023: Experiment started
Wed Dec 13 14:28:07 2023: BS 1 completed
Wed Dec 13 14:28:11 2023: BS 2 completed
Wed Dec 13 14:28:15 2023: BS 3 completed
Wed Dec 13 14:28:19 2023: BS 4 completed
Wed Dec 13 14:28:23 2023: BS 5 completed
Wed Dec 13 14:28:27 2023: BS 6 completed
Wed Dec 13 14:28:31 2023: BS 7 completed
Wed Dec 13 14:28:35 2023: BS 8 completed
Wed Dec 13 14:28:39 2023: BS 9 completed
Wed Dec 13 14:28:43 2023: BS 10 completed
Wed Dec 13 14:28:47 2023: BS 11 completed
Wed Dec 13 14:28:51 2023: BS 12 completed
Wed Dec 13 14:28:55 2023: BS 13 completed
Wed Dec 13 14:28:59 2023: BS 14 completed
Wed Dec 13 14:29:03 2023: BS 15 completed
