# Supplementary material for: Carbosulfonylation of Alkynes: A Direct Conversion of sp-C to sp3-C through Visible Light-Mediated 3-Component Reaction
Source: Org Lett. 2024 Sep 11;26(37):7858–63. doi: 10.1021/acs.orglett.4c02700 (PMC11421081; doi:10.1021/acs.orglett.4c02700)
Supplement: Supplementary file 2 — ol4c02700_si_002.zip [file ol4c02700_si_002.zip › OL FID/4g 13C/log]

Mon Dec 11 18:02:15 2023: Experiment started
Mon Dec 11 18:06:57 2023: BS 1 completed
Mon Dec 11 18:07:14 2023: BS 2 completed
Mon Dec 11 18:07:30 2023: BS 3 completed
Mon Dec 11 18:07:46 2023: BS 4 completed
Mon Dec 11 18:08:03 2023: BS 5 completed
Mon Dec 11 18:08:19 2023: BS 6 completed
Mon Dec 11 18:08:35 2023: BS 7 completed
Mon Dec 11 18:08:52 2023: BS 8 completed
Mon Dec 11 18:09:08 2023: BS 9 completed
Mon Dec 11 18:09:25 2023: BS 10 completed
Mon Dec 11 18:09:41 2023: BS 11 completed
Mon Dec 11 18:09:57 2023: BS 12 completed
Mon Dec 11 18:10:14 2023: BS 13 completed
Mon Dec 11 18:10:30 2023: BS 14 completed
Mon Dec 11 18:10:47 2023: BS 15 completed
Mon Dec 11 18:11:03 2023: BS 16 completed
Mon Dec 11 18:11:19 2023: BS 17 completed
Mon Dec 11 18:11:36 2023: BS 18 completed
Mon Dec 11 18:11:52 2023: BS 19 completed
Mon Dec 11 18:12:09 2023: BS 20 completed
Mon Dec 11 18:12:25 2023: BS 21 completed
Mon Dec 11 18:12:41 2023: BS 22 completed
Mon Dec 11 18:12:58 2023: BS 23 completed
Mon Dec 11 18:13:14 2023: BS 24 completed
Mon Dec 11 18:13:30 2023: BS 25 completed
Mon Dec 11 18:13:47 2023: BS 26 completed
Mon Dec 11 18:14:03 2023: BS 27 completed
Mon Dec 11 18:14:20 2023: BS 28 completed
Mon Dec 11 18:14:36 2023: BS 29 completed
Mon Dec 11 18:14:52 2023: BS 30 completed
Mon Dec 11 18:15:09 2023: BS 31 completed
Mon Dec 11 18:15:25 2023: BS 32 completed
Mon Dec 11 18:15:42 2023: BS 33 completed
Mon Dec 11 18:15:58 2023: BS 34 completed
Mon Dec 11 18:16:14 2023: BS 35 completed
Mon Dec 11 18:16:31 2023: BS 36 completed
Mon Dec 11 18:16:47 2023: BS 37 completed
Mon Dec 11 18:17:04 2023: BS 38 completed
Mon Dec 11 18:17:20 2023: BS 39 completed
Mon Dec 11 18:17:36 2023: BS 40 completed
Mon Dec 11 18:17:53 2023: BS 41 completed
Mon Dec 11 18:18:09 2023: BS 42 completed
Mon Dec 11 18:18:25 2023: BS 43 completed
Mon Dec 11 18:18:42 2023: BS 44 completed
Mon Dec 11 18:18:58 2023: BS 45 completed
Mon Dec 11 18:19:15 2023: BS 46 completed
Mon Dec 11 18:19:31 2023: BS 47 completed
Mon Dec 11 18:19:47 2023: BS 48 completed
Mon Dec 11 18:20:04 2023: BS 49 completed
Mon Dec 11 18:20:20 2023: BS 50 completed
Mon Dec 11 18:20:37 2023: BS 51 completed
Mon Dec 11 18:20:53 2023: BS 52 completed
Mon Dec 11 18:21:09 2023: BS 53 completed
Mon Dec 11 18:21:26 2023: BS 54 completed
Mon Dec 11 18:21:42 2023: BS 55 completed
Mon Dec 11 18:21:59 2023: BS 56 completed
Mon Dec 11 18:22:15 2023: BS 57 completed
Mon Dec 11 18:22:31 2023: BS 58 completed
Mon Dec 11 18:22:48 2023: BS 59 completed
Mon Dec 11 18:23:04 2023: BS 60 completed
Mon Dec 11 18:23:20 2023: BS 61 completed
Mon Dec 11 18:23:37 2023: BS 62 completed
Mon Dec 11 18:23:53 2023: BS 63 completed
Mon Dec 11 18:24:10 2023: BS 64 completed
Mon Dec 11 18:24:26 2023: BS 65 completed
Mon Dec 11 18:24:42 2023: BS 66 completed
Mon Dec 11 18:24:59 2023: BS 67 completed
Mon Dec 11 18:25:15 2023: BS 68 completed
Mon Dec 11 18:25:32 2023: BS 69 completed
Mon Dec 11 18:25:48 2023: BS 70 completed
Mon Dec 11 18:26:04 2023: BS 71 completed
Mon Dec 11 18:26:21 2023: BS 72 completed
Mon Dec 11 18:26:37 2023: BS 73 completed
Mon Dec 11 18:26:54 2023: BS 74 completed
Mon Dec 11 18:27:10 2023: BS 75 completed
Mon Dec 11 18:27:26 2023: BS 76 completed
Mon Dec 11 18:27:43 2023: BS 77 completed
Mon Dec 11 18:27:59 2023: BS 78 completed
Mon Dec 11 18:28:15 2023: BS 79 completed
Mon Dec 11 18:28:32 2023: BS 80 completed
Mon Dec 11 18:28:48 2023: BS 81 completed
Mon Dec 11 18:29:05 2023: BS 82 completed
Mon Dec 11 18:29:21 2023: BS 83 completed
Mon Dec 11 18:29:37 2023: BS 84 completed
Mon Dec 11 18:29:54 2023: BS 85 completed
Mon Dec 11 18:30:10 2023: BS 86 completed
Mon Dec 11 18:30:27 2023: BS 87 completed
Mon Dec 11 18:30:43 2023: BS 88 completed
Mon Dec 11 18:30:59 2023: BS 89 completed
Mon Dec 11 18:31:16 2023: BS 90 completed
Mon Dec 11 18:31:32 2023: BS 91 completed
Mon Dec 11 18:31:49 2023: BS 92 completed
Mon Dec 11 18:32:05 2023: BS 93 completed
Mon Dec 11 18:32:21 2023: BS 94 completed
Mon Dec 11 18:32:38 2023: BS 95 completed
Mon Dec 11 18:32:54 2023: BS 96 completed
Mon Dec 11 18:33:10 2023: BS 97 completed
Mon Dec 11 18:33:27 2023: BS 98 completed
Mon Dec 11 18:33:43 2023: BS 99 completed
Mon Dec 11 18:34:00 2023: BS 100 completed
Mon Dec 11 18:34:16 2023: BS 101 completed
Mon Dec 11 18:34:32 2023: BS 102 completed
Mon Dec 11 18:34:49 2023: BS 103 completed
Mon Dec 11 18:35:05 2023: BS 104 completed
Mon Dec 11 18:35:22 2023: BS 105 completed
Mon Dec 11 18:35:38 2023: BS 106 completed
Mon Dec 11 18:35:54 2023: BS 107 completed
Mon Dec 11 18:36:11 2023: BS 108 completed
Mon Dec 11 18:36:27 2023: BS 109 completed
Mon Dec 11 18:36:44 2023: BS 110 completed
Mon Dec 11 18:37:00 2023: BS 111 completed
Mon Dec 11 18:37:16 2023: BS 112 completed
Mon Dec 11 18:37:33 2023: BS 113 completed
Mon Dec 11 18:37:49 2023: BS 114 completed
Mon Dec 11 18:38:05 2023: BS 115 completed
Mon Dec 11 18:38:22 2023: BS 116 completed
Mon Dec 11 18:38:38 2023: BS 117 completed
Mon Dec 11 18:38:55 2023: BS 118 completed
Mon Dec 11 18:39:11 2023: BS 119 completed
Mon Dec 11 18:39:27 2023: BS 120 completed
Mon Dec 11 18:39:44 2023: BS 121 completed
Mon Dec 11 18:40:00 2023: BS 122 completed
Mon Dec 11 18:40:17 2023: BS 123 completed
Mon Dec 11 18:40:33 2023: BS 124 completed
Mon Dec 11 18:40:49 2023: BS 125 completed
Mon Dec 11 18:41:06 2023: BS 126 completed
Mon Dec 11 18:41:22 2023: BS 127 completed
Mon Dec 11 18:41:39 2023: BS 128 completed
Mon Dec 11 18:41:55 2023: BS 129 completed
Mon Dec 11 18:42:11 2023: BS 130 completed
Mon Dec 11 18:42:28 2023: BS 131 completed
Mon Dec 11 18:42:44 2023: BS 132 completed
Mon Dec 11 18:43:00 2023: BS 133 completed
Mon Dec 11 18:43:17 2023: BS 134 completed
Mon Dec 11 18:43:33 2023: BS 135 completed
Mon Dec 11 18:43:50 2023: BS 136 completed
Mon Dec 11 18:44:06 2023: BS 137 completed
Mon Dec 11 18:44:22 2023: BS 138 completed
Mon Dec 11 18:44:39 2023: BS 139 completed
Mon Dec 11 18:44:55 2023: BS 140 completed
Mon Dec 11 18:45:12 2023: BS 141 completed
Mon Dec 11 18:45:28 2023: BS 142 completed
Mon Dec 11 18:45:44 2023: BS 143 completed
Mon Dec 11 18:46:01 2023: BS 144 completed
Mon Dec 11 18:46:17 2023: BS 145 completed
Mon Dec 11 18:46:34 2023: BS 146 completed
Mon Dec 11 18:46:50 2023: BS 147 completed
Mon Dec 11 18:47:06 2023: BS 148 completed
Mon Dec 11 18:47:23 2023: BS 149 completed
Mon Dec 11 18:47:39 2023: BS 150 completed
Mon Dec 11 18:47:55 2023: BS 151 completed
Mon Dec 11 18:48:12 2023: BS 152 completed
Mon Dec 11 18:48:28 2023: BS 153 completed
Mon Dec 11 18:48:45 2023: BS 154 completed
Mon Dec 11 18:49:01 2023: BS 155 completed
Mon Dec 11 18:49:17 2023: BS 156 completed
Mon Dec 11 18:49:34 2023: BS 157 completed
Mon Dec 11 18:49:50 2023: BS 158 completed
Mon Dec 11 18:50:07 2023: BS 159 completed
Mon Dec 11 18:50:23 2023: BS 160 completed
Mon Dec 11 18:50:39 2023: BS 161 completed
Mon Dec 11 18:50:56 2023: BS 162 completed
Mon Dec 11 18:51:12 2023: BS 163 completed
Mon Dec 11 18:51:29 2023: BS 164 completed
Mon Dec 11 18:51:45 2023: BS 165 completed
Mon Dec 11 18:52:01 2023: BS 166 completed
Mon Dec 11 18:52:18 2023: BS 167 completed
Mon Dec 11 18:52:34 2023: BS 168 completed
Mon Dec 11 18:52:50 2023: BS 169 completed
Mon Dec 11 18:53:07 2023: BS 170 completed
Mon Dec 11 18:53:23 2023: BS 171 completed
Mon Dec 11 18:53:40 2023: BS 172 completed
Mon Dec 11 18:53:56 2023: BS 173 completed
Mon Dec 11 18:54:12 2023: BS 174 completed
Mon Dec 11 18:54:29 2023: BS 175 completed
Mon Dec 11 18:54:45 2023: BS 176 completed
Mon Dec 11 18:55:02 2023: BS 177 completed
Mon Dec 11 18:55:18 2023: BS 178 completed
Mon Dec 11 18:55:34 2023: BS 179 completed
Mon Dec 11 18:55:51 2023: BS 180 completed
Mon Dec 11 18:56:07 2023: BS 181 completed
Mon Dec 11 18:56:24 2023: BS 182 completed
Mon Dec 11 18:56:40 2023: BS 183 completed
Mon Dec 11 18:56:56 2023: BS 184 completed
Mon Dec 11 18:57:13 2023: BS 185 completed
Mon Dec 11 18:57:29 2023: BS 186 completed
Mon Dec 11 18:57:45 2023: BS 187 completed
Mon Dec 11 18:58:02 2023: BS 188 completed
Mon Dec 11 18:58:18 2023: BS 189 completed
Mon Dec 11 18:58:35 2023: BS 190 completed
Mon Dec 11 18:58:51 2023: BS 191 completed
Mon Dec 11 18:59:07 2023: BS 192 completed
Mon Dec 11 18:59:24 2023: BS 193 completed
Mon Dec 11 18:59:40 2023: BS 194 completed
Mon Dec 11 18:59:57 2023: BS 195 completed
Mon Dec 11 19:00:13 2023: BS 196 completed
Mon Dec 11 19:00:29 2023: BS 197 completed
Mon Dec 11 19:00:46 2023: BS 198 completed
Mon Dec 11 19:01:02 2023: BS 199 completed
Mon Dec 11 19:01:19 2023: BS 200 completed
Mon Dec 11 19:01:35 2023: BS 201 completed
Mon Dec 11 19:01:51 2023: BS 202 completed
Mon Dec 11 19:02:08 2023: BS 203 completed
Mon Dec 11 19:02:24 2023: BS 204 completed
Mon Dec 11 19:02:40 2023: BS 205 completed
Mon Dec 11 19:02:57 2023: BS 206 completed
Mon Dec 11 19:03:13 2023: BS 207 completed
Mon Dec 11 19:03:30 2023: BS 208 completed
Mon Dec 11 19:03:46 2023: BS 209 completed
Mon Dec 11 19:04:02 2023: BS 210 completed
Mon Dec 11 19:04:19 2023: BS 211 completed
Mon Dec 11 19:04:35 2023: BS 212 completed
Mon Dec 11 19:04:52 2023: BS 213 completed
Mon Dec 11 19:05:08 2023: BS 214 completed
Mon Dec 11 19:05:24 2023: BS 215 completed
Mon Dec 11 19:05:41 2023: BS 216 completed
Mon Dec 11 19:05:57 2023: BS 217 completed
Mon Dec 11 19:06:14 2023: BS 218 completed
Mon Dec 11 19:06:30 2023: BS 219 completed
Mon Dec 11 19:06:46 2023: BS 220 completed
Mon Dec 11 19:07:03 2023: BS 221 completed
Mon Dec 11 19:07:19 2023: BS 222 completed
Mon Dec 11 19:07:35 2023: BS 223 completed
Mon Dec 11 19:07:52 2023: BS 224 completed
Mon Dec 11 19:08:08 2023: BS 225 completed
Mon Dec 11 19:08:25 2023: BS 226 completed
Mon Dec 11 19:08:41 2023: BS 227 completed
Mon Dec 11 19:08:57 2023: BS 228 completed
Mon Dec 11 19:09:14 2023: BS 229 completed
Mon Dec 11 19:09:30 2023: BS 230 completed
Mon Dec 11 19:09:47 2023: BS 231 completed
Mon Dec 11 19:10:03 2023: BS 232 completed
Mon Dec 11 19:10:19 2023: BS 233 completed
Mon Dec 11 19:10:36 2023: BS 234 completed
Mon Dec 11 19:10:52 2023: BS 235 completed
Mon Dec 11 19:11:09 2023: BS 236 completed
Mon Dec 11 19:11:25 2023: BS 237 completed
Mon Dec 11 19:11:41 2023: BS 238 completed
Mon Dec 11 19:11:58 2023: BS 239 completed
Mon Dec 11 19:12:14 2023: BS 240 completed
Mon Dec 11 19:12:30 2023: BS 241 completed
Mon Dec 11 19:12:47 2023: BS 242 completed
Mon Dec 11 19:13:03 2023: BS 243 completed
Mon Dec 11 19:13:20 2023: BS 244 completed
Mon Dec 11 19:13:36 2023: BS 245 completed
Mon Dec 11 19:13:52 2023: BS 246 completed
Mon Dec 11 19:14:09 2023: BS 247 completed
Mon Dec 11 19:14:25 2023: BS 248 completed
Mon Dec 11 19:14:42 2023: BS 249 completed
