# Supplementary material for: Carbosulfonylation of Alkynes: A Direct Conversion of sp-C to sp3-C through Visible Light-Mediated 3-Component Reaction
Source: Org Lett. 2024 Sep 11;26(37):7858–63. doi: 10.1021/acs.orglett.4c02700 (PMC11421081; doi:10.1021/acs.orglett.4c02700)
Supplement: Supplementary file 2 — ol4c02700_si_002.zip [file ol4c02700_si_002.zip › OL FID/4g 1H/log]

Mon Dec 11 19:15:16 2023: Experiment started
Mon Dec 11 19:15:24 2023: BS 1 completed
Mon Dec 11 19:15:30 2023: BS 2 completed
Mon Dec 11 19:15:36 2023: BS 3 completed
