# Supplementary material for: Carbosulfonylation of Alkynes: A Direct Conversion of sp-C to sp3-C through Visible Light-Mediated 3-Component Reaction
Source: Org Lett. 2024 Sep 11;26(37):7858–63. doi: 10.1021/acs.orglett.4c02700 (PMC11421081; doi:10.1021/acs.orglett.4c02700)
Supplement: Supplementary file 2 — ol4c02700_si_002.zip [file ol4c02700_si_002.zip › OL FID/4g_ 13C/log]

Tue Dec 12 20:11:34 2023: Experiment started
Tue Dec 12 20:16:09 2023: BS 1 completed
Tue Dec 12 20:16:25 2023: BS 2 completed
Tue Dec 12 20:16:41 2023: BS 3 completed
Tue Dec 12 20:16:57 2023: BS 4 completed
Tue Dec 12 20:17:13 2023: BS 5 completed
Tue Dec 12 20:17:29 2023: BS 6 completed
Tue Dec 12 20:17:45 2023: BS 7 completed
Tue Dec 12 20:18:01 2023: BS 8 completed
Tue Dec 12 20:18:17 2023: BS 9 completed
Tue Dec 12 20:18:33 2023: BS 10 completed
Tue Dec 12 20:18:49 2023: BS 11 completed
Tue Dec 12 20:19:05 2023: BS 12 completed
Tue Dec 12 20:19:21 2023: BS 13 completed
Tue Dec 12 20:19:37 2023: BS 14 completed
Tue Dec 12 20:19:53 2023: BS 15 completed
Tue Dec 12 20:20:09 2023: BS 16 completed
Tue Dec 12 20:20:25 2023: BS 17 completed
Tue Dec 12 20:20:41 2023: BS 18 completed
Tue Dec 12 20:20:57 2023: BS 19 completed
Tue Dec 12 20:21:13 2023: BS 20 completed
Tue Dec 12 20:21:29 2023: BS 21 completed
Tue Dec 12 20:21:45 2023: BS 22 completed
Tue Dec 12 20:22:01 2023: BS 23 completed
Tue Dec 12 20:22:17 2023: BS 24 completed
Tue Dec 12 20:22:33 2023: BS 25 completed
Tue Dec 12 20:22:49 2023: BS 26 completed
Tue Dec 12 20:23:05 2023: BS 27 completed
Tue Dec 12 20:23:21 2023: BS 28 completed
Tue Dec 12 20:23:37 2023: BS 29 completed
Tue Dec 12 20:23:53 2023: BS 30 completed
Tue Dec 12 20:24:09 2023: BS 31 completed
Tue Dec 12 20:24:25 2023: BS 32 completed
Tue Dec 12 20:24:41 2023: BS 33 completed
Tue Dec 12 20:24:57 2023: BS 34 completed
Tue Dec 12 20:25:13 2023: BS 35 completed
Tue Dec 12 20:25:29 2023: BS 36 completed
Tue Dec 12 20:25:45 2023: BS 37 completed
Tue Dec 12 20:26:01 2023: BS 38 completed
Tue Dec 12 20:26:17 2023: BS 39 completed
Tue Dec 12 20:26:33 2023: BS 40 completed
Tue Dec 12 20:26:49 2023: BS 41 completed
Tue Dec 12 20:27:05 2023: BS 42 completed
Tue Dec 12 20:27:21 2023: BS 43 completed
Tue Dec 12 20:27:37 2023: BS 44 completed
Tue Dec 12 20:27:53 2023: BS 45 completed
Tue Dec 12 20:28:09 2023: BS 46 completed
Tue Dec 12 20:28:25 2023: BS 47 completed
Tue Dec 12 20:28:41 2023: BS 48 completed
Tue Dec 12 20:28:57 2023: BS 49 completed
Tue Dec 12 20:29:13 2023: BS 50 completed
Tue Dec 12 20:29:29 2023: BS 51 completed
Tue Dec 12 20:29:45 2023: BS 52 completed
Tue Dec 12 20:30:01 2023: BS 53 completed
Tue Dec 12 20:30:18 2023: BS 54 completed
Tue Dec 12 20:30:33 2023: BS 55 completed
Tue Dec 12 20:30:49 2023: BS 56 completed
Tue Dec 12 20:31:05 2023: BS 57 completed
Tue Dec 12 20:31:21 2023: BS 58 completed
Tue Dec 12 20:31:37 2023: BS 59 completed
Tue Dec 12 20:31:53 2023: BS 60 completed
Tue Dec 12 20:32:10 2023: BS 61 completed
Tue Dec 12 20:32:25 2023: BS 62 completed
Tue Dec 12 20:32:42 2023: BS 63 completed
Tue Dec 12 20:32:57 2023: BS 64 completed
Tue Dec 12 20:33:13 2023: BS 65 completed
Tue Dec 12 20:33:29 2023: BS 66 completed
Tue Dec 12 20:33:45 2023: BS 67 completed
Tue Dec 12 20:34:01 2023: BS 68 completed
Tue Dec 12 20:34:18 2023: BS 69 completed
Tue Dec 12 20:34:33 2023: BS 70 completed
Tue Dec 12 20:34:49 2023: BS 71 completed
Tue Dec 12 20:35:05 2023: BS 72 completed
Tue Dec 12 20:35:21 2023: BS 73 completed
Tue Dec 12 20:35:37 2023: BS 74 completed
Tue Dec 12 20:35:53 2023: BS 75 completed
Tue Dec 12 20:36:09 2023: BS 76 completed
Tue Dec 12 20:36:26 2023: BS 77 completed
Tue Dec 12 20:36:42 2023: BS 78 completed
Tue Dec 12 20:36:58 2023: BS 79 completed
Tue Dec 12 20:37:13 2023: BS 80 completed
Tue Dec 12 20:37:30 2023: BS 81 completed
Tue Dec 12 20:37:46 2023: BS 82 completed
Tue Dec 12 20:38:02 2023: BS 83 completed
Tue Dec 12 20:38:18 2023: BS 84 completed
Tue Dec 12 20:38:34 2023: BS 85 completed
Tue Dec 12 20:38:50 2023: BS 86 completed
Tue Dec 12 20:39:06 2023: BS 87 completed
Tue Dec 12 20:39:22 2023: BS 88 completed
Tue Dec 12 20:39:38 2023: BS 89 completed
Tue Dec 12 20:39:54 2023: BS 90 completed
Tue Dec 12 20:40:10 2023: BS 91 completed
Tue Dec 12 20:40:26 2023: BS 92 completed
Tue Dec 12 20:40:42 2023: BS 93 completed
Tue Dec 12 20:40:58 2023: BS 94 completed
Tue Dec 12 20:41:14 2023: BS 95 completed
Tue Dec 12 20:41:30 2023: BS 96 completed
Tue Dec 12 20:41:46 2023: BS 97 completed
Tue Dec 12 20:42:02 2023: BS 98 completed
Tue Dec 12 20:42:18 2023: BS 99 completed
Tue Dec 12 20:42:34 2023: BS 100 completed
Tue Dec 12 20:42:50 2023: BS 101 completed
Tue Dec 12 20:43:06 2023: BS 102 completed
Tue Dec 12 20:43:22 2023: BS 103 completed
Tue Dec 12 20:43:38 2023: BS 104 completed
Tue Dec 12 20:43:54 2023: BS 105 completed
Tue Dec 12 20:44:10 2023: BS 106 completed
Tue Dec 12 20:44:26 2023: BS 107 completed
Tue Dec 12 20:44:42 2023: BS 108 completed
Tue Dec 12 20:44:58 2023: BS 109 completed
Tue Dec 12 20:45:14 2023: BS 110 completed
Tue Dec 12 20:45:30 2023: BS 111 completed
Tue Dec 12 20:45:46 2023: BS 112 completed
Tue Dec 12 20:46:02 2023: BS 113 completed
Tue Dec 12 20:46:18 2023: BS 114 completed
Tue Dec 12 20:46:34 2023: BS 115 completed
Tue Dec 12 20:46:50 2023: BS 116 completed
Tue Dec 12 20:47:06 2023: BS 117 completed
Tue Dec 12 20:47:22 2023: BS 118 completed
Tue Dec 12 20:47:38 2023: BS 119 completed
Tue Dec 12 20:47:54 2023: BS 120 completed
Tue Dec 12 20:48:10 2023: BS 121 completed
Tue Dec 12 20:48:26 2023: BS 122 completed
Tue Dec 12 20:48:42 2023: BS 123 completed
Tue Dec 12 20:48:58 2023: BS 124 completed
