# Supplementary material for: Carbosulfonylation of Alkynes: A Direct Conversion of sp-C to sp3-C through Visible Light-Mediated 3-Component Reaction
Source: Org Lett. 2024 Sep 11;26(37):7858–63. doi: 10.1021/acs.orglett.4c02700 (PMC11421081; doi:10.1021/acs.orglett.4c02700)
Supplement: Supplementary file 2 — ol4c02700_si_002.zip [file ol4c02700_si_002.zip › OL FID/4h_ 13C/log]

Fri Nov 10 22:07:04 2023: Experiment started
Fri Nov 10 22:09:49 2023: BS 1 completed
Fri Nov 10 22:10:04 2023: BS 2 completed
Fri Nov 10 22:10:19 2023: BS 3 completed
Fri Nov 10 22:10:34 2023: BS 4 completed
Fri Nov 10 22:10:49 2023: BS 5 completed
Fri Nov 10 22:11:04 2023: BS 6 completed
Fri Nov 10 22:11:18 2023: BS 7 completed
Fri Nov 10 22:11:33 2023: BS 8 completed
Fri Nov 10 22:11:48 2023: BS 9 completed
Fri Nov 10 22:12:03 2023: BS 10 completed
Fri Nov 10 22:12:18 2023: BS 11 completed
Fri Nov 10 22:12:33 2023: BS 12 completed
Fri Nov 10 22:12:48 2023: BS 13 completed
Fri Nov 10 22:13:03 2023: BS 14 completed
Fri Nov 10 22:13:18 2023: BS 15 completed
Fri Nov 10 22:13:33 2023: BS 16 completed
Fri Nov 10 22:13:48 2023: BS 17 completed
Fri Nov 10 22:14:03 2023: BS 18 completed
Fri Nov 10 22:14:17 2023: BS 19 completed
Fri Nov 10 22:14:32 2023: BS 20 completed
Fri Nov 10 22:14:47 2023: BS 21 completed
Fri Nov 10 22:15:02 2023: BS 22 completed
Fri Nov 10 22:15:17 2023: BS 23 completed
Fri Nov 10 22:15:32 2023: BS 24 completed
Fri Nov 10 22:15:47 2023: BS 25 completed
Fri Nov 10 22:16:02 2023: BS 26 completed
Fri Nov 10 22:16:17 2023: BS 27 completed
Fri Nov 10 22:16:32 2023: BS 28 completed
Fri Nov 10 22:16:47 2023: BS 29 completed
Fri Nov 10 22:17:02 2023: BS 30 completed
Fri Nov 10 22:17:17 2023: BS 31 completed
Fri Nov 10 22:17:31 2023: BS 32 completed
Fri Nov 10 22:17:46 2023: BS 33 completed
Fri Nov 10 22:18:01 2023: BS 34 completed
Fri Nov 10 22:18:16 2023: BS 35 completed
Fri Nov 10 22:18:31 2023: BS 36 completed
Fri Nov 10 22:18:46 2023: BS 37 completed
Fri Nov 10 22:19:01 2023: BS 38 completed
Fri Nov 10 22:19:16 2023: BS 39 completed
Fri Nov 10 22:19:31 2023: BS 40 completed
Fri Nov 10 22:19:46 2023: BS 41 completed
Fri Nov 10 22:20:01 2023: BS 42 completed
Fri Nov 10 22:20:16 2023: BS 43 completed
Fri Nov 10 22:20:31 2023: BS 44 completed
Fri Nov 10 22:20:45 2023: BS 45 completed
Fri Nov 10 22:21:00 2023: BS 46 completed
Fri Nov 10 22:21:15 2023: BS 47 completed
Fri Nov 10 22:21:30 2023: BS 48 completed
Fri Nov 10 22:21:45 2023: BS 49 completed
Fri Nov 10 22:22:00 2023: BS 50 completed
Fri Nov 10 22:22:15 2023: BS 51 completed
Fri Nov 10 22:22:30 2023: BS 52 completed
Fri Nov 10 22:22:45 2023: BS 53 completed
Fri Nov 10 22:23:00 2023: BS 54 completed
Fri Nov 10 22:23:15 2023: BS 55 completed
Fri Nov 10 22:23:30 2023: BS 56 completed
Fri Nov 10 22:23:44 2023: BS 57 completed
Fri Nov 10 22:23:59 2023: BS 58 completed
Fri Nov 10 22:24:14 2023: BS 59 completed
Fri Nov 10 22:24:29 2023: BS 60 completed
Fri Nov 10 22:24:44 2023: BS 61 completed
Fri Nov 10 22:24:59 2023: BS 62 completed
Fri Nov 10 22:25:14 2023: BS 63 completed
Fri Nov 10 22:25:29 2023: BS 64 completed
Fri Nov 10 22:25:44 2023: BS 65 completed
Fri Nov 10 22:25:59 2023: BS 66 completed
Fri Nov 10 22:26:14 2023: BS 67 completed
Fri Nov 10 22:26:29 2023: BS 68 completed
Fri Nov 10 22:26:44 2023: BS 69 completed
Fri Nov 10 22:26:58 2023: BS 70 completed
Fri Nov 10 22:27:13 2023: BS 71 completed
Fri Nov 10 22:27:28 2023: BS 72 completed
Fri Nov 10 22:27:43 2023: BS 73 completed
Fri Nov 10 22:27:58 2023: BS 74 completed
Fri Nov 10 22:28:13 2023: BS 75 completed
Fri Nov 10 22:28:28 2023: BS 76 completed
Fri Nov 10 22:28:43 2023: BS 77 completed
Fri Nov 10 22:28:58 2023: BS 78 completed
Fri Nov 10 22:29:13 2023: BS 79 completed
Fri Nov 10 22:29:28 2023: BS 80 completed
Fri Nov 10 22:29:43 2023: BS 81 completed
Fri Nov 10 22:29:57 2023: BS 82 completed
Fri Nov 10 22:30:12 2023: BS 83 completed
Fri Nov 10 22:30:27 2023: BS 84 completed
Fri Nov 10 22:30:42 2023: BS 85 completed
Fri Nov 10 22:30:57 2023: BS 86 completed
Fri Nov 10 22:31:12 2023: BS 87 completed
Fri Nov 10 22:31:27 2023: BS 88 completed
Fri Nov 10 22:31:42 2023: BS 89 completed
Fri Nov 10 22:31:57 2023: BS 90 completed
Fri Nov 10 22:32:12 2023: BS 91 completed
Fri Nov 10 22:32:27 2023: BS 92 completed
Fri Nov 10 22:32:42 2023: BS 93 completed
Fri Nov 10 22:32:57 2023: BS 94 completed
Fri Nov 10 22:33:11 2023: BS 95 completed
Fri Nov 10 22:33:26 2023: BS 96 completed
Fri Nov 10 22:33:41 2023: BS 97 completed
Fri Nov 10 22:33:56 2023: BS 98 completed
Fri Nov 10 22:34:11 2023: BS 99 completed
Fri Nov 10 22:34:26 2023: BS 100 completed
Fri Nov 10 22:34:41 2023: BS 101 completed
Fri Nov 10 22:34:56 2023: BS 102 completed
Fri Nov 10 22:35:11 2023: BS 103 completed
Fri Nov 10 22:35:26 2023: BS 104 completed
Fri Nov 10 22:35:41 2023: BS 105 completed
Fri Nov 10 22:35:56 2023: BS 106 completed
Fri Nov 10 22:36:11 2023: BS 107 completed
Fri Nov 10 22:36:25 2023: BS 108 completed
Fri Nov 10 22:36:40 2023: BS 109 completed
Fri Nov 10 22:36:55 2023: BS 110 completed
Fri Nov 10 22:37:10 2023: BS 111 completed
Fri Nov 10 22:37:25 2023: BS 112 completed
Fri Nov 10 22:37:40 2023: BS 113 completed
Fri Nov 10 22:37:55 2023: BS 114 completed
Fri Nov 10 22:38:10 2023: BS 115 completed
Fri Nov 10 22:38:25 2023: BS 116 completed
Fri Nov 10 22:38:40 2023: BS 117 completed
Fri Nov 10 22:38:55 2023: BS 118 completed
Fri Nov 10 22:39:10 2023: BS 119 completed
Fri Nov 10 22:39:24 2023: BS 120 completed
Fri Nov 10 22:39:39 2023: BS 121 completed
Fri Nov 10 22:39:54 2023: BS 122 completed
Fri Nov 10 22:40:09 2023: BS 123 completed
Fri Nov 10 22:40:24 2023: BS 124 completed
Fri Nov 10 22:40:39 2023: BS 125 completed
Fri Nov 10 22:40:54 2023: BS 126 completed
Fri Nov 10 22:41:09 2023: BS 127 completed
Fri Nov 10 22:41:24 2023: BS 128 completed
Fri Nov 10 22:41:39 2023: BS 129 completed
Fri Nov 10 22:41:54 2023: BS 130 completed
Fri Nov 10 22:42:09 2023: BS 131 completed
Fri Nov 10 22:42:24 2023: BS 132 completed
Fri Nov 10 22:42:38 2023: BS 133 completed
Fri Nov 10 22:42:53 2023: BS 134 completed
Fri Nov 10 22:43:08 2023: BS 135 completed
Fri Nov 10 22:43:23 2023: BS 136 completed
Fri Nov 10 22:43:38 2023: BS 137 completed
Fri Nov 10 22:43:53 2023: BS 138 completed
Fri Nov 10 22:44:08 2023: BS 139 completed
Fri Nov 10 22:44:23 2023: BS 140 completed
Fri Nov 10 22:44:38 2023: BS 141 completed
Fri Nov 10 22:44:53 2023: BS 142 completed
Fri Nov 10 22:45:08 2023: BS 143 completed
Fri Nov 10 22:45:23 2023: BS 144 completed
Fri Nov 10 22:45:38 2023: BS 145 completed
Fri Nov 10 22:45:52 2023: BS 146 completed
Fri Nov 10 22:46:07 2023: BS 147 completed
Fri Nov 10 22:46:22 2023: BS 148 completed
Fri Nov 10 22:46:37 2023: BS 149 completed
Fri Nov 10 22:46:52 2023: BS 150 completed
Fri Nov 10 22:47:07 2023: BS 151 completed
Fri Nov 10 22:47:22 2023: BS 152 completed
Fri Nov 10 22:47:37 2023: BS 153 completed
Fri Nov 10 22:47:52 2023: BS 154 completed
Fri Nov 10 22:48:07 2023: BS 155 completed
Fri Nov 10 22:48:22 2023: BS 156 completed
Fri Nov 10 22:48:37 2023: BS 157 completed
Fri Nov 10 22:48:51 2023: BS 158 completed
Fri Nov 10 22:49:06 2023: BS 159 completed
Fri Nov 10 22:49:21 2023: BS 160 completed
Fri Nov 10 22:49:36 2023: BS 161 completed
Fri Nov 10 22:49:51 2023: BS 162 completed
Fri Nov 10 22:50:06 2023: BS 163 completed
Fri Nov 10 22:50:21 2023: BS 164 completed
Fri Nov 10 22:50:36 2023: BS 165 completed
Fri Nov 10 22:50:51 2023: BS 166 completed
Fri Nov 10 22:51:06 2023: BS 167 completed
Fri Nov 10 22:51:21 2023: BS 168 completed
Fri Nov 10 22:51:36 2023: BS 169 completed
Fri Nov 10 22:51:51 2023: BS 170 completed
Fri Nov 10 22:52:05 2023: BS 171 completed
Fri Nov 10 22:52:20 2023: BS 172 completed
Fri Nov 10 22:52:35 2023: BS 173 completed
Fri Nov 10 22:52:50 2023: BS 174 completed
Fri Nov 10 22:53:05 2023: BS 175 completed
Fri Nov 10 22:53:20 2023: BS 176 completed
Fri Nov 10 22:53:35 2023: BS 177 completed
Fri Nov 10 22:53:50 2023: BS 178 completed
Fri Nov 10 22:54:05 2023: BS 179 completed
Fri Nov 10 22:54:20 2023: BS 180 completed
Fri Nov 10 22:54:35 2023: BS 181 completed
Fri Nov 10 22:54:50 2023: BS 182 completed
Fri Nov 10 22:55:05 2023: BS 183 completed
Fri Nov 10 22:55:19 2023: BS 184 completed
Fri Nov 10 22:55:34 2023: BS 185 completed
Fri Nov 10 22:55:49 2023: BS 186 completed
Fri Nov 10 22:56:04 2023: BS 187 completed
Fri Nov 10 22:56:19 2023: BS 188 completed
Fri Nov 10 22:56:34 2023: BS 189 completed
Fri Nov 10 22:56:49 2023: BS 190 completed
Fri Nov 10 22:57:04 2023: BS 191 completed
Fri Nov 10 22:57:19 2023: BS 192 completed
Fri Nov 10 22:57:34 2023: BS 193 completed
Fri Nov 10 22:57:49 2023: BS 194 completed
Fri Nov 10 22:58:04 2023: BS 195 completed
Fri Nov 10 22:58:18 2023: BS 196 completed
Fri Nov 10 22:58:33 2023: BS 197 completed
Fri Nov 10 22:58:48 2023: BS 198 completed
Fri Nov 10 22:59:03 2023: BS 199 completed
Fri Nov 10 22:59:18 2023: BS 200 completed
Fri Nov 10 22:59:33 2023: BS 201 completed
Fri Nov 10 22:59:48 2023: BS 202 completed
Fri Nov 10 23:00:03 2023: BS 203 completed
Fri Nov 10 23:00:18 2023: BS 204 completed
Fri Nov 10 23:00:33 2023: BS 205 completed
Fri Nov 10 23:00:48 2023: BS 206 completed
Fri Nov 10 23:01:03 2023: BS 207 completed
Fri Nov 10 23:01:18 2023: BS 208 completed
Fri Nov 10 23:01:32 2023: BS 209 completed
Fri Nov 10 23:01:47 2023: BS 210 completed
Fri Nov 10 23:02:02 2023: BS 211 completed
Fri Nov 10 23:02:17 2023: BS 212 completed
Fri Nov 10 23:02:32 2023: BS 213 completed
Fri Nov 10 23:02:47 2023: BS 214 completed
Fri Nov 10 23:03:02 2023: BS 215 completed
Fri Nov 10 23:03:17 2023: BS 216 completed
Fri Nov 10 23:03:32 2023: BS 217 completed
Fri Nov 10 23:03:47 2023: BS 218 completed
Fri Nov 10 23:04:02 2023: BS 219 completed
Fri Nov 10 23:04:17 2023: BS 220 completed
Fri Nov 10 23:04:32 2023: BS 221 completed
Fri Nov 10 23:04:46 2023: BS 222 completed
Fri Nov 10 23:05:01 2023: BS 223 completed
Fri Nov 10 23:05:16 2023: BS 224 completed
Fri Nov 10 23:05:31 2023: BS 225 completed
Fri Nov 10 23:05:46 2023: BS 226 completed
Fri Nov 10 23:06:01 2023: BS 227 completed
Fri Nov 10 23:06:16 2023: BS 228 completed
Fri Nov 10 23:06:31 2023: BS 229 completed
Fri Nov 10 23:06:46 2023: BS 230 completed
Fri Nov 10 23:07:01 2023: BS 231 completed
Fri Nov 10 23:07:16 2023: BS 232 completed
Fri Nov 10 23:07:31 2023: BS 233 completed
Fri Nov 10 23:07:45 2023: BS 234 completed
Fri Nov 10 23:08:00 2023: BS 235 completed
Fri Nov 10 23:08:15 2023: BS 236 completed
Fri Nov 10 23:08:30 2023: BS 237 completed
Fri Nov 10 23:08:45 2023: BS 238 completed
Fri Nov 10 23:09:00 2023: BS 239 completed
Fri Nov 10 23:09:15 2023: BS 240 completed
Fri Nov 10 23:09:30 2023: BS 241 completed
Fri Nov 10 23:09:45 2023: BS 242 completed
Fri Nov 10 23:10:00 2023: BS 243 completed
Fri Nov 10 23:10:15 2023: BS 244 completed
Fri Nov 10 23:10:30 2023: BS 245 completed
Fri Nov 10 23:10:45 2023: BS 246 completed
Fri Nov 10 23:10:59 2023: BS 247 completed
Fri Nov 10 23:11:14 2023: BS 248 completed
Fri Nov 10 23:11:29 2023: BS 249 completed
Fri Nov 10 23:11:44 2023: BS 250 completed
Fri Nov 10 23:11:59 2023: BS 251 completed
Fri Nov 10 23:12:14 2023: BS 252 completed
Fri Nov 10 23:12:29 2023: BS 253 completed
Fri Nov 10 23:12:44 2023: BS 254 completed
Fri Nov 10 23:12:59 2023: BS 255 completed
Fri Nov 10 23:13:14 2023: BS 256 completed
Fri Nov 10 23:13:29 2023: BS 257 completed
Fri Nov 10 23:13:44 2023: BS 258 completed
Fri Nov 10 23:13:58 2023: BS 259 completed
Fri Nov 10 23:14:13 2023: BS 260 completed
Fri Nov 10 23:14:28 2023: BS 261 completed
Fri Nov 10 23:14:43 2023: BS 262 completed
Fri Nov 10 23:14:58 2023: BS 263 completed
Fri Nov 10 23:15:13 2023: BS 264 completed
Fri Nov 10 23:15:28 2023: BS 265 completed
Fri Nov 10 23:15:43 2023: BS 266 completed
Fri Nov 10 23:15:58 2023: BS 267 completed
Fri Nov 10 23:16:13 2023: BS 268 completed
Fri Nov 10 23:16:28 2023: BS 269 completed
Fri Nov 10 23:16:43 2023: BS 270 completed
Fri Nov 10 23:16:58 2023: BS 271 completed
Fri Nov 10 23:17:12 2023: BS 272 completed
Fri Nov 10 23:17:27 2023: BS 273 completed
Fri Nov 10 23:17:42 2023: BS 274 completed
Fri Nov 10 23:17:57 2023: BS 275 completed
Fri Nov 10 23:18:12 2023: BS 276 completed
Fri Nov 10 23:18:27 2023: BS 277 completed
Fri Nov 10 23:18:42 2023: BS 278 completed
Fri Nov 10 23:18:57 2023: BS 279 completed
Fri Nov 10 23:19:12 2023: BS 280 completed
Fri Nov 10 23:19:27 2023: BS 281 completed
Fri Nov 10 23:19:42 2023: BS 282 completed
Fri Nov 10 23:19:57 2023: BS 283 completed
Fri Nov 10 23:20:12 2023: BS 284 completed
Fri Nov 10 23:20:26 2023: BS 285 completed
Fri Nov 10 23:20:41 2023: BS 286 completed
Fri Nov 10 23:20:56 2023: BS 287 completed
Fri Nov 10 23:21:11 2023: BS 288 completed
Fri Nov 10 23:21:26 2023: BS 289 completed
Fri Nov 10 23:21:41 2023: BS 290 completed
Fri Nov 10 23:21:56 2023: BS 291 completed
Fri Nov 10 23:22:11 2023: BS 292 completed
Fri Nov 10 23:22:26 2023: BS 293 completed
Fri Nov 10 23:22:41 2023: BS 294 completed
Fri Nov 10 23:22:56 2023: BS 295 completed
Fri Nov 10 23:23:11 2023: BS 296 completed
Fri Nov 10 23:23:25 2023: BS 297 completed
Fri Nov 10 23:23:40 2023: BS 298 completed
Fri Nov 10 23:23:55 2023: BS 299 completed
Fri Nov 10 23:24:10 2023: BS 300 completed
Fri Nov 10 23:24:25 2023: BS 301 completed
Fri Nov 10 23:24:40 2023: BS 302 completed
Fri Nov 10 23:24:55 2023: BS 303 completed
Fri Nov 10 23:25:10 2023: BS 304 completed
Fri Nov 10 23:25:25 2023: BS 305 completed
Fri Nov 10 23:25:40 2023: BS 306 completed
Fri Nov 10 23:25:55 2023: BS 307 completed
Fri Nov 10 23:26:10 2023: BS 308 completed
Fri Nov 10 23:26:25 2023: BS 309 completed
Fri Nov 10 23:26:39 2023: BS 310 completed
Fri Nov 10 23:26:54 2023: BS 311 completed
Fri Nov 10 23:27:09 2023: BS 312 completed
Fri Nov 10 23:27:24 2023: BS 313 completed
Fri Nov 10 23:27:39 2023: BS 314 completed
Fri Nov 10 23:27:54 2023: BS 315 completed
Fri Nov 10 23:28:09 2023: BS 316 completed
Fri Nov 10 23:28:24 2023: BS 317 completed
Fri Nov 10 23:28:39 2023: BS 318 completed
Fri Nov 10 23:28:54 2023: BS 319 completed
Fri Nov 10 23:29:09 2023: BS 320 completed
Fri Nov 10 23:29:24 2023: BS 321 completed
Fri Nov 10 23:29:39 2023: BS 322 completed
Fri Nov 10 23:29:53 2023: BS 323 completed
Fri Nov 10 23:30:08 2023: BS 324 completed
Fri Nov 10 23:30:23 2023: BS 325 completed
Fri Nov 10 23:30:38 2023: BS 326 completed
Fri Nov 10 23:30:53 2023: BS 327 completed
Fri Nov 10 23:31:08 2023: BS 328 completed
Fri Nov 10 23:31:23 2023: BS 329 completed
Fri Nov 10 23:31:38 2023: BS 330 completed
Fri Nov 10 23:31:53 2023: BS 331 completed
Fri Nov 10 23:32:08 2023: BS 332 completed
Fri Nov 10 23:32:23 2023: BS 333 completed
Fri Nov 10 23:32:38 2023: BS 334 completed
Fri Nov 10 23:32:52 2023: BS 335 completed
Fri Nov 10 23:33:07 2023: BS 336 completed
Fri Nov 10 23:33:22 2023: BS 337 completed
Fri Nov 10 23:33:37 2023: BS 338 completed
Fri Nov 10 23:33:52 2023: BS 339 completed
Fri Nov 10 23:34:07 2023: BS 340 completed
Fri Nov 10 23:34:22 2023: BS 341 completed
Fri Nov 10 23:34:37 2023: BS 342 completed
Fri Nov 10 23:34:52 2023: BS 343 completed
Fri Nov 10 23:35:07 2023: BS 344 completed
Fri Nov 10 23:35:22 2023: BS 345 completed
Fri Nov 10 23:35:37 2023: BS 346 completed
Fri Nov 10 23:35:52 2023: BS 347 completed
Fri Nov 10 23:36:06 2023: BS 348 completed
Fri Nov 10 23:36:21 2023: BS 349 completed
Fri Nov 10 23:36:36 2023: BS 350 completed
Fri Nov 10 23:36:51 2023: BS 351 completed
Fri Nov 10 23:37:06 2023: BS 352 completed
Fri Nov 10 23:37:21 2023: BS 353 completed
Fri Nov 10 23:37:36 2023: BS 354 completed
Fri Nov 10 23:37:51 2023: BS 355 completed
Fri Nov 10 23:38:06 2023: BS 356 completed
Fri Nov 10 23:38:21 2023: BS 357 completed
Fri Nov 10 23:38:36 2023: BS 358 completed
Fri Nov 10 23:38:51 2023: BS 359 completed
Fri Nov 10 23:39:06 2023: BS 360 completed
Fri Nov 10 23:39:20 2023: BS 361 completed
Fri Nov 10 23:39:35 2023: BS 362 completed
Fri Nov 10 23:39:50 2023: BS 363 completed
Fri Nov 10 23:40:05 2023: BS 364 completed
Fri Nov 10 23:40:20 2023: BS 365 completed
Fri Nov 10 23:40:35 2023: BS 366 completed
Fri Nov 10 23:40:50 2023: BS 367 completed
Fri Nov 10 23:41:05 2023: BS 368 completed
Fri Nov 10 23:41:20 2023: BS 369 completed
Fri Nov 10 23:41:35 2023: BS 370 completed
Fri Nov 10 23:41:50 2023: BS 371 completed
Fri Nov 10 23:42:05 2023: BS 372 completed
Fri Nov 10 23:42:19 2023: BS 373 completed
Fri Nov 10 23:42:34 2023: BS 374 completed
Fri Nov 10 23:42:49 2023: BS 375 completed
Fri Nov 10 23:43:04 2023: BS 376 completed
Fri Nov 10 23:43:19 2023: BS 377 completed
Fri Nov 10 23:43:34 2023: BS 378 completed
Fri Nov 10 23:43:49 2023: BS 379 completed
Fri Nov 10 23:44:04 2023: BS 380 completed
Fri Nov 10 23:44:19 2023: BS 381 completed
Fri Nov 10 23:44:34 2023: BS 382 completed
Fri Nov 10 23:44:49 2023: BS 383 completed
Fri Nov 10 23:45:04 2023: BS 384 completed
Fri Nov 10 23:45:19 2023: BS 385 completed
Fri Nov 10 23:45:33 2023: BS 386 completed
Fri Nov 10 23:45:48 2023: BS 387 completed
Fri Nov 10 23:46:03 2023: BS 388 completed
Fri Nov 10 23:46:18 2023: BS 389 completed
Fri Nov 10 23:46:33 2023: BS 390 completed
Fri Nov 10 23:46:48 2023: BS 391 completed
Fri Nov 10 23:47:03 2023: BS 392 completed
Fri Nov 10 23:47:18 2023: BS 393 completed
Fri Nov 10 23:47:33 2023: BS 394 completed
Fri Nov 10 23:47:48 2023: BS 395 completed
Fri Nov 10 23:48:03 2023: BS 396 completed
Fri Nov 10 23:48:18 2023: BS 397 completed
Fri Nov 10 23:48:33 2023: BS 398 completed
Fri Nov 10 23:48:47 2023: BS 399 completed
Fri Nov 10 23:49:02 2023: BS 400 completed
Fri Nov 10 23:49:17 2023: BS 401 completed
Fri Nov 10 23:49:32 2023: BS 402 completed
Fri Nov 10 23:49:47 2023: BS 403 completed
Fri Nov 10 23:50:02 2023: BS 404 completed
Fri Nov 10 23:50:17 2023: BS 405 completed
Fri Nov 10 23:50:32 2023: BS 406 completed
Fri Nov 10 23:50:47 2023: BS 407 completed
Fri Nov 10 23:51:02 2023: BS 408 completed
Fri Nov 10 23:51:17 2023: BS 409 completed
Fri Nov 10 23:51:32 2023: BS 410 completed
Fri Nov 10 23:51:46 2023: BS 411 completed
Fri Nov 10 23:52:01 2023: BS 412 completed
Fri Nov 10 23:52:16 2023: BS 413 completed
Fri Nov 10 23:52:31 2023: BS 414 completed
Fri Nov 10 23:52:46 2023: BS 415 completed
Fri Nov 10 23:53:01 2023: BS 416 completed
Fri Nov 10 23:53:16 2023: BS 417 completed
Fri Nov 10 23:53:31 2023: BS 418 completed
Fri Nov 10 23:53:46 2023: BS 419 completed
Fri Nov 10 23:54:01 2023: BS 420 completed
Fri Nov 10 23:54:16 2023: BS 421 completed
Fri Nov 10 23:54:31 2023: BS 422 completed
Fri Nov 10 23:54:46 2023: BS 423 completed
Fri Nov 10 23:55:00 2023: BS 424 completed
Fri Nov 10 23:55:15 2023: BS 425 completed
Fri Nov 10 23:55:30 2023: BS 426 completed
Fri Nov 10 23:55:45 2023: BS 427 completed
Fri Nov 10 23:56:00 2023: BS 428 completed
Fri Nov 10 23:56:15 2023: BS 429 completed
Fri Nov 10 23:56:30 2023: BS 430 completed
Fri Nov 10 23:56:45 2023: BS 431 completed
Fri Nov 10 23:57:00 2023: BS 432 completed
Fri Nov 10 23:57:15 2023: BS 433 completed
Fri Nov 10 23:57:30 2023: BS 434 completed
Fri Nov 10 23:57:45 2023: BS 435 completed
Fri Nov 10 23:57:59 2023: BS 436 completed
Fri Nov 10 23:58:14 2023: BS 437 completed
Fri Nov 10 23:58:29 2023: BS 438 completed
Fri Nov 10 23:58:44 2023: BS 439 completed
Fri Nov 10 23:58:59 2023: BS 440 completed
Fri Nov 10 23:59:14 2023: BS 441 completed
Fri Nov 10 23:59:29 2023: BS 442 completed
Fri Nov 10 23:59:44 2023: BS 443 completed
Fri Nov 10 23:59:59 2023: BS 444 completed
Sat Nov 11 00:00:14 2023: BS 445 completed
Sat Nov 11 00:00:29 2023: BS 446 completed
Sat Nov 11 00:00:44 2023: BS 447 completed
Sat Nov 11 00:00:59 2023: BS 448 completed
Sat Nov 11 00:01:13 2023: BS 449 completed
Sat Nov 11 00:01:28 2023: BS 450 completed
Sat Nov 11 00:01:43 2023: BS 451 completed
Sat Nov 11 00:01:58 2023: BS 452 completed
Sat Nov 11 00:02:13 2023: BS 453 completed
Sat Nov 11 00:02:28 2023: BS 454 completed
Sat Nov 11 00:02:43 2023: BS 455 completed
Sat Nov 11 00:02:58 2023: BS 456 completed
Sat Nov 11 00:03:13 2023: BS 457 completed
Sat Nov 11 00:03:28 2023: BS 458 completed
Sat Nov 11 00:03:43 2023: BS 459 completed
Sat Nov 11 00:03:58 2023: BS 460 completed
Sat Nov 11 00:04:13 2023: BS 461 completed
Sat Nov 11 00:04:27 2023: BS 462 completed
Sat Nov 11 00:04:42 2023: BS 463 completed
Sat Nov 11 00:04:57 2023: BS 464 completed
Sat Nov 11 00:05:12 2023: BS 465 completed
Sat Nov 11 00:05:27 2023: BS 466 completed
Sat Nov 11 00:05:42 2023: BS 467 completed
Sat Nov 11 00:05:57 2023: BS 468 completed
Sat Nov 11 00:06:12 2023: BS 469 completed
Sat Nov 11 00:06:27 2023: BS 470 completed
Sat Nov 11 00:06:42 2023: BS 471 completed
Sat Nov 11 00:06:57 2023: BS 472 completed
Sat Nov 11 00:07:12 2023: BS 473 completed
Sat Nov 11 00:07:26 2023: BS 474 completed
Sat Nov 11 00:07:41 2023: BS 475 completed
Sat Nov 11 00:07:56 2023: BS 476 completed
Sat Nov 11 00:08:11 2023: BS 477 completed
Sat Nov 11 00:08:26 2023: BS 478 completed
Sat Nov 11 00:08:41 2023: BS 479 completed
Sat Nov 11 00:08:56 2023: BS 480 completed
Sat Nov 11 00:09:11 2023: BS 481 completed
Sat Nov 11 00:09:26 2023: BS 482 completed
Sat Nov 11 00:09:41 2023: BS 483 completed
Sat Nov 11 00:09:56 2023: BS 484 completed
Sat Nov 11 00:10:11 2023: BS 485 completed
Sat Nov 11 00:10:26 2023: BS 486 completed
Sat Nov 11 00:10:40 2023: BS 487 completed
Sat Nov 11 00:10:55 2023: BS 488 completed
Sat Nov 11 00:11:10 2023: BS 489 completed
Sat Nov 11 00:11:25 2023: BS 490 completed
Sat Nov 11 00:11:40 2023: BS 491 completed
Sat Nov 11 00:11:55 2023: BS 492 completed
Sat Nov 11 00:12:10 2023: BS 493 completed
Sat Nov 11 00:12:25 2023: BS 494 completed
Sat Nov 11 00:12:40 2023: BS 495 completed
Sat Nov 11 00:12:55 2023: BS 496 completed
Sat Nov 11 00:13:10 2023: BS 497 completed
Sat Nov 11 00:13:25 2023: BS 498 completed
Sat Nov 11 00:13:40 2023: BS 499 completed
Sat Nov 11 00:13:54 2023: BS 500 completed
Sat Nov 11 00:14:09 2023: BS 501 completed
Sat Nov 11 00:14:24 2023: BS 502 completed
Sat Nov 11 00:14:39 2023: BS 503 completed
Sat Nov 11 00:14:54 2023: BS 504 completed
Sat Nov 11 00:15:09 2023: BS 505 completed
Sat Nov 11 00:15:24 2023: BS 506 completed
Sat Nov 11 00:15:39 2023: BS 507 completed
Sat Nov 11 00:15:54 2023: BS 508 completed
Sat Nov 11 00:16:09 2023: BS 509 completed
Sat Nov 11 00:16:24 2023: BS 510 completed
Sat Nov 11 00:16:39 2023: BS 511 completed
Sat Nov 11 00:16:53 2023: BS 512 completed
Sat Nov 11 00:17:08 2023: BS 513 completed
Sat Nov 11 00:17:23 2023: BS 514 completed
Sat Nov 11 00:17:38 2023: BS 515 completed
Sat Nov 11 00:17:53 2023: BS 516 completed
Sat Nov 11 00:18:08 2023: BS 517 completed
Sat Nov 11 00:18:23 2023: BS 518 completed
Sat Nov 11 00:18:38 2023: BS 519 completed
Sat Nov 11 00:18:53 2023: BS 520 completed
Sat Nov 11 00:19:08 2023: BS 521 completed
Sat Nov 11 00:19:23 2023: BS 522 completed
Sat Nov 11 00:19:38 2023: BS 523 completed
Sat Nov 11 00:19:53 2023: BS 524 completed
Sat Nov 11 00:20:07 2023: BS 525 completed
Sat Nov 11 00:20:22 2023: BS 526 completed
Sat Nov 11 00:20:37 2023: BS 527 completed
Sat Nov 11 00:20:52 2023: BS 528 completed
Sat Nov 11 00:21:07 2023: BS 529 completed
Sat Nov 11 00:21:22 2023: BS 530 completed
Sat Nov 11 00:21:37 2023: BS 531 completed
Sat Nov 11 00:21:52 2023: BS 532 completed
Sat Nov 11 00:22:07 2023: BS 533 completed
Sat Nov 11 00:22:22 2023: BS 534 completed
Sat Nov 11 00:22:37 2023: BS 535 completed
Sat Nov 11 00:22:52 2023: BS 536 completed
Sat Nov 11 00:23:07 2023: BS 537 completed
Sat Nov 11 00:23:21 2023: BS 538 completed
Sat Nov 11 00:23:36 2023: BS 539 completed
Sat Nov 11 00:23:51 2023: BS 540 completed
Sat Nov 11 00:24:06 2023: BS 541 completed
Sat Nov 11 00:24:21 2023: BS 542 completed
Sat Nov 11 00:24:36 2023: BS 543 completed
Sat Nov 11 00:24:51 2023: BS 544 completed
Sat Nov 11 00:25:06 2023: BS 545 completed
Sat Nov 11 00:25:21 2023: BS 546 completed
Sat Nov 11 00:25:36 2023: BS 547 completed
Sat Nov 11 00:25:51 2023: BS 548 completed
Sat Nov 11 00:26:06 2023: BS 549 completed
Sat Nov 11 00:26:20 2023: BS 550 completed
Sat Nov 11 00:26:35 2023: BS 551 completed
Sat Nov 11 00:26:50 2023: BS 552 completed
Sat Nov 11 00:27:05 2023: BS 553 completed
Sat Nov 11 00:27:20 2023: BS 554 completed
Sat Nov 11 00:27:35 2023: BS 555 completed
Sat Nov 11 00:27:50 2023: BS 556 completed
Sat Nov 11 00:28:05 2023: BS 557 completed
Sat Nov 11 00:28:20 2023: BS 558 completed
Sat Nov 11 00:28:35 2023: BS 559 completed
Sat Nov 11 00:28:50 2023: BS 560 completed
Sat Nov 11 00:29:05 2023: BS 561 completed
Sat Nov 11 00:29:20 2023: BS 562 completed
Sat Nov 11 00:29:34 2023: BS 563 completed
Sat Nov 11 00:29:49 2023: BS 564 completed
Sat Nov 11 00:30:04 2023: BS 565 completed
Sat Nov 11 00:30:19 2023: BS 566 completed
Sat Nov 11 00:30:34 2023: BS 567 completed
Sat Nov 11 00:30:49 2023: BS 568 completed
Sat Nov 11 00:31:04 2023: BS 569 completed
Sat Nov 11 00:31:19 2023: BS 570 completed
Sat Nov 11 00:31:34 2023: BS 571 completed
Sat Nov 11 00:31:49 2023: BS 572 completed
Sat Nov 11 00:32:04 2023: BS 573 completed
Sat Nov 11 00:32:19 2023: BS 574 completed
Sat Nov 11 00:32:34 2023: BS 575 completed
Sat Nov 11 00:32:48 2023: BS 576 completed
Sat Nov 11 00:33:03 2023: BS 577 completed
Sat Nov 11 00:33:18 2023: BS 578 completed
Sat Nov 11 00:33:33 2023: BS 579 completed
Sat Nov 11 00:33:48 2023: BS 580 completed
Sat Nov 11 00:34:03 2023: BS 581 completed
Sat Nov 11 00:34:18 2023: BS 582 completed
Sat Nov 11 00:34:33 2023: BS 583 completed
Sat Nov 11 00:34:48 2023: BS 584 completed
Sat Nov 11 00:35:03 2023: BS 585 completed
Sat Nov 11 00:35:18 2023: BS 586 completed
Sat Nov 11 00:35:33 2023: BS 587 completed
Sat Nov 11 00:35:47 2023: BS 588 completed
Sat Nov 11 00:36:02 2023: BS 589 completed
Sat Nov 11 00:36:17 2023: BS 590 completed
Sat Nov 11 00:36:32 2023: BS 591 completed
Sat Nov 11 00:36:47 2023: BS 592 completed
Sat Nov 11 00:37:02 2023: BS 593 completed
Sat Nov 11 00:37:17 2023: BS 594 completed
Sat Nov 11 00:37:32 2023: BS 595 completed
Sat Nov 11 00:37:47 2023: BS 596 completed
Sat Nov 11 00:38:02 2023: BS 597 completed
Sat Nov 11 00:38:17 2023: BS 598 completed
Sat Nov 11 00:38:32 2023: BS 599 completed
Sat Nov 11 00:38:47 2023: BS 600 completed
Sat Nov 11 00:39:01 2023: BS 601 completed
Sat Nov 11 00:39:16 2023: BS 602 completed
Sat Nov 11 00:39:31 2023: BS 603 completed
Sat Nov 11 00:39:46 2023: BS 604 completed
Sat Nov 11 00:40:01 2023: BS 605 completed
Sat Nov 11 00:40:16 2023: BS 606 completed
Sat Nov 11 00:40:31 2023: BS 607 completed
Sat Nov 11 00:40:46 2023: BS 608 completed
Sat Nov 11 00:41:01 2023: BS 609 completed
Sat Nov 11 00:41:16 2023: BS 610 completed
Sat Nov 11 00:41:31 2023: BS 611 completed
Sat Nov 11 00:41:46 2023: BS 612 completed
Sat Nov 11 00:42:00 2023: BS 613 completed
Sat Nov 11 00:42:15 2023: BS 614 completed
Sat Nov 11 00:42:30 2023: BS 615 completed
Sat Nov 11 00:42:45 2023: BS 616 completed
Sat Nov 11 00:43:00 2023: BS 617 completed
Sat Nov 11 00:43:15 2023: BS 618 completed
Sat Nov 11 00:43:30 2023: BS 619 completed
Sat Nov 11 00:43:45 2023: BS 620 completed
Sat Nov 11 00:44:00 2023: BS 621 completed
Sat Nov 11 00:44:15 2023: BS 622 completed
Sat Nov 11 00:44:30 2023: BS 623 completed
Sat Nov 11 00:44:45 2023: BS 624 completed
Sat Nov 11 00:45:00 2023: BS 625 completed
Sat Nov 11 00:45:14 2023: BS 626 completed
Sat Nov 11 00:45:29 2023: BS 627 completed
Sat Nov 11 00:45:44 2023: BS 628 completed
Sat Nov 11 00:45:59 2023: BS 629 completed
Sat Nov 11 00:46:14 2023: BS 630 completed
Sat Nov 11 00:46:29 2023: BS 631 completed
Sat Nov 11 00:46:44 2023: BS 632 completed
Sat Nov 11 00:46:59 2023: BS 633 completed
Sat Nov 11 00:47:14 2023: BS 634 completed
Sat Nov 11 00:47:29 2023: BS 635 completed
Sat Nov 11 00:47:44 2023: BS 636 completed
Sat Nov 11 00:47:59 2023: BS 637 completed
Sat Nov 11 00:48:14 2023: BS 638 completed
Sat Nov 11 00:48:28 2023: BS 639 completed
Sat Nov 11 00:48:43 2023: BS 640 completed
Sat Nov 11 00:48:58 2023: BS 641 completed
Sat Nov 11 00:49:13 2023: BS 642 completed
Sat Nov 11 00:49:28 2023: BS 643 completed
Sat Nov 11 00:49:43 2023: BS 644 completed
Sat Nov 11 00:49:58 2023: BS 645 completed
Sat Nov 11 00:50:13 2023: BS 646 completed
Sat Nov 11 00:50:28 2023: BS 647 completed
Sat Nov 11 00:50:43 2023: BS 648 completed
Sat Nov 11 00:50:58 2023: BS 649 completed
Sat Nov 11 00:51:13 2023: BS 650 completed
Sat Nov 11 00:51:27 2023: BS 651 completed
Sat Nov 11 00:51:42 2023: BS 652 completed
Sat Nov 11 00:51:57 2023: BS 653 completed
Sat Nov 11 00:52:12 2023: BS 654 completed
Sat Nov 11 00:52:27 2023: BS 655 completed
Sat Nov 11 00:52:42 2023: BS 656 completed
Sat Nov 11 00:52:57 2023: BS 657 completed
Sat Nov 11 00:53:12 2023: BS 658 completed
Sat Nov 11 00:53:27 2023: BS 659 completed
Sat Nov 11 00:53:42 2023: BS 660 completed
Sat Nov 11 00:53:57 2023: BS 661 completed
Sat Nov 11 00:54:12 2023: BS 662 completed
Sat Nov 11 00:54:27 2023: BS 663 completed
Sat Nov 11 00:54:41 2023: BS 664 completed
Sat Nov 11 00:54:56 2023: BS 665 completed
Sat Nov 11 00:55:11 2023: BS 666 completed
Sat Nov 11 00:55:26 2023: BS 667 completed
Sat Nov 11 00:55:41 2023: BS 668 completed
Sat Nov 11 00:55:56 2023: BS 669 completed
Sat Nov 11 00:56:11 2023: BS 670 completed
Sat Nov 11 00:56:26 2023: BS 671 completed
Sat Nov 11 00:56:41 2023: BS 672 completed
Sat Nov 11 00:56:56 2023: BS 673 completed
Sat Nov 11 00:57:11 2023: BS 674 completed
Sat Nov 11 00:57:26 2023: BS 675 completed
Sat Nov 11 00:57:41 2023: BS 676 completed
Sat Nov 11 00:57:55 2023: BS 677 completed
Sat Nov 11 00:58:10 2023: BS 678 completed
Sat Nov 11 00:58:25 2023: BS 679 completed
Sat Nov 11 00:58:40 2023: BS 680 completed
Sat Nov 11 00:58:55 2023: BS 681 completed
Sat Nov 11 00:59:10 2023: BS 682 completed
Sat Nov 11 00:59:25 2023: BS 683 completed
Sat Nov 11 00:59:40 2023: BS 684 completed
Sat Nov 11 00:59:55 2023: BS 685 completed
Sat Nov 11 01:00:10 2023: BS 686 completed
Sat Nov 11 01:00:25 2023: BS 687 completed
Sat Nov 11 01:00:40 2023: BS 688 completed
Sat Nov 11 01:00:54 2023: BS 689 completed
Sat Nov 11 01:01:09 2023: BS 690 completed
Sat Nov 11 01:01:24 2023: BS 691 completed
Sat Nov 11 01:01:39 2023: BS 692 completed
Sat Nov 11 01:01:54 2023: BS 693 completed
Sat Nov 11 01:02:09 2023: BS 694 completed
Sat Nov 11 01:02:24 2023: BS 695 completed
Sat Nov 11 01:02:39 2023: BS 696 completed
Sat Nov 11 01:02:54 2023: BS 697 completed
Sat Nov 11 01:03:09 2023: BS 698 completed
Sat Nov 11 01:03:24 2023: BS 699 completed
Sat Nov 11 01:03:39 2023: BS 700 completed
Sat Nov 11 01:03:54 2023: BS 701 completed
Sat Nov 11 01:04:08 2023: BS 702 completed
Sat Nov 11 01:04:23 2023: BS 703 completed
Sat Nov 11 01:04:38 2023: BS 704 completed
Sat Nov 11 01:04:53 2023: BS 705 completed
Sat Nov 11 01:05:08 2023: BS 706 completed
Sat Nov 11 01:05:23 2023: BS 707 completed
Sat Nov 11 01:05:38 2023: BS 708 completed
Sat Nov 11 01:05:53 2023: BS 709 completed
Sat Nov 11 01:06:08 2023: BS 710 completed
Sat Nov 11 01:06:23 2023: BS 711 completed
Sat Nov 11 01:06:38 2023: BS 712 completed
Sat Nov 11 01:06:53 2023: BS 713 completed
Sat Nov 11 01:07:08 2023: BS 714 completed
Sat Nov 11 01:07:22 2023: BS 715 completed
Sat Nov 11 01:07:37 2023: BS 716 completed
Sat Nov 11 01:07:52 2023: BS 717 completed
Sat Nov 11 01:08:07 2023: BS 718 completed
Sat Nov 11 01:08:22 2023: BS 719 completed
Sat Nov 11 01:08:37 2023: BS 720 completed
Sat Nov 11 01:08:52 2023: BS 721 completed
Sat Nov 11 01:09:07 2023: BS 722 completed
Sat Nov 11 01:09:22 2023: BS 723 completed
Sat Nov 11 01:09:37 2023: BS 724 completed
Sat Nov 11 01:09:52 2023: BS 725 completed
Sat Nov 11 01:10:07 2023: BS 726 completed
Sat Nov 11 01:10:21 2023: BS 727 completed
Sat Nov 11 01:10:36 2023: BS 728 completed
Sat Nov 11 01:10:51 2023: BS 729 completed
Sat Nov 11 01:11:06 2023: BS 730 completed
Sat Nov 11 01:11:21 2023: BS 731 completed
Sat Nov 11 01:11:36 2023: BS 732 completed
Sat Nov 11 01:11:51 2023: BS 733 completed
Sat Nov 11 01:12:06 2023: BS 734 completed
Sat Nov 11 01:12:21 2023: BS 735 completed
Sat Nov 11 01:12:36 2023: BS 736 completed
Sat Nov 11 01:12:51 2023: BS 737 completed
Sat Nov 11 01:13:06 2023: BS 738 completed
Sat Nov 11 01:13:21 2023: BS 739 completed
Sat Nov 11 01:13:35 2023: BS 740 completed
Sat Nov 11 01:13:50 2023: BS 741 completed
Sat Nov 11 01:14:05 2023: BS 742 completed
Sat Nov 11 01:14:20 2023: BS 743 completed
Sat Nov 11 01:14:35 2023: BS 744 completed
Sat Nov 11 01:14:50 2023: BS 745 completed
Sat Nov 11 01:15:05 2023: BS 746 completed
Sat Nov 11 01:15:20 2023: BS 747 completed
Sat Nov 11 01:15:35 2023: BS 748 completed
Sat Nov 11 01:15:50 2023: BS 749 completed
Sat Nov 11 01:16:05 2023: BS 750 completed
Sat Nov 11 01:16:20 2023: BS 751 completed
Sat Nov 11 01:16:35 2023: BS 752 completed
Sat Nov 11 01:16:49 2023: BS 753 completed
Sat Nov 11 01:17:04 2023: BS 754 completed
Sat Nov 11 01:17:19 2023: BS 755 completed
Sat Nov 11 01:17:34 2023: BS 756 completed
Sat Nov 11 01:17:49 2023: BS 757 completed
Sat Nov 11 01:18:04 2023: BS 758 completed
Sat Nov 11 01:18:19 2023: BS 759 completed
Sat Nov 11 01:18:34 2023: BS 760 completed
Sat Nov 11 01:18:49 2023: BS 761 completed
Sat Nov 11 01:19:04 2023: BS 762 completed
Sat Nov 11 01:19:19 2023: BS 763 completed
Sat Nov 11 01:19:34 2023: BS 764 completed
Sat Nov 11 01:19:48 2023: BS 765 completed
Sat Nov 11 01:20:03 2023: BS 766 completed
Sat Nov 11 01:20:18 2023: BS 767 completed
Sat Nov 11 01:20:33 2023: BS 768 completed
Sat Nov 11 01:20:48 2023: BS 769 completed
Sat Nov 11 01:21:03 2023: BS 770 completed
Sat Nov 11 01:21:18 2023: BS 771 completed
Sat Nov 11 01:21:33 2023: BS 772 completed
Sat Nov 11 01:21:48 2023: BS 773 completed
Sat Nov 11 01:22:03 2023: BS 774 completed
Sat Nov 11 01:22:18 2023: BS 775 completed
Sat Nov 11 01:22:33 2023: BS 776 completed
Sat Nov 11 01:22:48 2023: BS 777 completed
Sat Nov 11 01:23:02 2023: BS 778 completed
Sat Nov 11 01:23:17 2023: BS 779 completed
Sat Nov 11 01:23:32 2023: BS 780 completed
Sat Nov 11 01:23:47 2023: BS 781 completed
Sat Nov 11 01:24:02 2023: BS 782 completed
Sat Nov 11 01:24:17 2023: BS 783 completed
Sat Nov 11 01:24:32 2023: BS 784 completed
Sat Nov 11 01:24:47 2023: BS 785 completed
Sat Nov 11 01:25:02 2023: BS 786 completed
Sat Nov 11 01:25:17 2023: BS 787 completed
Sat Nov 11 01:25:32 2023: BS 788 completed
Sat Nov 11 01:25:47 2023: BS 789 completed
Sat Nov 11 01:26:01 2023: BS 790 completed
Sat Nov 11 01:26:16 2023: BS 791 completed
Sat Nov 11 01:26:31 2023: BS 792 completed
Sat Nov 11 01:26:46 2023: BS 793 completed
Sat Nov 11 01:27:01 2023: BS 794 completed
Sat Nov 11 01:27:16 2023: BS 795 completed
Sat Nov 11 01:27:31 2023: BS 796 completed
Sat Nov 11 01:27:46 2023: BS 797 completed
Sat Nov 11 01:28:01 2023: BS 798 completed
Sat Nov 11 01:28:16 2023: BS 799 completed
Sat Nov 11 01:28:31 2023: BS 800 completed
Sat Nov 11 01:28:46 2023: BS 801 completed
Sat Nov 11 01:29:01 2023: BS 802 completed
Sat Nov 11 01:29:15 2023: BS 803 completed
Sat Nov 11 01:29:30 2023: BS 804 completed
Sat Nov 11 01:29:45 2023: BS 805 completed
Sat Nov 11 01:30:00 2023: BS 806 completed
Sat Nov 11 01:30:15 2023: BS 807 completed
Sat Nov 11 01:30:30 2023: BS 808 completed
Sat Nov 11 01:30:45 2023: BS 809 completed
Sat Nov 11 01:31:00 2023: BS 810 completed
Sat Nov 11 01:31:15 2023: BS 811 completed
Sat Nov 11 01:31:30 2023: BS 812 completed
Sat Nov 11 01:31:45 2023: BS 813 completed
Sat Nov 11 01:32:00 2023: BS 814 completed
Sat Nov 11 01:32:15 2023: BS 815 completed
Sat Nov 11 01:32:29 2023: BS 816 completed
Sat Nov 11 01:32:44 2023: BS 817 completed
Sat Nov 11 01:32:59 2023: BS 818 completed
Sat Nov 11 01:33:14 2023: BS 819 completed
Sat Nov 11 01:33:29 2023: BS 820 completed
Sat Nov 11 01:33:44 2023: BS 821 completed
Sat Nov 11 01:33:59 2023: BS 822 completed
Sat Nov 11 01:34:14 2023: BS 823 completed
Sat Nov 11 01:34:29 2023: BS 824 completed
Sat Nov 11 01:34:44 2023: BS 825 completed
Sat Nov 11 01:34:59 2023: BS 826 completed
Sat Nov 11 01:35:14 2023: BS 827 completed
Sat Nov 11 01:35:28 2023: BS 828 completed
Sat Nov 11 01:35:43 2023: BS 829 completed
Sat Nov 11 01:35:58 2023: BS 830 completed
Sat Nov 11 01:36:13 2023: BS 831 completed
Sat Nov 11 01:36:28 2023: BS 832 completed
Sat Nov 11 01:36:43 2023: BS 833 completed
Sat Nov 11 01:36:58 2023: BS 834 completed
Sat Nov 11 01:37:13 2023: BS 835 completed
Sat Nov 11 01:37:28 2023: BS 836 completed
Sat Nov 11 01:37:43 2023: BS 837 completed
Sat Nov 11 01:37:58 2023: BS 838 completed
Sat Nov 11 01:38:13 2023: BS 839 completed
Sat Nov 11 01:38:28 2023: BS 840 completed
Sat Nov 11 01:38:42 2023: BS 841 completed
Sat Nov 11 01:38:57 2023: BS 842 completed
Sat Nov 11 01:39:12 2023: BS 843 completed
Sat Nov 11 01:39:27 2023: BS 844 completed
Sat Nov 11 01:39:42 2023: BS 845 completed
Sat Nov 11 01:39:57 2023: BS 846 completed
Sat Nov 11 01:40:12 2023: BS 847 completed
Sat Nov 11 01:40:27 2023: BS 848 completed
Sat Nov 11 01:40:42 2023: BS 849 completed
Sat Nov 11 01:40:57 2023: BS 850 completed
Sat Nov 11 01:41:12 2023: BS 851 completed
Sat Nov 11 01:41:27 2023: BS 852 completed
Sat Nov 11 01:41:42 2023: BS 853 completed
Sat Nov 11 01:41:56 2023: BS 854 completed
Sat Nov 11 01:42:11 2023: BS 855 completed
Sat Nov 11 01:42:26 2023: BS 856 completed
Sat Nov 11 01:42:41 2023: BS 857 completed
Sat Nov 11 01:42:56 2023: BS 858 completed
Sat Nov 11 01:43:11 2023: BS 859 completed
Sat Nov 11 01:43:26 2023: BS 860 completed
Sat Nov 11 01:43:41 2023: BS 861 completed
Sat Nov 11 01:43:56 2023: BS 862 completed
Sat Nov 11 01:44:11 2023: BS 863 completed
Sat Nov 11 01:44:26 2023: BS 864 completed
Sat Nov 11 01:44:41 2023: BS 865 completed
Sat Nov 11 01:44:55 2023: BS 866 completed
Sat Nov 11 01:45:10 2023: BS 867 completed
Sat Nov 11 01:45:25 2023: BS 868 completed
Sat Nov 11 01:45:40 2023: BS 869 completed
Sat Nov 11 01:45:55 2023: BS 870 completed
Sat Nov 11 01:46:10 2023: BS 871 completed
Sat Nov 11 01:46:25 2023: BS 872 completed
Sat Nov 11 01:46:40 2023: BS 873 completed
Sat Nov 11 01:46:55 2023: BS 874 completed
Sat Nov 11 01:47:10 2023: BS 875 completed
Sat Nov 11 01:47:25 2023: BS 876 completed
Sat Nov 11 01:47:40 2023: BS 877 completed
Sat Nov 11 01:47:55 2023: BS 878 completed
Sat Nov 11 01:48:09 2023: BS 879 completed
Sat Nov 11 01:48:24 2023: BS 880 completed
Sat Nov 11 01:48:39 2023: BS 881 completed
Sat Nov 11 01:48:54 2023: BS 882 completed
Sat Nov 11 01:49:09 2023: BS 883 completed
Sat Nov 11 01:49:24 2023: BS 884 completed
Sat Nov 11 01:49:39 2023: BS 885 completed
Sat Nov 11 01:49:54 2023: BS 886 completed
Sat Nov 11 01:50:09 2023: BS 887 completed
Sat Nov 11 01:50:24 2023: BS 888 completed
Sat Nov 11 01:50:39 2023: BS 889 completed
Sat Nov 11 01:50:54 2023: BS 890 completed
Sat Nov 11 01:51:09 2023: BS 891 completed
Sat Nov 11 01:51:23 2023: BS 892 completed
Sat Nov 11 01:51:38 2023: BS 893 completed
Sat Nov 11 01:51:53 2023: BS 894 completed
Sat Nov 11 01:52:08 2023: BS 895 completed
Sat Nov 11 01:52:23 2023: BS 896 completed
Sat Nov 11 01:52:38 2023: BS 897 completed
Sat Nov 11 01:52:53 2023: BS 898 completed
Sat Nov 11 01:53:08 2023: BS 899 completed
Sat Nov 11 01:53:23 2023: BS 900 completed
Sat Nov 11 01:53:38 2023: BS 901 completed
Sat Nov 11 01:53:53 2023: BS 902 completed
Sat Nov 11 01:54:08 2023: BS 903 completed
Sat Nov 11 01:54:22 2023: BS 904 completed
Sat Nov 11 01:54:37 2023: BS 905 completed
Sat Nov 11 01:54:52 2023: BS 906 completed
Sat Nov 11 01:55:07 2023: BS 907 completed
Sat Nov 11 01:55:22 2023: BS 908 completed
Sat Nov 11 01:55:37 2023: BS 909 completed
Sat Nov 11 01:55:52 2023: BS 910 completed
Sat Nov 11 01:56:07 2023: BS 911 completed
Sat Nov 11 01:56:22 2023: BS 912 completed
Sat Nov 11 01:56:37 2023: BS 913 completed
Sat Nov 11 01:56:52 2023: BS 914 completed
Sat Nov 11 01:57:07 2023: BS 915 completed
Sat Nov 11 01:57:22 2023: BS 916 completed
Sat Nov 11 01:57:36 2023: BS 917 completed
Sat Nov 11 01:57:51 2023: BS 918 completed
Sat Nov 11 01:58:06 2023: BS 919 completed
Sat Nov 11 01:58:21 2023: BS 920 completed
Sat Nov 11 01:58:36 2023: BS 921 completed
Sat Nov 11 01:58:51 2023: BS 922 completed
Sat Nov 11 01:59:06 2023: BS 923 completed
Sat Nov 11 01:59:21 2023: BS 924 completed
Sat Nov 11 01:59:36 2023: BS 925 completed
Sat Nov 11 01:59:51 2023: BS 926 completed
Sat Nov 11 02:00:06 2023: BS 927 completed
Sat Nov 11 02:00:21 2023: BS 928 completed
Sat Nov 11 02:00:36 2023: BS 929 completed
Sat Nov 11 02:00:50 2023: BS 930 completed
Sat Nov 11 02:01:05 2023: BS 931 completed
Sat Nov 11 02:01:20 2023: BS 932 completed
Sat Nov 11 02:01:35 2023: BS 933 completed
Sat Nov 11 02:01:50 2023: BS 934 completed
Sat Nov 11 02:02:05 2023: BS 935 completed
Sat Nov 11 02:02:20 2023: BS 936 completed
Sat Nov 11 02:02:35 2023: BS 937 completed
Sat Nov 11 02:02:50 2023: BS 938 completed
Sat Nov 11 02:03:05 2023: BS 939 completed
Sat Nov 11 02:03:20 2023: BS 940 completed
Sat Nov 11 02:03:35 2023: BS 941 completed
Sat Nov 11 02:03:49 2023: BS 942 completed
Sat Nov 11 02:04:04 2023: BS 943 completed
Sat Nov 11 02:04:19 2023: BS 944 completed
Sat Nov 11 02:04:34 2023: BS 945 completed
Sat Nov 11 02:04:49 2023: BS 946 completed
Sat Nov 11 02:05:04 2023: BS 947 completed
Sat Nov 11 02:05:19 2023: BS 948 completed
Sat Nov 11 02:05:34 2023: BS 949 completed
Sat Nov 11 02:05:49 2023: BS 950 completed
Sat Nov 11 02:06:04 2023: BS 951 completed
Sat Nov 11 02:06:19 2023: BS 952 completed
Sat Nov 11 02:06:34 2023: BS 953 completed
Sat Nov 11 02:06:49 2023: BS 954 completed
Sat Nov 11 02:07:03 2023: BS 955 completed
Sat Nov 11 02:07:18 2023: BS 956 completed
Sat Nov 11 02:07:33 2023: BS 957 completed
Sat Nov 11 02:07:48 2023: BS 958 completed
Sat Nov 11 02:08:03 2023: BS 959 completed
Sat Nov 11 02:08:18 2023: BS 960 completed
Sat Nov 11 02:08:33 2023: BS 961 completed
Sat Nov 11 02:08:48 2023: BS 962 completed
Sat Nov 11 02:09:03 2023: BS 963 completed
Sat Nov 11 02:09:18 2023: BS 964 completed
Sat Nov 11 02:09:33 2023: BS 965 completed
Sat Nov 11 02:09:48 2023: BS 966 completed
Sat Nov 11 02:10:02 2023: BS 967 completed
Sat Nov 11 02:10:17 2023: BS 968 completed
Sat Nov 11 02:10:32 2023: BS 969 completed
Sat Nov 11 02:10:47 2023: BS 970 completed
Sat Nov 11 02:11:02 2023: BS 971 completed
Sat Nov 11 02:11:17 2023: BS 972 completed
Sat Nov 11 02:11:32 2023: BS 973 completed
Sat Nov 11 02:11:47 2023: BS 974 completed
Sat Nov 11 02:12:02 2023: BS 975 completed
Sat Nov 11 02:12:17 2023: BS 976 completed
Sat Nov 11 02:12:32 2023: BS 977 completed
Sat Nov 11 02:12:47 2023: BS 978 completed
Sat Nov 11 02:13:02 2023: BS 979 completed
Sat Nov 11 02:13:16 2023: BS 980 completed
Sat Nov 11 02:13:31 2023: BS 981 completed
Sat Nov 11 02:13:46 2023: BS 982 completed
Sat Nov 11 02:14:01 2023: BS 983 completed
Sat Nov 11 02:14:16 2023: BS 984 completed
Sat Nov 11 02:14:31 2023: BS 985 completed
Sat Nov 11 02:14:46 2023: BS 986 completed
Sat Nov 11 02:15:01 2023: BS 987 completed
Sat Nov 11 02:15:16 2023: BS 988 completed
Sat Nov 11 02:15:31 2023: BS 989 completed
Sat Nov 11 02:15:46 2023: BS 990 completed
Sat Nov 11 02:16:01 2023: BS 991 completed
Sat Nov 11 02:16:16 2023: BS 992 completed
Sat Nov 11 02:16:30 2023: BS 993 completed
Sat Nov 11 02:16:45 2023: BS 994 completed
Sat Nov 11 02:17:00 2023: BS 995 completed
Sat Nov 11 02:17:15 2023: BS 996 completed
Sat Nov 11 02:17:30 2023: BS 997 completed
Sat Nov 11 02:17:45 2023: BS 998 completed
Sat Nov 11 02:18:00 2023: BS 999 completed
Sat Nov 11 02:18:15 2023: BS 1000 completed
Sat Nov 11 02:18:30 2023: BS 1001 completed
Sat Nov 11 02:18:45 2023: BS 1002 completed
Sat Nov 11 02:19:00 2023: BS 1003 completed
Sat Nov 11 02:19:15 2023: BS 1004 completed
Sat Nov 11 02:19:29 2023: BS 1005 completed
Sat Nov 11 02:19:44 2023: BS 1006 completed
Sat Nov 11 02:19:59 2023: BS 1007 completed
Sat Nov 11 02:20:14 2023: BS 1008 completed
Sat Nov 11 02:20:29 2023: BS 1009 completed
Sat Nov 11 02:20:44 2023: BS 1010 completed
Sat Nov 11 02:20:59 2023: BS 1011 completed
Sat Nov 11 02:21:14 2023: BS 1012 completed
Sat Nov 11 02:21:29 2023: BS 1013 completed
Sat Nov 11 02:21:44 2023: BS 1014 completed
Sat Nov 11 02:21:59 2023: BS 1015 completed
Sat Nov 11 02:22:14 2023: BS 1016 completed
Sat Nov 11 02:22:29 2023: BS 1017 completed
Sat Nov 11 02:22:43 2023: BS 1018 completed
Sat Nov 11 02:22:58 2023: BS 1019 completed
Sat Nov 11 02:23:13 2023: BS 1020 completed
Sat Nov 11 02:23:28 2023: BS 1021 completed
Sat Nov 11 02:23:43 2023: BS 1022 completed
Sat Nov 11 02:23:58 2023: BS 1023 completed
Sat Nov 11 02:24:13 2023: BS 1024 completed
Sat Nov 11 02:24:28 2023: BS 1025 completed
Sat Nov 11 02:24:43 2023: BS 1026 completed
Sat Nov 11 02:24:58 2023: BS 1027 completed
Sat Nov 11 02:25:13 2023: BS 1028 completed
Sat Nov 11 02:25:28 2023: BS 1029 completed
Sat Nov 11 02:25:43 2023: BS 1030 completed
Sat Nov 11 02:25:57 2023: BS 1031 completed
Sat Nov 11 02:26:12 2023: BS 1032 completed
Sat Nov 11 02:26:27 2023: BS 1033 completed
Sat Nov 11 02:26:42 2023: BS 1034 completed
Sat Nov 11 02:26:57 2023: BS 1035 completed
Sat Nov 11 02:27:12 2023: BS 1036 completed
Sat Nov 11 02:27:27 2023: BS 1037 completed
Sat Nov 11 02:27:42 2023: BS 1038 completed
Sat Nov 11 02:27:57 2023: BS 1039 completed
Sat Nov 11 02:28:12 2023: BS 1040 completed
Sat Nov 11 02:28:27 2023: BS 1041 completed
Sat Nov 11 02:28:42 2023: BS 1042 completed
Sat Nov 11 02:28:56 2023: BS 1043 completed
Sat Nov 11 02:29:11 2023: BS 1044 completed
Sat Nov 11 02:29:26 2023: BS 1045 completed
Sat Nov 11 02:29:41 2023: BS 1046 completed
Sat Nov 11 02:29:56 2023: BS 1047 completed
Sat Nov 11 02:30:11 2023: BS 1048 completed
Sat Nov 11 02:30:26 2023: BS 1049 completed
Sat Nov 11 02:30:41 2023: BS 1050 completed
Sat Nov 11 02:30:56 2023: BS 1051 completed
Sat Nov 11 02:31:11 2023: BS 1052 completed
Sat Nov 11 02:31:26 2023: BS 1053 completed
Sat Nov 11 02:31:41 2023: BS 1054 completed
Sat Nov 11 02:31:56 2023: BS 1055 completed
Sat Nov 11 02:32:10 2023: BS 1056 completed
Sat Nov 11 02:32:25 2023: BS 1057 completed
Sat Nov 11 02:32:40 2023: BS 1058 completed
Sat Nov 11 02:32:55 2023: BS 1059 completed
Sat Nov 11 02:33:10 2023: BS 1060 completed
Sat Nov 11 02:33:25 2023: BS 1061 completed
Sat Nov 11 02:33:40 2023: BS 1062 completed
Sat Nov 11 02:33:55 2023: BS 1063 completed
Sat Nov 11 02:34:10 2023: BS 1064 completed
Sat Nov 11 02:34:25 2023: BS 1065 completed
Sat Nov 11 02:34:40 2023: BS 1066 completed
Sat Nov 11 02:34:55 2023: BS 1067 completed
Sat Nov 11 02:35:10 2023: BS 1068 completed
Sat Nov 11 02:35:24 2023: BS 1069 completed
Sat Nov 11 02:35:39 2023: BS 1070 completed
Sat Nov 11 02:35:54 2023: BS 1071 completed
Sat Nov 11 02:36:09 2023: BS 1072 completed
Sat Nov 11 02:36:24 2023: BS 1073 completed
Sat Nov 11 02:36:39 2023: BS 1074 completed
Sat Nov 11 02:36:54 2023: BS 1075 completed
Sat Nov 11 02:37:09 2023: BS 1076 completed
Sat Nov 11 02:37:24 2023: BS 1077 completed
Sat Nov 11 02:37:39 2023: BS 1078 completed
Sat Nov 11 02:37:54 2023: BS 1079 completed
Sat Nov 11 02:38:09 2023: BS 1080 completed
Sat Nov 11 02:38:23 2023: BS 1081 completed
Sat Nov 11 02:38:38 2023: BS 1082 completed
Sat Nov 11 02:38:53 2023: BS 1083 completed
Sat Nov 11 02:39:08 2023: BS 1084 completed
Sat Nov 11 02:39:23 2023: BS 1085 completed
Sat Nov 11 02:39:38 2023: BS 1086 completed
Sat Nov 11 02:39:53 2023: BS 1087 completed
Sat Nov 11 02:40:08 2023: BS 1088 completed
Sat Nov 11 02:40:23 2023: BS 1089 completed
Sat Nov 11 02:40:38 2023: BS 1090 completed
Sat Nov 11 02:40:53 2023: BS 1091 completed
Sat Nov 11 02:41:08 2023: BS 1092 completed
Sat Nov 11 02:41:23 2023: BS 1093 completed
Sat Nov 11 02:41:37 2023: BS 1094 completed
Sat Nov 11 02:41:52 2023: BS 1095 completed
Sat Nov 11 02:42:07 2023: BS 1096 completed
Sat Nov 11 02:42:22 2023: BS 1097 completed
Sat Nov 11 02:42:37 2023: BS 1098 completed
Sat Nov 11 02:42:52 2023: BS 1099 completed
Sat Nov 11 02:43:07 2023: BS 1100 completed
Sat Nov 11 02:43:22 2023: BS 1101 completed
Sat Nov 11 02:43:37 2023: BS 1102 completed
Sat Nov 11 02:43:52 2023: BS 1103 completed
Sat Nov 11 02:44:07 2023: BS 1104 completed
Sat Nov 11 02:44:22 2023: BS 1105 completed
Sat Nov 11 02:44:37 2023: BS 1106 completed
Sat Nov 11 02:44:51 2023: BS 1107 completed
Sat Nov 11 02:45:06 2023: BS 1108 completed
Sat Nov 11 02:45:21 2023: BS 1109 completed
Sat Nov 11 02:45:36 2023: BS 1110 completed
Sat Nov 11 02:45:51 2023: BS 1111 completed
Sat Nov 11 02:46:06 2023: BS 1112 completed
Sat Nov 11 02:46:21 2023: BS 1113 completed
Sat Nov 11 02:46:36 2023: BS 1114 completed
Sat Nov 11 02:46:51 2023: BS 1115 completed
Sat Nov 11 02:47:06 2023: BS 1116 completed
Sat Nov 11 02:47:21 2023: BS 1117 completed
Sat Nov 11 02:47:36 2023: BS 1118 completed
Sat Nov 11 02:47:50 2023: BS 1119 completed
Sat Nov 11 02:48:05 2023: BS 1120 completed
Sat Nov 11 02:48:20 2023: BS 1121 completed
Sat Nov 11 02:48:35 2023: BS 1122 completed
Sat Nov 11 02:48:50 2023: BS 1123 completed
Sat Nov 11 02:49:05 2023: BS 1124 completed
Sat Nov 11 02:49:20 2023: BS 1125 completed
Sat Nov 11 02:49:35 2023: BS 1126 completed
Sat Nov 11 02:49:50 2023: BS 1127 completed
Sat Nov 11 02:50:05 2023: BS 1128 completed
Sat Nov 11 02:50:20 2023: BS 1129 completed
Sat Nov 11 02:50:35 2023: BS 1130 completed
Sat Nov 11 02:50:50 2023: BS 1131 completed
Sat Nov 11 02:51:04 2023: BS 1132 completed
Sat Nov 11 02:51:19 2023: BS 1133 completed
Sat Nov 11 02:51:34 2023: BS 1134 completed
Sat Nov 11 02:51:49 2023: BS 1135 completed
Sat Nov 11 02:52:04 2023: BS 1136 completed
Sat Nov 11 02:52:19 2023: BS 1137 completed
Sat Nov 11 02:52:34 2023: BS 1138 completed
Sat Nov 11 02:52:49 2023: BS 1139 completed
Sat Nov 11 02:53:04 2023: BS 1140 completed
Sat Nov 11 02:53:19 2023: BS 1141 completed
Sat Nov 11 02:53:34 2023: BS 1142 completed
Sat Nov 11 02:53:49 2023: BS 1143 completed
Sat Nov 11 02:54:03 2023: BS 1144 completed
Sat Nov 11 02:54:18 2023: BS 1145 completed
Sat Nov 11 02:54:33 2023: BS 1146 completed
Sat Nov 11 02:54:48 2023: BS 1147 completed
Sat Nov 11 02:55:03 2023: BS 1148 completed
Sat Nov 11 02:55:18 2023: BS 1149 completed
Sat Nov 11 02:55:33 2023: BS 1150 completed
Sat Nov 11 02:55:48 2023: BS 1151 completed
Sat Nov 11 02:56:03 2023: BS 1152 completed
Sat Nov 11 02:56:18 2023: BS 1153 completed
Sat Nov 11 02:56:33 2023: BS 1154 completed
Sat Nov 11 02:56:48 2023: BS 1155 completed
Sat Nov 11 02:57:03 2023: BS 1156 completed
Sat Nov 11 02:57:17 2023: BS 1157 completed
Sat Nov 11 02:57:32 2023: BS 1158 completed
Sat Nov 11 02:57:47 2023: BS 1159 completed
Sat Nov 11 02:58:02 2023: BS 1160 completed
Sat Nov 11 02:58:17 2023: BS 1161 completed
Sat Nov 11 02:58:32 2023: BS 1162 completed
Sat Nov 11 02:58:47 2023: BS 1163 completed
Sat Nov 11 02:59:02 2023: BS 1164 completed
Sat Nov 11 02:59:17 2023: BS 1165 completed
Sat Nov 11 02:59:32 2023: BS 1166 completed
Sat Nov 11 02:59:47 2023: BS 1167 completed
Sat Nov 11 03:00:02 2023: BS 1168 completed
Sat Nov 11 03:00:17 2023: BS 1169 completed
Sat Nov 11 03:00:31 2023: BS 1170 completed
Sat Nov 11 03:00:46 2023: BS 1171 completed
Sat Nov 11 03:01:01 2023: BS 1172 completed
Sat Nov 11 03:01:16 2023: BS 1173 completed
Sat Nov 11 03:01:31 2023: BS 1174 completed
Sat Nov 11 03:01:46 2023: BS 1175 completed
Sat Nov 11 03:02:01 2023: BS 1176 completed
Sat Nov 11 03:02:16 2023: BS 1177 completed
Sat Nov 11 03:02:31 2023: BS 1178 completed
Sat Nov 11 03:02:46 2023: BS 1179 completed
Sat Nov 11 03:03:01 2023: BS 1180 completed
Sat Nov 11 03:03:16 2023: BS 1181 completed
Sat Nov 11 03:03:30 2023: BS 1182 completed
Sat Nov 11 03:03:45 2023: BS 1183 completed
Sat Nov 11 03:04:00 2023: BS 1184 completed
Sat Nov 11 03:04:15 2023: BS 1185 completed
Sat Nov 11 03:04:30 2023: BS 1186 completed
Sat Nov 11 03:04:45 2023: BS 1187 completed
Sat Nov 11 03:05:00 2023: BS 1188 completed
Sat Nov 11 03:05:15 2023: BS 1189 completed
Sat Nov 11 03:05:30 2023: BS 1190 completed
Sat Nov 11 03:05:45 2023: BS 1191 completed
Sat Nov 11 03:06:00 2023: BS 1192 completed
Sat Nov 11 03:06:15 2023: BS 1193 completed
Sat Nov 11 03:06:30 2023: BS 1194 completed
Sat Nov 11 03:06:44 2023: BS 1195 completed
Sat Nov 11 03:06:59 2023: BS 1196 completed
Sat Nov 11 03:07:14 2023: BS 1197 completed
Sat Nov 11 03:07:29 2023: BS 1198 completed
Sat Nov 11 03:07:44 2023: BS 1199 completed
Sat Nov 11 03:07:59 2023: BS 1200 completed
Sat Nov 11 03:08:14 2023: BS 1201 completed
Sat Nov 11 03:08:29 2023: BS 1202 completed
Sat Nov 11 03:08:44 2023: BS 1203 completed
Sat Nov 11 03:08:59 2023: BS 1204 completed
Sat Nov 11 03:09:14 2023: BS 1205 completed
Sat Nov 11 03:09:29 2023: BS 1206 completed
Sat Nov 11 03:09:44 2023: BS 1207 completed
Sat Nov 11 03:09:58 2023: BS 1208 completed
Sat Nov 11 03:10:13 2023: BS 1209 completed
Sat Nov 11 03:10:28 2023: BS 1210 completed
Sat Nov 11 03:10:43 2023: BS 1211 completed
Sat Nov 11 03:10:58 2023: BS 1212 completed
Sat Nov 11 03:11:13 2023: BS 1213 completed
Sat Nov 11 03:11:28 2023: BS 1214 completed
Sat Nov 11 03:11:43 2023: BS 1215 completed
Sat Nov 11 03:11:58 2023: BS 1216 completed
Sat Nov 11 03:12:13 2023: BS 1217 completed
Sat Nov 11 03:12:28 2023: BS 1218 completed
Sat Nov 11 03:12:43 2023: BS 1219 completed
Sat Nov 11 03:12:57 2023: BS 1220 completed
Sat Nov 11 03:13:12 2023: BS 1221 completed
Sat Nov 11 03:13:27 2023: BS 1222 completed
Sat Nov 11 03:13:42 2023: BS 1223 completed
Sat Nov 11 03:13:57 2023: BS 1224 completed
Sat Nov 11 03:14:12 2023: BS 1225 completed
Sat Nov 11 03:14:27 2023: BS 1226 completed
Sat Nov 11 03:14:42 2023: BS 1227 completed
Sat Nov 11 03:14:57 2023: BS 1228 completed
Sat Nov 11 03:15:12 2023: BS 1229 completed
Sat Nov 11 03:15:27 2023: BS 1230 completed
Sat Nov 11 03:15:42 2023: BS 1231 completed
Sat Nov 11 03:15:57 2023: BS 1232 completed
Sat Nov 11 03:16:11 2023: BS 1233 completed
Sat Nov 11 03:16:26 2023: BS 1234 completed
Sat Nov 11 03:16:41 2023: BS 1235 completed
Sat Nov 11 03:16:56 2023: BS 1236 completed
Sat Nov 11 03:17:11 2023: BS 1237 completed
Sat Nov 11 03:17:26 2023: BS 1238 completed
Sat Nov 11 03:17:41 2023: BS 1239 completed
Sat Nov 11 03:17:56 2023: BS 1240 completed
Sat Nov 11 03:18:11 2023: BS 1241 completed
Sat Nov 11 03:18:26 2023: BS 1242 completed
Sat Nov 11 03:18:41 2023: BS 1243 completed
Sat Nov 11 03:18:56 2023: BS 1244 completed
Sat Nov 11 03:19:11 2023: BS 1245 completed
Sat Nov 11 03:19:25 2023: BS 1246 completed
Sat Nov 11 03:19:40 2023: BS 1247 completed
Sat Nov 11 03:19:55 2023: BS 1248 completed
Sat Nov 11 03:20:10 2023: BS 1249 completed
Sat Nov 11 03:20:25 2023: BS 1250 completed
Sat Nov 11 03:20:40 2023: BS 1251 completed
Sat Nov 11 03:20:55 2023: BS 1252 completed
Sat Nov 11 03:21:10 2023: BS 1253 completed
Sat Nov 11 03:21:25 2023: BS 1254 completed
Sat Nov 11 03:21:40 2023: BS 1255 completed
Sat Nov 11 03:21:55 2023: BS 1256 completed
Sat Nov 11 03:22:10 2023: BS 1257 completed
Sat Nov 11 03:22:24 2023: BS 1258 completed
Sat Nov 11 03:22:39 2023: BS 1259 completed
Sat Nov 11 03:22:54 2023: BS 1260 completed
Sat Nov 11 03:23:09 2023: BS 1261 completed
Sat Nov 11 03:23:24 2023: BS 1262 completed
Sat Nov 11 03:23:39 2023: BS 1263 completed
Sat Nov 11 03:23:54 2023: BS 1264 completed
Sat Nov 11 03:24:09 2023: BS 1265 completed
Sat Nov 11 03:24:24 2023: BS 1266 completed
Sat Nov 11 03:24:39 2023: BS 1267 completed
Sat Nov 11 03:24:54 2023: BS 1268 completed
Sat Nov 11 03:25:09 2023: BS 1269 completed
Sat Nov 11 03:25:24 2023: BS 1270 completed
Sat Nov 11 03:25:38 2023: BS 1271 completed
Sat Nov 11 03:25:53 2023: BS 1272 completed
Sat Nov 11 03:26:08 2023: BS 1273 completed
Sat Nov 11 03:26:23 2023: BS 1274 completed
Sat Nov 11 03:26:38 2023: BS 1275 completed
Sat Nov 11 03:26:53 2023: BS 1276 completed
Sat Nov 11 03:27:08 2023: BS 1277 completed
Sat Nov 11 03:27:23 2023: BS 1278 completed
Sat Nov 11 03:27:38 2023: BS 1279 completed
Sat Nov 11 03:27:53 2023: BS 1280 completed
Sat Nov 11 03:28:08 2023: BS 1281 completed
Sat Nov 11 03:28:23 2023: BS 1282 completed
Sat Nov 11 03:28:37 2023: BS 1283 completed
Sat Nov 11 03:28:52 2023: BS 1284 completed
Sat Nov 11 03:29:07 2023: BS 1285 completed
Sat Nov 11 03:29:22 2023: BS 1286 completed
Sat Nov 11 03:29:37 2023: BS 1287 completed
Sat Nov 11 03:29:52 2023: BS 1288 completed
Sat Nov 11 03:30:07 2023: BS 1289 completed
Sat Nov 11 03:30:22 2023: BS 1290 completed
Sat Nov 11 03:30:37 2023: BS 1291 completed
Sat Nov 11 03:30:52 2023: BS 1292 completed
Sat Nov 11 03:31:07 2023: BS 1293 completed
Sat Nov 11 03:31:22 2023: BS 1294 completed
Sat Nov 11 03:31:37 2023: BS 1295 completed
Sat Nov 11 03:31:51 2023: BS 1296 completed
Sat Nov 11 03:32:06 2023: BS 1297 completed
Sat Nov 11 03:32:21 2023: BS 1298 completed
Sat Nov 11 03:32:36 2023: BS 1299 completed
Sat Nov 11 03:32:51 2023: BS 1300 completed
Sat Nov 11 03:33:06 2023: BS 1301 completed
Sat Nov 11 03:33:21 2023: BS 1302 completed
Sat Nov 11 03:33:36 2023: BS 1303 completed
Sat Nov 11 03:33:51 2023: BS 1304 completed
Sat Nov 11 03:34:06 2023: BS 1305 completed
Sat Nov 11 03:34:21 2023: BS 1306 completed
Sat Nov 11 03:34:36 2023: BS 1307 completed
Sat Nov 11 03:34:51 2023: BS 1308 completed
Sat Nov 11 03:35:05 2023: BS 1309 completed
Sat Nov 11 03:35:20 2023: BS 1310 completed
Sat Nov 11 03:35:35 2023: BS 1311 completed
Sat Nov 11 03:35:50 2023: BS 1312 completed
Sat Nov 11 03:36:05 2023: BS 1313 completed
Sat Nov 11 03:36:20 2023: BS 1314 completed
Sat Nov 11 03:36:35 2023: BS 1315 completed
Sat Nov 11 03:36:50 2023: BS 1316 completed
Sat Nov 11 03:37:05 2023: BS 1317 completed
Sat Nov 11 03:37:20 2023: BS 1318 completed
Sat Nov 11 03:37:35 2023: BS 1319 completed
Sat Nov 11 03:37:50 2023: BS 1320 completed
Sat Nov 11 03:38:04 2023: BS 1321 completed
Sat Nov 11 03:38:19 2023: BS 1322 completed
Sat Nov 11 03:38:34 2023: BS 1323 completed
Sat Nov 11 03:38:49 2023: BS 1324 completed
Sat Nov 11 03:39:04 2023: BS 1325 completed
Sat Nov 11 03:39:19 2023: BS 1326 completed
Sat Nov 11 03:39:34 2023: BS 1327 completed
Sat Nov 11 03:39:49 2023: BS 1328 completed
Sat Nov 11 03:40:04 2023: BS 1329 completed
Sat Nov 11 03:40:19 2023: BS 1330 completed
Sat Nov 11 03:40:34 2023: BS 1331 completed
Sat Nov 11 03:40:49 2023: BS 1332 completed
Sat Nov 11 03:41:04 2023: BS 1333 completed
Sat Nov 11 03:41:18 2023: BS 1334 completed
Sat Nov 11 03:41:33 2023: BS 1335 completed
Sat Nov 11 03:41:48 2023: BS 1336 completed
Sat Nov 11 03:42:03 2023: BS 1337 completed
Sat Nov 11 03:42:18 2023: BS 1338 completed
Sat Nov 11 03:42:33 2023: BS 1339 completed
Sat Nov 11 03:42:48 2023: BS 1340 completed
Sat Nov 11 03:43:03 2023: BS 1341 completed
Sat Nov 11 03:43:18 2023: BS 1342 completed
Sat Nov 11 03:43:33 2023: BS 1343 completed
Sat Nov 11 03:43:48 2023: BS 1344 completed
Sat Nov 11 03:44:03 2023: BS 1345 completed
Sat Nov 11 03:44:18 2023: BS 1346 completed
Sat Nov 11 03:44:32 2023: BS 1347 completed
Sat Nov 11 03:44:47 2023: BS 1348 completed
Sat Nov 11 03:45:02 2023: BS 1349 completed
Sat Nov 11 03:45:17 2023: BS 1350 completed
Sat Nov 11 03:45:32 2023: BS 1351 completed
Sat Nov 11 03:45:47 2023: BS 1352 completed
Sat Nov 11 03:46:02 2023: BS 1353 completed
Sat Nov 11 03:46:17 2023: BS 1354 completed
Sat Nov 11 03:46:32 2023: BS 1355 completed
Sat Nov 11 03:46:47 2023: BS 1356 completed
Sat Nov 11 03:47:02 2023: BS 1357 completed
Sat Nov 11 03:47:17 2023: BS 1358 completed
Sat Nov 11 03:47:31 2023: BS 1359 completed
Sat Nov 11 03:47:46 2023: BS 1360 completed
Sat Nov 11 03:48:01 2023: BS 1361 completed
Sat Nov 11 03:48:16 2023: BS 1362 completed
Sat Nov 11 03:48:31 2023: BS 1363 completed
Sat Nov 11 03:48:46 2023: BS 1364 completed
Sat Nov 11 03:49:01 2023: BS 1365 completed
Sat Nov 11 03:49:16 2023: BS 1366 completed
Sat Nov 11 03:49:31 2023: BS 1367 completed
Sat Nov 11 03:49:46 2023: BS 1368 completed
Sat Nov 11 03:50:01 2023: BS 1369 completed
Sat Nov 11 03:50:16 2023: BS 1370 completed
Sat Nov 11 03:50:31 2023: BS 1371 completed
Sat Nov 11 03:50:45 2023: BS 1372 completed
Sat Nov 11 03:51:00 2023: BS 1373 completed
Sat Nov 11 03:51:15 2023: BS 1374 completed
Sat Nov 11 03:51:30 2023: BS 1375 completed
Sat Nov 11 03:51:45 2023: BS 1376 completed
Sat Nov 11 03:52:00 2023: BS 1377 completed
Sat Nov 11 03:52:15 2023: BS 1378 completed
Sat Nov 11 03:52:30 2023: BS 1379 completed
Sat Nov 11 03:52:45 2023: BS 1380 completed
Sat Nov 11 03:53:00 2023: BS 1381 completed
Sat Nov 11 03:53:15 2023: BS 1382 completed
Sat Nov 11 03:53:30 2023: BS 1383 completed
Sat Nov 11 03:53:45 2023: BS 1384 completed
Sat Nov 11 03:53:59 2023: BS 1385 completed
Sat Nov 11 03:54:14 2023: BS 1386 completed
Sat Nov 11 03:54:29 2023: BS 1387 completed
Sat Nov 11 03:54:44 2023: BS 1388 completed
Sat Nov 11 03:54:59 2023: BS 1389 completed
Sat Nov 11 03:55:14 2023: BS 1390 completed
Sat Nov 11 03:55:29 2023: BS 1391 completed
Sat Nov 11 03:55:44 2023: BS 1392 completed
Sat Nov 11 03:55:59 2023: BS 1393 completed
Sat Nov 11 03:56:14 2023: BS 1394 completed
Sat Nov 11 03:56:29 2023: BS 1395 completed
Sat Nov 11 03:56:44 2023: BS 1396 completed
Sat Nov 11 03:56:58 2023: BS 1397 completed
Sat Nov 11 03:57:13 2023: BS 1398 completed
Sat Nov 11 03:57:28 2023: BS 1399 completed
Sat Nov 11 03:57:43 2023: BS 1400 completed
Sat Nov 11 03:57:58 2023: BS 1401 completed
Sat Nov 11 03:58:13 2023: BS 1402 completed
Sat Nov 11 03:58:28 2023: BS 1403 completed
Sat Nov 11 03:58:43 2023: BS 1404 completed
Sat Nov 11 03:58:58 2023: BS 1405 completed
Sat Nov 11 03:59:13 2023: BS 1406 completed
Sat Nov 11 03:59:28 2023: BS 1407 completed
Sat Nov 11 03:59:43 2023: BS 1408 completed
Sat Nov 11 03:59:58 2023: BS 1409 completed
Sat Nov 11 04:00:12 2023: BS 1410 completed
Sat Nov 11 04:00:27 2023: BS 1411 completed
Sat Nov 11 04:00:42 2023: BS 1412 completed
Sat Nov 11 04:00:57 2023: BS 1413 completed
Sat Nov 11 04:01:12 2023: BS 1414 completed
Sat Nov 11 04:01:27 2023: BS 1415 completed
Sat Nov 11 04:01:42 2023: BS 1416 completed
Sat Nov 11 04:01:57 2023: BS 1417 completed
Sat Nov 11 04:02:12 2023: BS 1418 completed
Sat Nov 11 04:02:27 2023: BS 1419 completed
Sat Nov 11 04:02:42 2023: BS 1420 completed
Sat Nov 11 04:02:57 2023: BS 1421 completed
Sat Nov 11 04:03:12 2023: BS 1422 completed
Sat Nov 11 04:03:26 2023: BS 1423 completed
Sat Nov 11 04:03:41 2023: BS 1424 completed
Sat Nov 11 04:03:56 2023: BS 1425 completed
Sat Nov 11 04:04:11 2023: BS 1426 completed
Sat Nov 11 04:04:26 2023: BS 1427 completed
Sat Nov 11 04:04:41 2023: BS 1428 completed
Sat Nov 11 04:04:56 2023: BS 1429 completed
Sat Nov 11 04:05:11 2023: BS 1430 completed
Sat Nov 11 04:05:26 2023: BS 1431 completed
Sat Nov 11 04:05:41 2023: BS 1432 completed
Sat Nov 11 04:05:56 2023: BS 1433 completed
Sat Nov 11 04:06:11 2023: BS 1434 completed
Sat Nov 11 04:06:25 2023: BS 1435 completed
Sat Nov 11 04:06:40 2023: BS 1436 completed
Sat Nov 11 04:06:55 2023: BS 1437 completed
Sat Nov 11 04:07:10 2023: BS 1438 completed
Sat Nov 11 04:07:25 2023: BS 1439 completed
Sat Nov 11 04:07:40 2023: BS 1440 completed
Sat Nov 11 04:07:55 2023: BS 1441 completed
Sat Nov 11 04:08:10 2023: BS 1442 completed
Sat Nov 11 04:08:25 2023: BS 1443 completed
Sat Nov 11 04:08:40 2023: BS 1444 completed
Sat Nov 11 04:08:55 2023: BS 1445 completed
Sat Nov 11 04:09:10 2023: BS 1446 completed
Sat Nov 11 04:09:25 2023: BS 1447 completed
Sat Nov 11 04:09:39 2023: BS 1448 completed
Sat Nov 11 04:09:54 2023: BS 1449 completed
Sat Nov 11 04:10:09 2023: BS 1450 completed
Sat Nov 11 04:10:24 2023: BS 1451 completed
Sat Nov 11 04:10:39 2023: BS 1452 completed
Sat Nov 11 04:10:54 2023: BS 1453 completed
Sat Nov 11 04:11:09 2023: BS 1454 completed
Sat Nov 11 04:11:24 2023: BS 1455 completed
Sat Nov 11 04:11:39 2023: BS 1456 completed
Sat Nov 11 04:11:54 2023: BS 1457 completed
Sat Nov 11 04:12:09 2023: BS 1458 completed
Sat Nov 11 04:12:24 2023: BS 1459 completed
Sat Nov 11 04:12:38 2023: BS 1460 completed
Sat Nov 11 04:12:53 2023: BS 1461 completed
Sat Nov 11 04:13:08 2023: BS 1462 completed
Sat Nov 11 04:13:23 2023: BS 1463 completed
Sat Nov 11 04:13:38 2023: BS 1464 completed
Sat Nov 11 04:13:53 2023: BS 1465 completed
Sat Nov 11 04:14:08 2023: BS 1466 completed
Sat Nov 11 04:14:23 2023: BS 1467 completed
Sat Nov 11 04:14:38 2023: BS 1468 completed
Sat Nov 11 04:14:53 2023: BS 1469 completed
Sat Nov 11 04:15:08 2023: BS 1470 completed
Sat Nov 11 04:15:23 2023: BS 1471 completed
Sat Nov 11 04:15:38 2023: BS 1472 completed
Sat Nov 11 04:15:52 2023: BS 1473 completed
Sat Nov 11 04:16:07 2023: BS 1474 completed
Sat Nov 11 04:16:22 2023: BS 1475 completed
Sat Nov 11 04:16:37 2023: BS 1476 completed
Sat Nov 11 04:16:52 2023: BS 1477 completed
Sat Nov 11 04:17:07 2023: BS 1478 completed
Sat Nov 11 04:17:22 2023: BS 1479 completed
Sat Nov 11 04:17:37 2023: BS 1480 completed
Sat Nov 11 04:17:52 2023: BS 1481 completed
Sat Nov 11 04:18:07 2023: BS 1482 completed
Sat Nov 11 04:18:22 2023: BS 1483 completed
Sat Nov 11 04:18:37 2023: BS 1484 completed
Sat Nov 11 04:18:52 2023: BS 1485 completed
Sat Nov 11 04:19:06 2023: BS 1486 completed
Sat Nov 11 04:19:21 2023: BS 1487 completed
Sat Nov 11 04:19:36 2023: BS 1488 completed
Sat Nov 11 04:19:51 2023: BS 1489 completed
Sat Nov 11 04:20:06 2023: BS 1490 completed
Sat Nov 11 04:20:21 2023: BS 1491 completed
Sat Nov 11 04:20:36 2023: BS 1492 completed
Sat Nov 11 04:20:51 2023: BS 1493 completed
Sat Nov 11 04:21:06 2023: BS 1494 completed
Sat Nov 11 04:21:21 2023: BS 1495 completed
Sat Nov 11 04:21:36 2023: BS 1496 completed
Sat Nov 11 04:21:51 2023: BS 1497 completed
Sat Nov 11 04:22:05 2023: BS 1498 completed
Sat Nov 11 04:22:20 2023: BS 1499 completed
Sat Nov 11 04:22:35 2023: BS 1500 completed
Sat Nov 11 04:22:50 2023: BS 1501 completed
Sat Nov 11 04:23:05 2023: BS 1502 completed
Sat Nov 11 04:23:20 2023: BS 1503 completed
Sat Nov 11 04:23:35 2023: BS 1504 completed
Sat Nov 11 04:23:50 2023: BS 1505 completed
Sat Nov 11 04:24:05 2023: BS 1506 completed
Sat Nov 11 04:24:20 2023: BS 1507 completed
Sat Nov 11 04:24:35 2023: BS 1508 completed
Sat Nov 11 04:24:50 2023: BS 1509 completed
Sat Nov 11 04:25:05 2023: BS 1510 completed
Sat Nov 11 04:25:19 2023: BS 1511 completed
Sat Nov 11 04:25:34 2023: BS 1512 completed
Sat Nov 11 04:25:49 2023: BS 1513 completed
Sat Nov 11 04:26:04 2023: BS 1514 completed
Sat Nov 11 04:26:19 2023: BS 1515 completed
Sat Nov 11 04:26:34 2023: BS 1516 completed
Sat Nov 11 04:26:49 2023: BS 1517 completed
Sat Nov 11 04:27:04 2023: BS 1518 completed
Sat Nov 11 04:27:19 2023: BS 1519 completed
Sat Nov 11 04:27:34 2023: BS 1520 completed
Sat Nov 11 04:27:49 2023: BS 1521 completed
Sat Nov 11 04:28:04 2023: BS 1522 completed
Sat Nov 11 04:28:19 2023: BS 1523 completed
Sat Nov 11 04:28:33 2023: BS 1524 completed
Sat Nov 11 04:28:48 2023: BS 1525 completed
Sat Nov 11 04:29:03 2023: BS 1526 completed
Sat Nov 11 04:29:18 2023: BS 1527 completed
Sat Nov 11 04:29:33 2023: BS 1528 completed
Sat Nov 11 04:29:48 2023: BS 1529 completed
Sat Nov 11 04:30:03 2023: BS 1530 completed
Sat Nov 11 04:30:18 2023: BS 1531 completed
Sat Nov 11 04:30:33 2023: BS 1532 completed
Sat Nov 11 04:30:48 2023: BS 1533 completed
Sat Nov 11 04:31:03 2023: BS 1534 completed
Sat Nov 11 04:31:18 2023: BS 1535 completed
Sat Nov 11 04:31:32 2023: BS 1536 completed
Sat Nov 11 04:31:47 2023: BS 1537 completed
Sat Nov 11 04:32:02 2023: BS 1538 completed
Sat Nov 11 04:32:17 2023: BS 1539 completed
Sat Nov 11 04:32:32 2023: BS 1540 completed
Sat Nov 11 04:32:47 2023: BS 1541 completed
Sat Nov 11 04:33:02 2023: BS 1542 completed
Sat Nov 11 04:33:17 2023: BS 1543 completed
Sat Nov 11 04:33:32 2023: BS 1544 completed
Sat Nov 11 04:33:47 2023: BS 1545 completed
Sat Nov 11 04:34:02 2023: BS 1546 completed
Sat Nov 11 04:34:17 2023: BS 1547 completed
Sat Nov 11 04:34:32 2023: BS 1548 completed
Sat Nov 11 04:34:46 2023: BS 1549 completed
Sat Nov 11 04:35:01 2023: BS 1550 completed
Sat Nov 11 04:35:16 2023: BS 1551 completed
Sat Nov 11 04:35:31 2023: BS 1552 completed
Sat Nov 11 04:35:46 2023: BS 1553 completed
Sat Nov 11 04:36:01 2023: BS 1554 completed
Sat Nov 11 04:36:16 2023: BS 1555 completed
Sat Nov 11 04:36:31 2023: BS 1556 completed
Sat Nov 11 04:36:46 2023: BS 1557 completed
Sat Nov 11 04:37:01 2023: BS 1558 completed
Sat Nov 11 04:37:16 2023: BS 1559 completed
Sat Nov 11 04:37:31 2023: BS 1560 completed
Sat Nov 11 04:37:46 2023: BS 1561 completed
Sat Nov 11 04:38:00 2023: BS 1562 completed
Sat Nov 11 04:38:15 2023: BS 1563 completed
Sat Nov 11 04:38:30 2023: BS 1564 completed
Sat Nov 11 04:38:45 2023: BS 1565 completed
Sat Nov 11 04:39:00 2023: BS 1566 completed
Sat Nov 11 04:39:15 2023: BS 1567 completed
Sat Nov 11 04:39:30 2023: BS 1568 completed
Sat Nov 11 04:39:45 2023: BS 1569 completed
Sat Nov 11 04:40:00 2023: BS 1570 completed
Sat Nov 11 04:40:15 2023: BS 1571 completed
Sat Nov 11 04:40:30 2023: BS 1572 completed
Sat Nov 11 04:40:45 2023: BS 1573 completed
Sat Nov 11 04:40:59 2023: BS 1574 completed
Sat Nov 11 04:41:14 2023: BS 1575 completed
Sat Nov 11 04:41:29 2023: BS 1576 completed
Sat Nov 11 04:41:44 2023: BS 1577 completed
Sat Nov 11 04:41:59 2023: BS 1578 completed
Sat Nov 11 04:42:14 2023: BS 1579 completed
Sat Nov 11 04:42:29 2023: BS 1580 completed
Sat Nov 11 04:42:44 2023: BS 1581 completed
Sat Nov 11 04:42:59 2023: BS 1582 completed
Sat Nov 11 04:43:14 2023: BS 1583 completed
Sat Nov 11 04:43:29 2023: BS 1584 completed
Sat Nov 11 04:43:44 2023: BS 1585 completed
Sat Nov 11 04:43:59 2023: BS 1586 completed
Sat Nov 11 04:44:13 2023: BS 1587 completed
Sat Nov 11 04:44:28 2023: BS 1588 completed
Sat Nov 11 04:44:43 2023: BS 1589 completed
Sat Nov 11 04:44:58 2023: BS 1590 completed
Sat Nov 11 04:45:13 2023: BS 1591 completed
Sat Nov 11 04:45:28 2023: BS 1592 completed
Sat Nov 11 04:45:43 2023: BS 1593 completed
Sat Nov 11 04:45:58 2023: BS 1594 completed
Sat Nov 11 04:46:13 2023: BS 1595 completed
Sat Nov 11 04:46:28 2023: BS 1596 completed
Sat Nov 11 04:46:43 2023: BS 1597 completed
Sat Nov 11 04:46:58 2023: BS 1598 completed
Sat Nov 11 04:47:13 2023: BS 1599 completed
Sat Nov 11 04:47:27 2023: BS 1600 completed
Sat Nov 11 04:47:42 2023: BS 1601 completed
Sat Nov 11 04:47:57 2023: BS 1602 completed
Sat Nov 11 04:48:12 2023: BS 1603 completed
Sat Nov 11 04:48:27 2023: BS 1604 completed
Sat Nov 11 04:48:42 2023: BS 1605 completed
Sat Nov 11 04:48:57 2023: BS 1606 completed
Sat Nov 11 04:49:12 2023: BS 1607 completed
Sat Nov 11 04:49:27 2023: BS 1608 completed
Sat Nov 11 04:49:42 2023: BS 1609 completed
Sat Nov 11 04:49:57 2023: BS 1610 completed
Sat Nov 11 04:50:12 2023: BS 1611 completed
Sat Nov 11 04:50:26 2023: BS 1612 completed
Sat Nov 11 04:50:41 2023: BS 1613 completed
Sat Nov 11 04:50:56 2023: BS 1614 completed
Sat Nov 11 04:51:11 2023: BS 1615 completed
Sat Nov 11 04:51:26 2023: BS 1616 completed
Sat Nov 11 04:51:41 2023: BS 1617 completed
Sat Nov 11 04:51:56 2023: BS 1618 completed
Sat Nov 11 04:52:11 2023: BS 1619 completed
Sat Nov 11 04:52:26 2023: BS 1620 completed
Sat Nov 11 04:52:41 2023: BS 1621 completed
Sat Nov 11 04:52:56 2023: BS 1622 completed
Sat Nov 11 04:53:11 2023: BS 1623 completed
Sat Nov 11 04:53:26 2023: BS 1624 completed
Sat Nov 11 04:53:40 2023: BS 1625 completed
Sat Nov 11 04:53:55 2023: BS 1626 completed
Sat Nov 11 04:54:10 2023: BS 1627 completed
Sat Nov 11 04:54:25 2023: BS 1628 completed
Sat Nov 11 04:54:40 2023: BS 1629 completed
Sat Nov 11 04:54:55 2023: BS 1630 completed
Sat Nov 11 04:55:10 2023: BS 1631 completed
Sat Nov 11 04:55:25 2023: BS 1632 completed
Sat Nov 11 04:55:40 2023: BS 1633 completed
Sat Nov 11 04:55:55 2023: BS 1634 completed
Sat Nov 11 04:56:10 2023: BS 1635 completed
Sat Nov 11 04:56:25 2023: BS 1636 completed
Sat Nov 11 04:56:39 2023: BS 1637 completed
Sat Nov 11 04:56:54 2023: BS 1638 completed
Sat Nov 11 04:57:09 2023: BS 1639 completed
Sat Nov 11 04:57:24 2023: BS 1640 completed
Sat Nov 11 04:57:39 2023: BS 1641 completed
Sat Nov 11 04:57:54 2023: BS 1642 completed
Sat Nov 11 04:58:09 2023: BS 1643 completed
Sat Nov 11 04:58:24 2023: BS 1644 completed
Sat Nov 11 04:58:39 2023: BS 1645 completed
Sat Nov 11 04:58:54 2023: BS 1646 completed
Sat Nov 11 04:59:09 2023: BS 1647 completed
Sat Nov 11 04:59:24 2023: BS 1648 completed
Sat Nov 11 04:59:39 2023: BS 1649 completed
Sat Nov 11 04:59:53 2023: BS 1650 completed
Sat Nov 11 05:00:08 2023: BS 1651 completed
Sat Nov 11 05:00:23 2023: BS 1652 completed
Sat Nov 11 05:00:38 2023: BS 1653 completed
Sat Nov 11 05:00:53 2023: BS 1654 completed
Sat Nov 11 05:01:08 2023: BS 1655 completed
Sat Nov 11 05:01:23 2023: BS 1656 completed
Sat Nov 11 05:01:38 2023: BS 1657 completed
Sat Nov 11 05:01:53 2023: BS 1658 completed
Sat Nov 11 05:02:08 2023: BS 1659 completed
Sat Nov 11 05:02:23 2023: BS 1660 completed
Sat Nov 11 05:02:38 2023: BS 1661 completed
Sat Nov 11 05:02:53 2023: BS 1662 completed
Sat Nov 11 05:03:07 2023: BS 1663 completed
Sat Nov 11 05:03:22 2023: BS 1664 completed
Sat Nov 11 05:03:37 2023: BS 1665 completed
Sat Nov 11 05:03:52 2023: BS 1666 completed
Sat Nov 11 05:04:07 2023: BS 1667 completed
Sat Nov 11 05:04:22 2023: BS 1668 completed
Sat Nov 11 05:04:37 2023: BS 1669 completed
Sat Nov 11 05:04:52 2023: BS 1670 completed
Sat Nov 11 05:05:07 2023: BS 1671 completed
Sat Nov 11 05:05:22 2023: BS 1672 completed
Sat Nov 11 05:05:37 2023: BS 1673 completed
Sat Nov 11 05:05:52 2023: BS 1674 completed
Sat Nov 11 05:06:06 2023: BS 1675 completed
Sat Nov 11 05:06:21 2023: BS 1676 completed
Sat Nov 11 05:06:36 2023: BS 1677 completed
Sat Nov 11 05:06:51 2023: BS 1678 completed
Sat Nov 11 05:07:06 2023: BS 1679 completed
Sat Nov 11 05:07:21 2023: BS 1680 completed
Sat Nov 11 05:07:36 2023: BS 1681 completed
Sat Nov 11 05:07:51 2023: BS 1682 completed
Sat Nov 11 05:08:06 2023: BS 1683 completed
Sat Nov 11 05:08:21 2023: BS 1684 completed
Sat Nov 11 05:08:36 2023: BS 1685 completed
Sat Nov 11 05:08:51 2023: BS 1686 completed
Sat Nov 11 05:09:06 2023: BS 1687 completed
Sat Nov 11 05:09:20 2023: BS 1688 completed
Sat Nov 11 05:09:35 2023: BS 1689 completed
Sat Nov 11 05:09:50 2023: BS 1690 completed
Sat Nov 11 05:10:05 2023: BS 1691 completed
Sat Nov 11 05:10:20 2023: BS 1692 completed
Sat Nov 11 05:10:35 2023: BS 1693 completed
Sat Nov 11 05:10:50 2023: BS 1694 completed
Sat Nov 11 05:11:05 2023: BS 1695 completed
Sat Nov 11 05:11:20 2023: BS 1696 completed
Sat Nov 11 05:11:35 2023: BS 1697 completed
Sat Nov 11 05:11:50 2023: BS 1698 completed
Sat Nov 11 05:12:05 2023: BS 1699 completed
Sat Nov 11 05:12:20 2023: BS 1700 completed
Sat Nov 11 05:12:34 2023: BS 1701 completed
Sat Nov 11 05:12:49 2023: BS 1702 completed
Sat Nov 11 05:13:04 2023: BS 1703 completed
Sat Nov 11 05:13:19 2023: BS 1704 completed
Sat Nov 11 05:13:34 2023: BS 1705 completed
Sat Nov 11 05:13:49 2023: BS 1706 completed
Sat Nov 11 05:14:04 2023: BS 1707 completed
Sat Nov 11 05:14:19 2023: BS 1708 completed
Sat Nov 11 05:14:34 2023: BS 1709 completed
Sat Nov 11 05:14:49 2023: BS 1710 completed
Sat Nov 11 05:15:04 2023: BS 1711 completed
Sat Nov 11 05:15:19 2023: BS 1712 completed
Sat Nov 11 05:15:33 2023: BS 1713 completed
Sat Nov 11 05:15:48 2023: BS 1714 completed
Sat Nov 11 05:16:03 2023: BS 1715 completed
Sat Nov 11 05:16:18 2023: BS 1716 completed
Sat Nov 11 05:16:33 2023: BS 1717 completed
Sat Nov 11 05:16:48 2023: BS 1718 completed
Sat Nov 11 05:17:03 2023: BS 1719 completed
Sat Nov 11 05:17:18 2023: BS 1720 completed
Sat Nov 11 05:17:33 2023: BS 1721 completed
Sat Nov 11 05:17:48 2023: BS 1722 completed
Sat Nov 11 05:18:03 2023: BS 1723 completed
Sat Nov 11 05:18:18 2023: BS 1724 completed
Sat Nov 11 05:18:33 2023: BS 1725 completed
Sat Nov 11 05:18:47 2023: BS 1726 completed
Sat Nov 11 05:19:02 2023: BS 1727 completed
Sat Nov 11 05:19:17 2023: BS 1728 completed
Sat Nov 11 05:19:32 2023: BS 1729 completed
Sat Nov 11 05:19:47 2023: BS 1730 completed
Sat Nov 11 05:20:02 2023: BS 1731 completed
Sat Nov 11 05:20:17 2023: BS 1732 completed
Sat Nov 11 05:20:32 2023: BS 1733 completed
Sat Nov 11 05:20:47 2023: BS 1734 completed
Sat Nov 11 05:21:02 2023: BS 1735 completed
Sat Nov 11 05:21:17 2023: BS 1736 completed
Sat Nov 11 05:21:32 2023: BS 1737 completed
Sat Nov 11 05:21:47 2023: BS 1738 completed
Sat Nov 11 05:22:01 2023: BS 1739 completed
Sat Nov 11 05:22:16 2023: BS 1740 completed
Sat Nov 11 05:22:31 2023: BS 1741 completed
Sat Nov 11 05:22:46 2023: BS 1742 completed
Sat Nov 11 05:23:01 2023: BS 1743 completed
Sat Nov 11 05:23:16 2023: BS 1744 completed
Sat Nov 11 05:23:31 2023: BS 1745 completed
Sat Nov 11 05:23:46 2023: BS 1746 completed
Sat Nov 11 05:24:01 2023: BS 1747 completed
Sat Nov 11 05:24:16 2023: BS 1748 completed
Sat Nov 11 05:24:31 2023: BS 1749 completed
Sat Nov 11 05:24:46 2023: BS 1750 completed
Sat Nov 11 05:25:00 2023: BS 1751 completed
Sat Nov 11 05:25:15 2023: BS 1752 completed
Sat Nov 11 05:25:30 2023: BS 1753 completed
Sat Nov 11 05:25:45 2023: BS 1754 completed
Sat Nov 11 05:26:00 2023: BS 1755 completed
Sat Nov 11 05:26:15 2023: BS 1756 completed
Sat Nov 11 05:26:30 2023: BS 1757 completed
Sat Nov 11 05:26:45 2023: BS 1758 completed
Sat Nov 11 05:27:00 2023: BS 1759 completed
Sat Nov 11 05:27:15 2023: BS 1760 completed
Sat Nov 11 05:27:30 2023: BS 1761 completed
Sat Nov 11 05:27:45 2023: BS 1762 completed
Sat Nov 11 05:28:00 2023: BS 1763 completed
Sat Nov 11 05:28:14 2023: BS 1764 completed
Sat Nov 11 05:28:29 2023: BS 1765 completed
Sat Nov 11 05:28:44 2023: BS 1766 completed
Sat Nov 11 05:28:59 2023: BS 1767 completed
Sat Nov 11 05:29:14 2023: BS 1768 completed
Sat Nov 11 05:29:29 2023: BS 1769 completed
Sat Nov 11 05:29:44 2023: BS 1770 completed
Sat Nov 11 05:29:59 2023: BS 1771 completed
Sat Nov 11 05:30:14 2023: BS 1772 completed
Sat Nov 11 05:30:29 2023: BS 1773 completed
Sat Nov 11 05:30:44 2023: BS 1774 completed
Sat Nov 11 05:30:59 2023: BS 1775 completed
Sat Nov 11 05:31:14 2023: BS 1776 completed
Sat Nov 11 05:31:28 2023: BS 1777 completed
Sat Nov 11 05:31:43 2023: BS 1778 completed
Sat Nov 11 05:31:58 2023: BS 1779 completed
Sat Nov 11 05:32:13 2023: BS 1780 completed
Sat Nov 11 05:32:28 2023: BS 1781 completed
Sat Nov 11 05:32:43 2023: BS 1782 completed
Sat Nov 11 05:32:58 2023: BS 1783 completed
Sat Nov 11 05:33:13 2023: BS 1784 completed
Sat Nov 11 05:33:28 2023: BS 1785 completed
Sat Nov 11 05:33:43 2023: BS 1786 completed
Sat Nov 11 05:33:58 2023: BS 1787 completed
Sat Nov 11 05:34:13 2023: BS 1788 completed
Sat Nov 11 05:34:27 2023: BS 1789 completed
Sat Nov 11 05:34:42 2023: BS 1790 completed
Sat Nov 11 05:34:57 2023: BS 1791 completed
Sat Nov 11 05:35:12 2023: BS 1792 completed
Sat Nov 11 05:35:27 2023: BS 1793 completed
Sat Nov 11 05:35:42 2023: BS 1794 completed
Sat Nov 11 05:35:57 2023: BS 1795 completed
Sat Nov 11 05:36:12 2023: BS 1796 completed
Sat Nov 11 05:36:27 2023: BS 1797 completed
Sat Nov 11 05:36:42 2023: BS 1798 completed
Sat Nov 11 05:36:57 2023: BS 1799 completed
Sat Nov 11 05:37:12 2023: BS 1800 completed
Sat Nov 11 05:37:27 2023: BS 1801 completed
Sat Nov 11 05:37:41 2023: BS 1802 completed
Sat Nov 11 05:37:56 2023: BS 1803 completed
Sat Nov 11 05:38:11 2023: BS 1804 completed
Sat Nov 11 05:38:26 2023: BS 1805 completed
Sat Nov 11 05:38:41 2023: BS 1806 completed
Sat Nov 11 05:38:56 2023: BS 1807 completed
Sat Nov 11 05:39:11 2023: BS 1808 completed
Sat Nov 11 05:39:26 2023: BS 1809 completed
Sat Nov 11 05:39:41 2023: BS 1810 completed
Sat Nov 11 05:39:56 2023: BS 1811 completed
Sat Nov 11 05:40:11 2023: BS 1812 completed
Sat Nov 11 05:40:26 2023: BS 1813 completed
Sat Nov 11 05:40:40 2023: BS 1814 completed
Sat Nov 11 05:40:55 2023: BS 1815 completed
Sat Nov 11 05:41:10 2023: BS 1816 completed
Sat Nov 11 05:41:25 2023: BS 1817 completed
Sat Nov 11 05:41:40 2023: BS 1818 completed
Sat Nov 11 05:41:55 2023: BS 1819 completed
Sat Nov 11 05:42:10 2023: BS 1820 completed
Sat Nov 11 05:42:25 2023: BS 1821 completed
Sat Nov 11 05:42:40 2023: BS 1822 completed
Sat Nov 11 05:42:55 2023: BS 1823 completed
Sat Nov 11 05:43:10 2023: BS 1824 completed
Sat Nov 11 05:43:25 2023: BS 1825 completed
Sat Nov 11 05:43:40 2023: BS 1826 completed
Sat Nov 11 05:43:54 2023: BS 1827 completed
Sat Nov 11 05:44:09 2023: BS 1828 completed
Sat Nov 11 05:44:24 2023: BS 1829 completed
Sat Nov 11 05:44:39 2023: BS 1830 completed
Sat Nov 11 05:44:54 2023: BS 1831 completed
Sat Nov 11 05:45:09 2023: BS 1832 completed
Sat Nov 11 05:45:24 2023: BS 1833 completed
Sat Nov 11 05:45:39 2023: BS 1834 completed
Sat Nov 11 05:45:54 2023: BS 1835 completed
Sat Nov 11 05:46:09 2023: BS 1836 completed
Sat Nov 11 05:46:24 2023: BS 1837 completed
Sat Nov 11 05:46:39 2023: BS 1838 completed
Sat Nov 11 05:46:54 2023: BS 1839 completed
Sat Nov 11 05:47:08 2023: BS 1840 completed
Sat Nov 11 05:47:23 2023: BS 1841 completed
Sat Nov 11 05:47:38 2023: BS 1842 completed
Sat Nov 11 05:47:53 2023: BS 1843 completed
Sat Nov 11 05:48:08 2023: BS 1844 completed
Sat Nov 11 05:48:23 2023: BS 1845 completed
Sat Nov 11 05:48:38 2023: BS 1846 completed
Sat Nov 11 05:48:53 2023: BS 1847 completed
Sat Nov 11 05:49:08 2023: BS 1848 completed
Sat Nov 11 05:49:23 2023: BS 1849 completed
Sat Nov 11 05:49:38 2023: BS 1850 completed
Sat Nov 11 05:49:53 2023: BS 1851 completed
Sat Nov 11 05:50:07 2023: BS 1852 completed
Sat Nov 11 05:50:22 2023: BS 1853 completed
Sat Nov 11 05:50:37 2023: BS 1854 completed
Sat Nov 11 05:50:52 2023: BS 1855 completed
Sat Nov 11 05:51:07 2023: BS 1856 completed
Sat Nov 11 05:51:22 2023: BS 1857 completed
Sat Nov 11 05:51:37 2023: BS 1858 completed
Sat Nov 11 05:51:52 2023: BS 1859 completed
Sat Nov 11 05:52:07 2023: BS 1860 completed
Sat Nov 11 05:52:22 2023: BS 1861 completed
Sat Nov 11 05:52:37 2023: BS 1862 completed
Sat Nov 11 05:52:52 2023: BS 1863 completed
Sat Nov 11 05:53:07 2023: BS 1864 completed
Sat Nov 11 05:53:21 2023: BS 1865 completed
Sat Nov 11 05:53:36 2023: BS 1866 completed
Sat Nov 11 05:53:51 2023: BS 1867 completed
Sat Nov 11 05:54:06 2023: BS 1868 completed
Sat Nov 11 05:54:21 2023: BS 1869 completed
Sat Nov 11 05:54:36 2023: BS 1870 completed
Sat Nov 11 05:54:51 2023: BS 1871 completed
Sat Nov 11 05:55:06 2023: BS 1872 completed
Sat Nov 11 05:55:21 2023: BS 1873 completed
Sat Nov 11 05:55:36 2023: BS 1874 completed
Sat Nov 11 05:55:51 2023: BS 1875 completed
Sat Nov 11 05:56:06 2023: BS 1876 completed
Sat Nov 11 05:56:21 2023: BS 1877 completed
Sat Nov 11 05:56:35 2023: BS 1878 completed
Sat Nov 11 05:56:50 2023: BS 1879 completed
Sat Nov 11 05:57:05 2023: BS 1880 completed
Sat Nov 11 05:57:20 2023: BS 1881 completed
Sat Nov 11 05:57:35 2023: BS 1882 completed
Sat Nov 11 05:57:50 2023: BS 1883 completed
Sat Nov 11 05:58:05 2023: BS 1884 completed
Sat Nov 11 05:58:20 2023: BS 1885 completed
Sat Nov 11 05:58:35 2023: BS 1886 completed
Sat Nov 11 05:58:50 2023: BS 1887 completed
Sat Nov 11 05:59:05 2023: BS 1888 completed
Sat Nov 11 05:59:20 2023: BS 1889 completed
Sat Nov 11 05:59:34 2023: BS 1890 completed
Sat Nov 11 05:59:49 2023: BS 1891 completed
Sat Nov 11 06:00:04 2023: BS 1892 completed
Sat Nov 11 06:00:19 2023: BS 1893 completed
Sat Nov 11 06:00:34 2023: BS 1894 completed
Sat Nov 11 06:00:49 2023: BS 1895 completed
Sat Nov 11 06:01:04 2023: BS 1896 completed
Sat Nov 11 06:01:19 2023: BS 1897 completed
Sat Nov 11 06:01:34 2023: BS 1898 completed
Sat Nov 11 06:01:49 2023: BS 1899 completed
Sat Nov 11 06:02:04 2023: BS 1900 completed
Sat Nov 11 06:02:19 2023: BS 1901 completed
Sat Nov 11 06:02:34 2023: BS 1902 completed
Sat Nov 11 06:02:48 2023: BS 1903 completed
Sat Nov 11 06:03:03 2023: BS 1904 completed
Sat Nov 11 06:03:18 2023: BS 1905 completed
Sat Nov 11 06:03:33 2023: BS 1906 completed
Sat Nov 11 06:03:48 2023: BS 1907 completed
Sat Nov 11 06:04:03 2023: BS 1908 completed
Sat Nov 11 06:04:18 2023: BS 1909 completed
Sat Nov 11 06:04:33 2023: BS 1910 completed
Sat Nov 11 06:04:48 2023: BS 1911 completed
Sat Nov 11 06:05:03 2023: BS 1912 completed
Sat Nov 11 06:05:18 2023: BS 1913 completed
Sat Nov 11 06:05:33 2023: BS 1914 completed
Sat Nov 11 06:05:48 2023: BS 1915 completed
Sat Nov 11 06:06:02 2023: BS 1916 completed
Sat Nov 11 06:06:17 2023: BS 1917 completed
Sat Nov 11 06:06:32 2023: BS 1918 completed
Sat Nov 11 06:06:47 2023: BS 1919 completed
Sat Nov 11 06:07:02 2023: BS 1920 completed
Sat Nov 11 06:07:17 2023: BS 1921 completed
Sat Nov 11 06:07:32 2023: BS 1922 completed
Sat Nov 11 06:07:47 2023: BS 1923 completed
Sat Nov 11 06:08:02 2023: BS 1924 completed
Sat Nov 11 06:08:17 2023: BS 1925 completed
Sat Nov 11 06:08:32 2023: BS 1926 completed
Sat Nov 11 06:08:47 2023: BS 1927 completed
Sat Nov 11 06:09:01 2023: BS 1928 completed
Sat Nov 11 06:09:16 2023: BS 1929 completed
Sat Nov 11 06:09:31 2023: BS 1930 completed
Sat Nov 11 06:09:46 2023: BS 1931 completed
Sat Nov 11 06:10:01 2023: BS 1932 completed
Sat Nov 11 06:10:16 2023: BS 1933 completed
Sat Nov 11 06:10:31 2023: BS 1934 completed
Sat Nov 11 06:10:46 2023: BS 1935 completed
Sat Nov 11 06:11:01 2023: BS 1936 completed
Sat Nov 11 06:11:16 2023: BS 1937 completed
Sat Nov 11 06:11:31 2023: BS 1938 completed
Sat Nov 11 06:11:46 2023: BS 1939 completed
Sat Nov 11 06:12:01 2023: BS 1940 completed
Sat Nov 11 06:12:15 2023: BS 1941 completed
Sat Nov 11 06:12:30 2023: BS 1942 completed
Sat Nov 11 06:12:45 2023: BS 1943 completed
Sat Nov 11 06:13:00 2023: BS 1944 completed
Sat Nov 11 06:13:15 2023: BS 1945 completed
Sat Nov 11 06:13:30 2023: BS 1946 completed
Sat Nov 11 06:13:45 2023: BS 1947 completed
Sat Nov 11 06:14:00 2023: BS 1948 completed
Sat Nov 11 06:14:15 2023: BS 1949 completed
Sat Nov 11 06:14:30 2023: BS 1950 completed
Sat Nov 11 06:14:45 2023: BS 1951 completed
Sat Nov 11 06:15:00 2023: BS 1952 completed
Sat Nov 11 06:15:15 2023: BS 1953 completed
Sat Nov 11 06:15:29 2023: BS 1954 completed
Sat Nov 11 06:15:44 2023: BS 1955 completed
Sat Nov 11 06:15:59 2023: BS 1956 completed
Sat Nov 11 06:16:14 2023: BS 1957 completed
Sat Nov 11 06:16:29 2023: BS 1958 completed
Sat Nov 11 06:16:44 2023: BS 1959 completed
Sat Nov 11 06:16:59 2023: BS 1960 completed
Sat Nov 11 06:17:14 2023: BS 1961 completed
Sat Nov 11 06:17:29 2023: BS 1962 completed
Sat Nov 11 06:17:44 2023: BS 1963 completed
Sat Nov 11 06:17:59 2023: BS 1964 completed
Sat Nov 11 06:18:14 2023: BS 1965 completed
Sat Nov 11 06:18:28 2023: BS 1966 completed
Sat Nov 11 06:18:43 2023: BS 1967 completed
Sat Nov 11 06:18:58 2023: BS 1968 completed
Sat Nov 11 06:19:13 2023: BS 1969 completed
Sat Nov 11 06:19:28 2023: BS 1970 completed
Sat Nov 11 06:19:43 2023: BS 1971 completed
Sat Nov 11 06:19:58 2023: BS 1972 completed
Sat Nov 11 06:20:13 2023: BS 1973 completed
Sat Nov 11 06:20:28 2023: BS 1974 completed
Sat Nov 11 06:20:43 2023: BS 1975 completed
Sat Nov 11 06:20:58 2023: BS 1976 completed
Sat Nov 11 06:21:13 2023: BS 1977 completed
Sat Nov 11 06:21:28 2023: BS 1978 completed
Sat Nov 11 06:21:42 2023: BS 1979 completed
Sat Nov 11 06:21:57 2023: BS 1980 completed
Sat Nov 11 06:22:12 2023: BS 1981 completed
Sat Nov 11 06:22:27 2023: BS 1982 completed
Sat Nov 11 06:22:42 2023: BS 1983 completed
Sat Nov 11 06:22:57 2023: BS 1984 completed
Sat Nov 11 06:23:12 2023: BS 1985 completed
Sat Nov 11 06:23:27 2023: BS 1986 completed
Sat Nov 11 06:23:42 2023: BS 1987 completed
Sat Nov 11 06:23:57 2023: BS 1988 completed
Sat Nov 11 06:24:12 2023: BS 1989 completed
Sat Nov 11 06:24:27 2023: BS 1990 completed
Sat Nov 11 06:24:41 2023: BS 1991 completed
Sat Nov 11 06:24:56 2023: BS 1992 completed
Sat Nov 11 06:25:11 2023: BS 1993 completed
Sat Nov 11 06:25:26 2023: BS 1994 completed
Sat Nov 11 06:25:41 2023: BS 1995 completed
Sat Nov 11 06:25:56 2023: BS 1996 completed
Sat Nov 11 06:26:11 2023: BS 1997 completed
Sat Nov 11 06:26:26 2023: BS 1998 completed
Sat Nov 11 06:26:41 2023: BS 1999 completed
Sat Nov 11 06:26:56 2023: BS 2000 completed
Sat Nov 11 06:27:11 2023: BS 2001 completed
Sat Nov 11 06:27:26 2023: BS 2002 completed
Sat Nov 11 06:27:41 2023: BS 2003 completed
Sat Nov 11 06:27:55 2023: BS 2004 completed
Sat Nov 11 06:28:10 2023: BS 2005 completed
Sat Nov 11 06:28:25 2023: BS 2006 completed
Sat Nov 11 06:28:40 2023: BS 2007 completed
Sat Nov 11 06:28:55 2023: BS 2008 completed
Sat Nov 11 06:29:10 2023: BS 2009 completed
Sat Nov 11 06:29:25 2023: BS 2010 completed
Sat Nov 11 06:29:40 2023: BS 2011 completed
Sat Nov 11 06:29:55 2023: BS 2012 completed
Sat Nov 11 06:30:10 2023: BS 2013 completed
Sat Nov 11 06:30:25 2023: BS 2014 completed
Sat Nov 11 06:30:40 2023: BS 2015 completed
Sat Nov 11 06:30:55 2023: BS 2016 completed
Sat Nov 11 06:31:09 2023: BS 2017 completed
Sat Nov 11 06:31:24 2023: BS 2018 completed
Sat Nov 11 06:31:39 2023: BS 2019 completed
Sat Nov 11 06:31:54 2023: BS 2020 completed
Sat Nov 11 06:32:09 2023: BS 2021 completed
Sat Nov 11 06:32:24 2023: BS 2022 completed
Sat Nov 11 06:32:39 2023: BS 2023 completed
Sat Nov 11 06:32:54 2023: BS 2024 completed
Sat Nov 11 06:33:09 2023: BS 2025 completed
Sat Nov 11 06:33:24 2023: BS 2026 completed
Sat Nov 11 06:33:39 2023: BS 2027 completed
Sat Nov 11 06:33:54 2023: BS 2028 completed
Sat Nov 11 06:34:08 2023: BS 2029 completed
Sat Nov 11 06:34:23 2023: BS 2030 completed
Sat Nov 11 06:34:38 2023: BS 2031 completed
Sat Nov 11 06:34:53 2023: BS 2032 completed
Sat Nov 11 06:35:08 2023: BS 2033 completed
Sat Nov 11 06:35:23 2023: BS 2034 completed
Sat Nov 11 06:35:38 2023: BS 2035 completed
Sat Nov 11 06:35:53 2023: BS 2036 completed
Sat Nov 11 06:36:08 2023: BS 2037 completed
Sat Nov 11 06:36:23 2023: BS 2038 completed
Sat Nov 11 06:36:38 2023: BS 2039 completed
Sat Nov 11 06:36:53 2023: BS 2040 completed
Sat Nov 11 06:37:08 2023: BS 2041 completed
Sat Nov 11 06:37:22 2023: BS 2042 completed
Sat Nov 11 06:37:37 2023: BS 2043 completed
Sat Nov 11 06:37:52 2023: BS 2044 completed
Sat Nov 11 06:38:07 2023: BS 2045 completed
Sat Nov 11 06:38:22 2023: BS 2046 completed
Sat Nov 11 06:38:37 2023: BS 2047 completed
Sat Nov 11 06:38:52 2023: BS 2048 completed
Sat Nov 11 06:39:07 2023: BS 2049 completed
Sat Nov 11 06:39:22 2023: BS 2050 completed
Sat Nov 11 06:39:37 2023: BS 2051 completed
Sat Nov 11 06:39:52 2023: BS 2052 completed
Sat Nov 11 06:40:07 2023: BS 2053 completed
Sat Nov 11 06:40:22 2023: BS 2054 completed
Sat Nov 11 06:40:36 2023: BS 2055 completed
Sat Nov 11 06:40:51 2023: BS 2056 completed
Sat Nov 11 06:41:06 2023: BS 2057 completed
Sat Nov 11 06:41:21 2023: BS 2058 completed
Sat Nov 11 06:41:36 2023: BS 2059 completed
Sat Nov 11 06:41:51 2023: BS 2060 completed
Sat Nov 11 06:42:06 2023: BS 2061 completed
Sat Nov 11 06:42:21 2023: BS 2062 completed
Sat Nov 11 06:42:36 2023: BS 2063 completed
Sat Nov 11 06:42:51 2023: BS 2064 completed
Sat Nov 11 06:43:06 2023: BS 2065 completed
Sat Nov 11 06:43:21 2023: BS 2066 completed
Sat Nov 11 06:43:35 2023: BS 2067 completed
Sat Nov 11 06:43:50 2023: BS 2068 completed
Sat Nov 11 06:44:05 2023: BS 2069 completed
Sat Nov 11 06:44:20 2023: BS 2070 completed
Sat Nov 11 06:44:35 2023: BS 2071 completed
Sat Nov 11 06:44:50 2023: BS 2072 completed
Sat Nov 11 06:45:05 2023: BS 2073 completed
Sat Nov 11 06:45:20 2023: BS 2074 completed
Sat Nov 11 06:45:35 2023: BS 2075 completed
Sat Nov 11 06:45:50 2023: BS 2076 completed
Sat Nov 11 06:46:05 2023: BS 2077 completed
Sat Nov 11 06:46:20 2023: BS 2078 completed
Sat Nov 11 06:46:35 2023: BS 2079 completed
Sat Nov 11 06:46:49 2023: BS 2080 completed
Sat Nov 11 06:47:04 2023: BS 2081 completed
Sat Nov 11 06:47:19 2023: BS 2082 completed
Sat Nov 11 06:47:34 2023: BS 2083 completed
Sat Nov 11 06:47:49 2023: BS 2084 completed
Sat Nov 11 06:48:04 2023: BS 2085 completed
Sat Nov 11 06:48:19 2023: BS 2086 completed
Sat Nov 11 06:48:34 2023: BS 2087 completed
Sat Nov 11 06:48:49 2023: BS 2088 completed
Sat Nov 11 06:49:04 2023: BS 2089 completed
Sat Nov 11 06:49:19 2023: BS 2090 completed
Sat Nov 11 06:49:34 2023: BS 2091 completed
Sat Nov 11 06:49:49 2023: BS 2092 completed
Sat Nov 11 06:50:03 2023: BS 2093 completed
Sat Nov 11 06:50:18 2023: BS 2094 completed
Sat Nov 11 06:50:33 2023: BS 2095 completed
Sat Nov 11 06:50:48 2023: BS 2096 completed
Sat Nov 11 06:51:03 2023: BS 2097 completed
Sat Nov 11 06:51:18 2023: BS 2098 completed
Sat Nov 11 06:51:33 2023: BS 2099 completed
Sat Nov 11 06:51:48 2023: BS 2100 completed
Sat Nov 11 06:52:03 2023: BS 2101 completed
Sat Nov 11 06:52:18 2023: BS 2102 completed
Sat Nov 11 06:52:33 2023: BS 2103 completed
Sat Nov 11 06:52:48 2023: BS 2104 completed
Sat Nov 11 06:53:02 2023: BS 2105 completed
Sat Nov 11 06:53:17 2023: BS 2106 completed
Sat Nov 11 06:53:32 2023: BS 2107 completed
Sat Nov 11 06:53:47 2023: BS 2108 completed
Sat Nov 11 06:54:02 2023: BS 2109 completed
Sat Nov 11 06:54:17 2023: BS 2110 completed
Sat Nov 11 06:54:32 2023: BS 2111 completed
Sat Nov 11 06:54:47 2023: BS 2112 completed
Sat Nov 11 06:55:02 2023: BS 2113 completed
Sat Nov 11 06:55:17 2023: BS 2114 completed
Sat Nov 11 06:55:32 2023: BS 2115 completed
Sat Nov 11 06:55:47 2023: BS 2116 completed
Sat Nov 11 06:56:02 2023: BS 2117 completed
Sat Nov 11 06:56:16 2023: BS 2118 completed
Sat Nov 11 06:56:31 2023: BS 2119 completed
Sat Nov 11 06:56:46 2023: BS 2120 completed
Sat Nov 11 06:57:01 2023: BS 2121 completed
Sat Nov 11 06:57:16 2023: BS 2122 completed
Sat Nov 11 06:57:31 2023: BS 2123 completed
Sat Nov 11 06:57:46 2023: BS 2124 completed
Sat Nov 11 06:58:01 2023: BS 2125 completed
Sat Nov 11 06:58:16 2023: BS 2126 completed
Sat Nov 11 06:58:31 2023: BS 2127 completed
Sat Nov 11 06:58:46 2023: BS 2128 completed
Sat Nov 11 06:59:01 2023: BS 2129 completed
Sat Nov 11 06:59:16 2023: BS 2130 completed
Sat Nov 11 06:59:30 2023: BS 2131 completed
Sat Nov 11 06:59:45 2023: BS 2132 completed
Sat Nov 11 07:00:00 2023: BS 2133 completed
Sat Nov 11 07:00:15 2023: BS 2134 completed
Sat Nov 11 07:00:30 2023: BS 2135 completed
Sat Nov 11 07:00:45 2023: BS 2136 completed
Sat Nov 11 07:01:00 2023: BS 2137 completed
Sat Nov 11 07:01:15 2023: BS 2138 completed
Sat Nov 11 07:01:30 2023: BS 2139 completed
Sat Nov 11 07:01:45 2023: BS 2140 completed
Sat Nov 11 07:02:00 2023: BS 2141 completed
Sat Nov 11 07:02:15 2023: BS 2142 completed
Sat Nov 11 07:02:29 2023: BS 2143 completed
Sat Nov 11 07:02:44 2023: BS 2144 completed
Sat Nov 11 07:02:59 2023: BS 2145 completed
Sat Nov 11 07:03:14 2023: BS 2146 completed
Sat Nov 11 07:03:29 2023: BS 2147 completed
Sat Nov 11 07:03:44 2023: BS 2148 completed
Sat Nov 11 07:03:59 2023: BS 2149 completed
Sat Nov 11 07:04:14 2023: BS 2150 completed
Sat Nov 11 07:04:29 2023: BS 2151 completed
Sat Nov 11 07:04:44 2023: BS 2152 completed
Sat Nov 11 07:04:59 2023: BS 2153 completed
Sat Nov 11 07:05:14 2023: BS 2154 completed
Sat Nov 11 07:05:29 2023: BS 2155 completed
Sat Nov 11 07:05:43 2023: BS 2156 completed
Sat Nov 11 07:05:58 2023: BS 2157 completed
Sat Nov 11 07:06:13 2023: BS 2158 completed
Sat Nov 11 07:06:28 2023: BS 2159 completed
Sat Nov 11 07:06:43 2023: BS 2160 completed
Sat Nov 11 07:06:58 2023: BS 2161 completed
Sat Nov 11 07:07:13 2023: BS 2162 completed
Sat Nov 11 07:07:28 2023: BS 2163 completed
Sat Nov 11 07:07:43 2023: BS 2164 completed
Sat Nov 11 07:07:58 2023: BS 2165 completed
Sat Nov 11 07:08:13 2023: BS 2166 completed
Sat Nov 11 07:08:28 2023: BS 2167 completed
Sat Nov 11 07:08:42 2023: BS 2168 completed
Sat Nov 11 07:08:57 2023: BS 2169 completed
Sat Nov 11 07:09:12 2023: BS 2170 completed
Sat Nov 11 07:09:27 2023: BS 2171 completed
Sat Nov 11 07:09:42 2023: BS 2172 completed
Sat Nov 11 07:09:57 2023: BS 2173 completed
Sat Nov 11 07:10:12 2023: BS 2174 completed
Sat Nov 11 07:10:27 2023: BS 2175 completed
Sat Nov 11 07:10:42 2023: BS 2176 completed
Sat Nov 11 07:10:57 2023: BS 2177 completed
Sat Nov 11 07:11:12 2023: BS 2178 completed
Sat Nov 11 07:11:27 2023: BS 2179 completed
Sat Nov 11 07:11:42 2023: BS 2180 completed
Sat Nov 11 07:11:56 2023: BS 2181 completed
Sat Nov 11 07:12:11 2023: BS 2182 completed
Sat Nov 11 07:12:26 2023: BS 2183 completed
Sat Nov 11 07:12:41 2023: BS 2184 completed
Sat Nov 11 07:12:56 2023: BS 2185 completed
Sat Nov 11 07:13:11 2023: BS 2186 completed
Sat Nov 11 07:13:26 2023: BS 2187 completed
Sat Nov 11 07:13:41 2023: BS 2188 completed
Sat Nov 11 07:13:56 2023: BS 2189 completed
Sat Nov 11 07:14:11 2023: BS 2190 completed
Sat Nov 11 07:14:26 2023: BS 2191 completed
Sat Nov 11 07:14:41 2023: BS 2192 completed
Sat Nov 11 07:14:56 2023: BS 2193 completed
Sat Nov 11 07:15:10 2023: BS 2194 completed
Sat Nov 11 07:15:25 2023: BS 2195 completed
Sat Nov 11 07:15:40 2023: BS 2196 completed
Sat Nov 11 07:15:55 2023: BS 2197 completed
Sat Nov 11 07:16:10 2023: BS 2198 completed
Sat Nov 11 07:16:25 2023: BS 2199 completed
Sat Nov 11 07:16:40 2023: BS 2200 completed
Sat Nov 11 07:16:55 2023: BS 2201 completed
Sat Nov 11 07:17:10 2023: BS 2202 completed
Sat Nov 11 07:17:25 2023: BS 2203 completed
Sat Nov 11 07:17:40 2023: BS 2204 completed
Sat Nov 11 07:17:55 2023: BS 2205 completed
Sat Nov 11 07:18:09 2023: BS 2206 completed
Sat Nov 11 07:18:24 2023: BS 2207 completed
Sat Nov 11 07:18:39 2023: BS 2208 completed
Sat Nov 11 07:18:54 2023: BS 2209 completed
Sat Nov 11 07:19:09 2023: BS 2210 completed
Sat Nov 11 07:19:24 2023: BS 2211 completed
Sat Nov 11 07:19:39 2023: BS 2212 completed
Sat Nov 11 07:19:54 2023: BS 2213 completed
Sat Nov 11 07:20:09 2023: BS 2214 completed
Sat Nov 11 07:20:24 2023: BS 2215 completed
Sat Nov 11 07:20:39 2023: BS 2216 completed
Sat Nov 11 07:20:54 2023: BS 2217 completed
Sat Nov 11 07:21:09 2023: BS 2218 completed
Sat Nov 11 07:21:23 2023: BS 2219 completed
Sat Nov 11 07:21:38 2023: BS 2220 completed
Sat Nov 11 07:21:53 2023: BS 2221 completed
Sat Nov 11 07:22:08 2023: BS 2222 completed
Sat Nov 11 07:22:23 2023: BS 2223 completed
Sat Nov 11 07:22:38 2023: BS 2224 completed
Sat Nov 11 07:22:53 2023: BS 2225 completed
Sat Nov 11 07:23:08 2023: BS 2226 completed
Sat Nov 11 07:23:23 2023: BS 2227 completed
Sat Nov 11 07:23:38 2023: BS 2228 completed
Sat Nov 11 07:23:53 2023: BS 2229 completed
Sat Nov 11 07:24:08 2023: BS 2230 completed
Sat Nov 11 07:24:23 2023: BS 2231 completed
Sat Nov 11 07:24:37 2023: BS 2232 completed
Sat Nov 11 07:24:52 2023: BS 2233 completed
Sat Nov 11 07:25:07 2023: BS 2234 completed
Sat Nov 11 07:25:22 2023: BS 2235 completed
Sat Nov 11 07:25:37 2023: BS 2236 completed
Sat Nov 11 07:25:52 2023: BS 2237 completed
Sat Nov 11 07:26:07 2023: BS 2238 completed
Sat Nov 11 07:26:22 2023: BS 2239 completed
Sat Nov 11 07:26:37 2023: BS 2240 completed
Sat Nov 11 07:26:52 2023: BS 2241 completed
Sat Nov 11 07:27:07 2023: BS 2242 completed
Sat Nov 11 07:27:22 2023: BS 2243 completed
Sat Nov 11 07:27:36 2023: BS 2244 completed
Sat Nov 11 07:27:51 2023: BS 2245 completed
Sat Nov 11 07:28:06 2023: BS 2246 completed
Sat Nov 11 07:28:21 2023: BS 2247 completed
Sat Nov 11 07:28:36 2023: BS 2248 completed
Sat Nov 11 07:28:51 2023: BS 2249 completed
Sat Nov 11 07:29:06 2023: BS 2250 completed
Sat Nov 11 07:29:21 2023: BS 2251 completed
Sat Nov 11 07:29:36 2023: BS 2252 completed
Sat Nov 11 07:29:51 2023: BS 2253 completed
Sat Nov 11 07:30:06 2023: BS 2254 completed
Sat Nov 11 07:30:21 2023: BS 2255 completed
Sat Nov 11 07:30:36 2023: BS 2256 completed
Sat Nov 11 07:30:50 2023: BS 2257 completed
Sat Nov 11 07:31:05 2023: BS 2258 completed
Sat Nov 11 07:31:20 2023: BS 2259 completed
Sat Nov 11 07:31:35 2023: BS 2260 completed
Sat Nov 11 07:31:50 2023: BS 2261 completed
Sat Nov 11 07:32:05 2023: BS 2262 completed
Sat Nov 11 07:32:20 2023: BS 2263 completed
Sat Nov 11 07:32:35 2023: BS 2264 completed
Sat Nov 11 07:32:50 2023: BS 2265 completed
Sat Nov 11 07:33:05 2023: BS 2266 completed
Sat Nov 11 07:33:20 2023: BS 2267 completed
Sat Nov 11 07:33:35 2023: BS 2268 completed
Sat Nov 11 07:33:50 2023: BS 2269 completed
Sat Nov 11 07:34:04 2023: BS 2270 completed
Sat Nov 11 07:34:19 2023: BS 2271 completed
Sat Nov 11 07:34:34 2023: BS 2272 completed
Sat Nov 11 07:34:49 2023: BS 2273 completed
Sat Nov 11 07:35:04 2023: BS 2274 completed
Sat Nov 11 07:35:19 2023: BS 2275 completed
Sat Nov 11 07:35:34 2023: BS 2276 completed
Sat Nov 11 07:35:49 2023: BS 2277 completed
Sat Nov 11 07:36:04 2023: BS 2278 completed
Sat Nov 11 07:36:19 2023: BS 2279 completed
Sat Nov 11 07:36:34 2023: BS 2280 completed
Sat Nov 11 07:36:49 2023: BS 2281 completed
Sat Nov 11 07:37:03 2023: BS 2282 completed
Sat Nov 11 07:37:18 2023: BS 2283 completed
Sat Nov 11 07:37:33 2023: BS 2284 completed
Sat Nov 11 07:37:48 2023: BS 2285 completed
Sat Nov 11 07:38:03 2023: BS 2286 completed
Sat Nov 11 07:38:18 2023: BS 2287 completed
Sat Nov 11 07:38:33 2023: BS 2288 completed
Sat Nov 11 07:38:48 2023: BS 2289 completed
Sat Nov 11 07:39:03 2023: BS 2290 completed
Sat Nov 11 07:39:18 2023: BS 2291 completed
Sat Nov 11 07:39:33 2023: BS 2292 completed
Sat Nov 11 07:39:48 2023: BS 2293 completed
Sat Nov 11 07:40:03 2023: BS 2294 completed
Sat Nov 11 07:40:17 2023: BS 2295 completed
Sat Nov 11 07:40:32 2023: BS 2296 completed
Sat Nov 11 07:40:47 2023: BS 2297 completed
Sat Nov 11 07:41:02 2023: BS 2298 completed
Sat Nov 11 07:41:17 2023: BS 2299 completed
Sat Nov 11 07:41:32 2023: BS 2300 completed
Sat Nov 11 07:41:47 2023: BS 2301 completed
Sat Nov 11 07:42:02 2023: BS 2302 completed
Sat Nov 11 07:42:17 2023: BS 2303 completed
Sat Nov 11 07:42:32 2023: BS 2304 completed
Sat Nov 11 07:42:47 2023: BS 2305 completed
Sat Nov 11 07:43:02 2023: BS 2306 completed
Sat Nov 11 07:43:17 2023: BS 2307 completed
Sat Nov 11 07:43:31 2023: BS 2308 completed
Sat Nov 11 07:43:46 2023: BS 2309 completed
Sat Nov 11 07:44:01 2023: BS 2310 completed
Sat Nov 11 07:44:16 2023: BS 2311 completed
Sat Nov 11 07:44:31 2023: BS 2312 completed
Sat Nov 11 07:44:46 2023: BS 2313 completed
Sat Nov 11 07:45:01 2023: BS 2314 completed
Sat Nov 11 07:45:16 2023: BS 2315 completed
Sat Nov 11 07:45:31 2023: BS 2316 completed
Sat Nov 11 07:45:46 2023: BS 2317 completed
Sat Nov 11 07:46:01 2023: BS 2318 completed
Sat Nov 11 07:46:16 2023: BS 2319 completed
Sat Nov 11 07:46:30 2023: BS 2320 completed
Sat Nov 11 07:46:45 2023: BS 2321 completed
Sat Nov 11 07:47:00 2023: BS 2322 completed
Sat Nov 11 07:47:15 2023: BS 2323 completed
Sat Nov 11 07:47:30 2023: BS 2324 completed
Sat Nov 11 07:47:45 2023: BS 2325 completed
Sat Nov 11 07:48:00 2023: BS 2326 completed
Sat Nov 11 07:48:15 2023: BS 2327 completed
Sat Nov 11 07:48:30 2023: BS 2328 completed
Sat Nov 11 07:48:45 2023: BS 2329 completed
Sat Nov 11 07:49:00 2023: BS 2330 completed
Sat Nov 11 07:49:15 2023: BS 2331 completed
Sat Nov 11 07:49:30 2023: BS 2332 completed
Sat Nov 11 07:49:44 2023: BS 2333 completed
Sat Nov 11 07:49:59 2023: BS 2334 completed
Sat Nov 11 07:50:14 2023: BS 2335 completed
Sat Nov 11 07:50:29 2023: BS 2336 completed
Sat Nov 11 07:50:44 2023: BS 2337 completed
Sat Nov 11 07:50:59 2023: BS 2338 completed
Sat Nov 11 07:51:14 2023: BS 2339 completed
Sat Nov 11 07:51:29 2023: BS 2340 completed
Sat Nov 11 07:51:44 2023: BS 2341 completed
Sat Nov 11 07:51:59 2023: BS 2342 completed
Sat Nov 11 07:52:14 2023: BS 2343 completed
Sat Nov 11 07:52:29 2023: BS 2344 completed
Sat Nov 11 07:52:43 2023: BS 2345 completed
Sat Nov 11 07:52:58 2023: BS 2346 completed
Sat Nov 11 07:53:13 2023: BS 2347 completed
Sat Nov 11 07:53:28 2023: BS 2348 completed
Sat Nov 11 07:53:43 2023: BS 2349 completed
Sat Nov 11 07:53:58 2023: BS 2350 completed
Sat Nov 11 07:54:13 2023: BS 2351 completed
Sat Nov 11 07:54:28 2023: BS 2352 completed
Sat Nov 11 07:54:43 2023: BS 2353 completed
Sat Nov 11 07:54:58 2023: BS 2354 completed
Sat Nov 11 07:55:13 2023: BS 2355 completed
Sat Nov 11 07:55:28 2023: BS 2356 completed
Sat Nov 11 07:55:43 2023: BS 2357 completed
Sat Nov 11 07:55:57 2023: BS 2358 completed
Sat Nov 11 07:56:12 2023: BS 2359 completed
Sat Nov 11 07:56:27 2023: BS 2360 completed
Sat Nov 11 07:56:42 2023: BS 2361 completed
Sat Nov 11 07:56:57 2023: BS 2362 completed
Sat Nov 11 07:57:12 2023: BS 2363 completed
Sat Nov 11 07:57:27 2023: BS 2364 completed
Sat Nov 11 07:57:42 2023: BS 2365 completed
Sat Nov 11 07:57:57 2023: BS 2366 completed
Sat Nov 11 07:58:12 2023: BS 2367 completed
Sat Nov 11 07:58:27 2023: BS 2368 completed
Sat Nov 11 07:58:42 2023: BS 2369 completed
Sat Nov 11 07:58:57 2023: BS 2370 completed
Sat Nov 11 07:59:11 2023: BS 2371 completed
Sat Nov 11 07:59:26 2023: BS 2372 completed
Sat Nov 11 07:59:41 2023: BS 2373 completed
Sat Nov 11 07:59:56 2023: BS 2374 completed
Sat Nov 11 08:00:11 2023: BS 2375 completed
Sat Nov 11 08:00:26 2023: BS 2376 completed
Sat Nov 11 08:00:41 2023: BS 2377 completed
Sat Nov 11 08:00:56 2023: BS 2378 completed
Sat Nov 11 08:01:11 2023: BS 2379 completed
Sat Nov 11 08:01:26 2023: BS 2380 completed
Sat Nov 11 08:01:41 2023: BS 2381 completed
Sat Nov 11 08:01:56 2023: BS 2382 completed
Sat Nov 11 08:02:10 2023: BS 2383 completed
Sat Nov 11 08:02:25 2023: BS 2384 completed
Sat Nov 11 08:02:40 2023: BS 2385 completed
Sat Nov 11 08:02:55 2023: BS 2386 completed
Sat Nov 11 08:03:10 2023: BS 2387 completed
Sat Nov 11 08:03:25 2023: BS 2388 completed
Sat Nov 11 08:03:40 2023: BS 2389 completed
Sat Nov 11 08:03:55 2023: BS 2390 completed
Sat Nov 11 08:04:10 2023: BS 2391 completed
Sat Nov 11 08:04:25 2023: BS 2392 completed
Sat Nov 11 08:04:40 2023: BS 2393 completed
Sat Nov 11 08:04:55 2023: BS 2394 completed
Sat Nov 11 08:05:10 2023: BS 2395 completed
Sat Nov 11 08:05:24 2023: BS 2396 completed
Sat Nov 11 08:05:39 2023: BS 2397 completed
Sat Nov 11 08:05:54 2023: BS 2398 completed
Sat Nov 11 08:06:09 2023: BS 2399 completed
Sat Nov 11 08:06:24 2023: BS 2400 completed
Sat Nov 11 08:06:39 2023: BS 2401 completed
Sat Nov 11 08:06:54 2023: BS 2402 completed
Sat Nov 11 08:07:09 2023: BS 2403 completed
Sat Nov 11 08:07:24 2023: BS 2404 completed
Sat Nov 11 08:07:39 2023: BS 2405 completed
Sat Nov 11 08:07:54 2023: BS 2406 completed
Sat Nov 11 08:08:09 2023: BS 2407 completed
Sat Nov 11 08:08:24 2023: BS 2408 completed
Sat Nov 11 08:08:38 2023: BS 2409 completed
Sat Nov 11 08:08:53 2023: BS 2410 completed
Sat Nov 11 08:09:08 2023: BS 2411 completed
Sat Nov 11 08:09:23 2023: BS 2412 completed
Sat Nov 11 08:09:38 2023: BS 2413 completed
Sat Nov 11 08:09:53 2023: BS 2414 completed
Sat Nov 11 08:10:08 2023: BS 2415 completed
Sat Nov 11 08:10:23 2023: BS 2416 completed
Sat Nov 11 08:10:38 2023: BS 2417 completed
Sat Nov 11 08:10:53 2023: BS 2418 completed
Sat Nov 11 08:11:08 2023: BS 2419 completed
Sat Nov 11 08:11:23 2023: BS 2420 completed
Sat Nov 11 08:11:37 2023: BS 2421 completed
Sat Nov 11 08:11:52 2023: BS 2422 completed
Sat Nov 11 08:12:07 2023: BS 2423 completed
Sat Nov 11 08:12:22 2023: BS 2424 completed
Sat Nov 11 08:12:37 2023: BS 2425 completed
Sat Nov 11 08:12:52 2023: BS 2426 completed
Sat Nov 11 08:13:07 2023: BS 2427 completed
Sat Nov 11 08:13:22 2023: BS 2428 completed
Sat Nov 11 08:13:37 2023: BS 2429 completed
Sat Nov 11 08:13:52 2023: BS 2430 completed
Sat Nov 11 08:14:07 2023: BS 2431 completed
Sat Nov 11 08:14:22 2023: BS 2432 completed
Sat Nov 11 08:14:37 2023: BS 2433 completed
Sat Nov 11 08:14:51 2023: BS 2434 completed
Sat Nov 11 08:15:06 2023: BS 2435 completed
Sat Nov 11 08:15:21 2023: BS 2436 completed
Sat Nov 11 08:15:36 2023: BS 2437 completed
Sat Nov 11 08:15:51 2023: BS 2438 completed
Sat Nov 11 08:16:06 2023: BS 2439 completed
Sat Nov 11 08:16:21 2023: BS 2440 completed
Sat Nov 11 08:16:36 2023: BS 2441 completed
Sat Nov 11 08:16:51 2023: BS 2442 completed
Sat Nov 11 08:17:06 2023: BS 2443 completed
Sat Nov 11 08:17:21 2023: BS 2444 completed
Sat Nov 11 08:17:36 2023: BS 2445 completed
Sat Nov 11 08:17:51 2023: BS 2446 completed
Sat Nov 11 08:18:05 2023: BS 2447 completed
Sat Nov 11 08:18:20 2023: BS 2448 completed
Sat Nov 11 08:18:35 2023: BS 2449 completed
Sat Nov 11 08:18:50 2023: BS 2450 completed
Sat Nov 11 08:19:05 2023: BS 2451 completed
Sat Nov 11 08:19:20 2023: BS 2452 completed
Sat Nov 11 08:19:35 2023: BS 2453 completed
Sat Nov 11 08:19:50 2023: BS 2454 completed
Sat Nov 11 08:20:05 2023: BS 2455 completed
Sat Nov 11 08:20:20 2023: BS 2456 completed
Sat Nov 11 08:20:35 2023: BS 2457 completed
Sat Nov 11 08:20:50 2023: BS 2458 completed
Sat Nov 11 08:21:04 2023: BS 2459 completed
Sat Nov 11 08:21:19 2023: BS 2460 completed
Sat Nov 11 08:21:34 2023: BS 2461 completed
Sat Nov 11 08:21:49 2023: BS 2462 completed
Sat Nov 11 08:22:04 2023: BS 2463 completed
Sat Nov 11 08:22:19 2023: BS 2464 completed
Sat Nov 11 08:22:34 2023: BS 2465 completed
Sat Nov 11 08:22:49 2023: BS 2466 completed
Sat Nov 11 08:23:04 2023: BS 2467 completed
Sat Nov 11 08:23:19 2023: BS 2468 completed
Sat Nov 11 08:23:34 2023: BS 2469 completed
Sat Nov 11 08:23:49 2023: BS 2470 completed
Sat Nov 11 08:24:04 2023: BS 2471 completed
Sat Nov 11 08:24:18 2023: BS 2472 completed
Sat Nov 11 08:24:33 2023: BS 2473 completed
Sat Nov 11 08:24:48 2023: BS 2474 completed
Sat Nov 11 08:25:03 2023: BS 2475 completed
Sat Nov 11 08:25:18 2023: BS 2476 completed
Sat Nov 11 08:25:33 2023: BS 2477 completed
Sat Nov 11 08:25:48 2023: BS 2478 completed
Sat Nov 11 08:26:03 2023: BS 2479 completed
Sat Nov 11 08:26:18 2023: BS 2480 completed
Sat Nov 11 08:26:33 2023: BS 2481 completed
Sat Nov 11 08:26:48 2023: BS 2482 completed
Sat Nov 11 08:27:03 2023: BS 2483 completed
Sat Nov 11 08:27:18 2023: BS 2484 completed
Sat Nov 11 08:27:32 2023: BS 2485 completed
Sat Nov 11 08:27:47 2023: BS 2486 completed
Sat Nov 11 08:28:02 2023: BS 2487 completed
Sat Nov 11 08:28:17 2023: BS 2488 completed
Sat Nov 11 08:28:32 2023: BS 2489 completed
Sat Nov 11 08:28:47 2023: BS 2490 completed
Sat Nov 11 08:29:02 2023: BS 2491 completed
Sat Nov 11 08:29:17 2023: BS 2492 completed
Sat Nov 11 08:29:32 2023: BS 2493 completed
Sat Nov 11 08:29:47 2023: BS 2494 completed
Sat Nov 11 08:30:02 2023: BS 2495 completed
Sat Nov 11 08:30:17 2023: BS 2496 completed
Sat Nov 11 08:30:31 2023: BS 2497 completed
Sat Nov 11 08:30:46 2023: BS 2498 completed
Sat Nov 11 08:31:01 2023: BS 2499 completed
Sat Nov 11 08:31:16 2023: BS 2500 completed
Sat Nov 11 08:31:31 2023: BS 2501 completed
Sat Nov 11 08:31:46 2023: BS 2502 completed
Sat Nov 11 08:32:01 2023: BS 2503 completed
Sat Nov 11 08:32:16 2023: BS 2504 completed
Sat Nov 11 08:32:31 2023: BS 2505 completed
Sat Nov 11 08:32:46 2023: BS 2506 completed
Sat Nov 11 08:33:01 2023: BS 2507 completed
Sat Nov 11 08:33:16 2023: BS 2508 completed
Sat Nov 11 08:33:31 2023: BS 2509 completed
Sat Nov 11 08:33:45 2023: BS 2510 completed
Sat Nov 11 08:34:00 2023: BS 2511 completed
Sat Nov 11 08:34:15 2023: BS 2512 completed
Sat Nov 11 08:34:30 2023: BS 2513 completed
Sat Nov 11 08:34:45 2023: BS 2514 completed
Sat Nov 11 08:35:00 2023: BS 2515 completed
Sat Nov 11 08:35:15 2023: BS 2516 completed
Sat Nov 11 08:35:30 2023: BS 2517 completed
Sat Nov 11 08:35:45 2023: BS 2518 completed
Sat Nov 11 08:36:00 2023: BS 2519 completed
Sat Nov 11 08:36:15 2023: BS 2520 completed
Sat Nov 11 08:36:30 2023: BS 2521 completed
Sat Nov 11 08:36:44 2023: BS 2522 completed
Sat Nov 11 08:36:59 2023: BS 2523 completed
Sat Nov 11 08:37:14 2023: BS 2524 completed
Sat Nov 11 08:37:29 2023: BS 2525 completed
Sat Nov 11 08:37:44 2023: BS 2526 completed
Sat Nov 11 08:37:59 2023: BS 2527 completed
Sat Nov 11 08:38:14 2023: BS 2528 completed
Sat Nov 11 08:38:29 2023: BS 2529 completed
Sat Nov 11 08:38:44 2023: BS 2530 completed
Sat Nov 11 08:38:59 2023: BS 2531 completed
Sat Nov 11 08:39:14 2023: BS 2532 completed
Sat Nov 11 08:39:29 2023: BS 2533 completed
Sat Nov 11 08:39:44 2023: BS 2534 completed
Sat Nov 11 08:39:58 2023: BS 2535 completed
Sat Nov 11 08:40:13 2023: BS 2536 completed
Sat Nov 11 08:40:28 2023: BS 2537 completed
Sat Nov 11 08:40:43 2023: BS 2538 completed
Sat Nov 11 08:40:58 2023: BS 2539 completed
Sat Nov 11 08:41:13 2023: BS 2540 completed
Sat Nov 11 08:41:28 2023: BS 2541 completed
Sat Nov 11 08:41:43 2023: BS 2542 completed
Sat Nov 11 08:41:58 2023: BS 2543 completed
Sat Nov 11 08:42:13 2023: BS 2544 completed
Sat Nov 11 08:42:28 2023: BS 2545 completed
Sat Nov 11 08:42:43 2023: BS 2546 completed
Sat Nov 11 08:42:58 2023: BS 2547 completed
Sat Nov 11 08:43:12 2023: BS 2548 completed
Sat Nov 11 08:43:27 2023: BS 2549 completed
Sat Nov 11 08:43:42 2023: BS 2550 completed
Sat Nov 11 08:43:57 2023: BS 2551 completed
Sat Nov 11 08:44:12 2023: BS 2552 completed
Sat Nov 11 08:44:27 2023: BS 2553 completed
Sat Nov 11 08:44:42 2023: BS 2554 completed
Sat Nov 11 08:44:57 2023: BS 2555 completed
Sat Nov 11 08:45:12 2023: BS 2556 completed
Sat Nov 11 08:45:27 2023: BS 2557 completed
Sat Nov 11 08:45:42 2023: BS 2558 completed
Sat Nov 11 08:45:57 2023: BS 2559 completed
Sat Nov 11 08:46:11 2023: BS 2560 completed
Sat Nov 11 08:46:26 2023: BS 2561 completed
Sat Nov 11 08:46:41 2023: BS 2562 completed
Sat Nov 11 08:46:56 2023: BS 2563 completed
Sat Nov 11 08:47:11 2023: BS 2564 completed
Sat Nov 11 08:47:26 2023: BS 2565 completed
Sat Nov 11 08:47:41 2023: BS 2566 completed
Sat Nov 11 08:47:56 2023: BS 2567 completed
Sat Nov 11 08:48:11 2023: BS 2568 completed
Sat Nov 11 08:48:26 2023: BS 2569 completed
Sat Nov 11 08:48:41 2023: BS 2570 completed
Sat Nov 11 08:48:56 2023: BS 2571 completed
Sat Nov 11 08:49:11 2023: BS 2572 completed
Sat Nov 11 08:49:25 2023: BS 2573 completed
Sat Nov 11 08:49:40 2023: BS 2574 completed
Sat Nov 11 08:49:55 2023: BS 2575 completed
Sat Nov 11 08:50:10 2023: BS 2576 completed
Sat Nov 11 08:50:25 2023: BS 2577 completed
Sat Nov 11 08:50:40 2023: BS 2578 completed
Sat Nov 11 08:50:55 2023: BS 2579 completed
Sat Nov 11 08:51:10 2023: BS 2580 completed
Sat Nov 11 08:51:25 2023: BS 2581 completed
Sat Nov 11 08:51:40 2023: BS 2582 completed
Sat Nov 11 08:51:55 2023: BS 2583 completed
Sat Nov 11 08:52:10 2023: BS 2584 completed
Sat Nov 11 08:52:25 2023: BS 2585 completed
Sat Nov 11 08:52:39 2023: BS 2586 completed
Sat Nov 11 08:52:54 2023: BS 2587 completed
Sat Nov 11 08:53:09 2023: BS 2588 completed
Sat Nov 11 08:53:24 2023: BS 2589 completed
Sat Nov 11 08:53:39 2023: BS 2590 completed
Sat Nov 11 08:53:54 2023: BS 2591 completed
Sat Nov 11 08:54:09 2023: BS 2592 completed
Sat Nov 11 08:54:24 2023: BS 2593 completed
Sat Nov 11 08:54:39 2023: BS 2594 completed
Sat Nov 11 08:54:54 2023: BS 2595 completed
Sat Nov 11 08:55:09 2023: BS 2596 completed
Sat Nov 11 08:55:24 2023: BS 2597 completed
Sat Nov 11 08:55:38 2023: BS 2598 completed
Sat Nov 11 08:55:53 2023: BS 2599 completed
Sat Nov 11 08:56:08 2023: BS 2600 completed
Sat Nov 11 08:56:23 2023: BS 2601 completed
Sat Nov 11 08:56:38 2023: BS 2602 completed
Sat Nov 11 08:56:53 2023: BS 2603 completed
Sat Nov 11 08:57:08 2023: BS 2604 completed
Sat Nov 11 08:57:23 2023: BS 2605 completed
Sat Nov 11 08:57:38 2023: BS 2606 completed
Sat Nov 11 08:57:53 2023: BS 2607 completed
Sat Nov 11 08:58:08 2023: BS 2608 completed
Sat Nov 11 08:58:23 2023: BS 2609 completed
Sat Nov 11 08:58:38 2023: BS 2610 completed
Sat Nov 11 08:58:52 2023: BS 2611 completed
Sat Nov 11 08:59:07 2023: BS 2612 completed
Sat Nov 11 08:59:22 2023: BS 2613 completed
Sat Nov 11 08:59:37 2023: BS 2614 completed
Sat Nov 11 08:59:52 2023: BS 2615 completed
Sat Nov 11 09:00:07 2023: BS 2616 completed
Sat Nov 11 09:00:22 2023: BS 2617 completed
Sat Nov 11 09:00:37 2023: BS 2618 completed
Sat Nov 11 09:00:52 2023: BS 2619 completed
Sat Nov 11 09:01:07 2023: BS 2620 completed
Sat Nov 11 09:01:22 2023: BS 2621 completed
Sat Nov 11 09:01:37 2023: BS 2622 completed
Sat Nov 11 09:01:52 2023: BS 2623 completed
Sat Nov 11 09:02:06 2023: BS 2624 completed
Sat Nov 11 09:02:21 2023: BS 2625 completed
Sat Nov 11 09:02:36 2023: BS 2626 completed
Sat Nov 11 09:02:51 2023: BS 2627 completed
Sat Nov 11 09:03:06 2023: BS 2628 completed
Sat Nov 11 09:03:21 2023: BS 2629 completed
Sat Nov 11 09:03:36 2023: BS 2630 completed
Sat Nov 11 09:03:51 2023: BS 2631 completed
Sat Nov 11 09:04:06 2023: BS 2632 completed
Sat Nov 11 09:04:21 2023: BS 2633 completed
Sat Nov 11 09:04:36 2023: BS 2634 completed
Sat Nov 11 09:04:51 2023: BS 2635 completed
Sat Nov 11 09:05:05 2023: BS 2636 completed
Sat Nov 11 09:05:20 2023: BS 2637 completed
Sat Nov 11 09:05:35 2023: BS 2638 completed
Sat Nov 11 09:05:50 2023: BS 2639 completed
Sat Nov 11 09:06:05 2023: BS 2640 completed
Sat Nov 11 09:06:20 2023: BS 2641 completed
Sat Nov 11 09:06:35 2023: BS 2642 completed
Sat Nov 11 09:06:50 2023: BS 2643 completed
Sat Nov 11 09:07:05 2023: BS 2644 completed
Sat Nov 11 09:07:20 2023: BS 2645 completed
Sat Nov 11 09:07:35 2023: BS 2646 completed
Sat Nov 11 09:07:50 2023: BS 2647 completed
Sat Nov 11 09:08:05 2023: BS 2648 completed
Sat Nov 11 09:08:19 2023: BS 2649 completed
Sat Nov 11 09:08:34 2023: BS 2650 completed
Sat Nov 11 09:08:49 2023: BS 2651 completed
Sat Nov 11 09:09:04 2023: BS 2652 completed
Sat Nov 11 09:09:19 2023: BS 2653 completed
Sat Nov 11 09:09:34 2023: BS 2654 completed
Sat Nov 11 09:09:49 2023: BS 2655 completed
Sat Nov 11 09:10:04 2023: BS 2656 completed
Sat Nov 11 09:10:19 2023: BS 2657 completed
Sat Nov 11 09:10:34 2023: BS 2658 completed
Sat Nov 11 09:10:49 2023: BS 2659 completed
Sat Nov 11 09:11:04 2023: BS 2660 completed
Sat Nov 11 09:11:19 2023: BS 2661 completed
Sat Nov 11 09:11:33 2023: BS 2662 completed
Sat Nov 11 09:11:48 2023: BS 2663 completed
Sat Nov 11 09:12:03 2023: BS 2664 completed
Sat Nov 11 09:12:18 2023: BS 2665 completed
Sat Nov 11 09:12:33 2023: BS 2666 completed
Sat Nov 11 09:12:48 2023: BS 2667 completed
Sat Nov 11 09:13:03 2023: BS 2668 completed
Sat Nov 11 09:13:18 2023: BS 2669 completed
Sat Nov 11 09:13:33 2023: BS 2670 completed
Sat Nov 11 09:13:48 2023: BS 2671 completed
Sat Nov 11 09:14:03 2023: BS 2672 completed
Sat Nov 11 09:14:18 2023: BS 2673 completed
Sat Nov 11 09:14:32 2023: BS 2674 completed
Sat Nov 11 09:14:47 2023: BS 2675 completed
Sat Nov 11 09:15:02 2023: BS 2676 completed
Sat Nov 11 09:15:17 2023: BS 2677 completed
Sat Nov 11 09:15:32 2023: BS 2678 completed
Sat Nov 11 09:15:47 2023: BS 2679 completed
Sat Nov 11 09:16:02 2023: BS 2680 completed
Sat Nov 11 09:16:17 2023: BS 2681 completed
Sat Nov 11 09:16:32 2023: BS 2682 completed
Sat Nov 11 09:16:47 2023: BS 2683 completed
Sat Nov 11 09:17:02 2023: BS 2684 completed
Sat Nov 11 09:17:17 2023: BS 2685 completed
Sat Nov 11 09:17:32 2023: BS 2686 completed
Sat Nov 11 09:17:46 2023: BS 2687 completed
Sat Nov 11 09:18:01 2023: BS 2688 completed
Sat Nov 11 09:18:16 2023: BS 2689 completed
Sat Nov 11 09:18:31 2023: BS 2690 completed
Sat Nov 11 09:18:46 2023: BS 2691 completed
Sat Nov 11 09:19:01 2023: BS 2692 completed
Sat Nov 11 09:19:16 2023: BS 2693 completed
Sat Nov 11 09:19:31 2023: BS 2694 completed
Sat Nov 11 09:19:46 2023: BS 2695 completed
Sat Nov 11 09:20:01 2023: BS 2696 completed
Sat Nov 11 09:20:16 2023: BS 2697 completed
Sat Nov 11 09:20:31 2023: BS 2698 completed
Sat Nov 11 09:20:45 2023: BS 2699 completed
Sat Nov 11 09:21:00 2023: BS 2700 completed
Sat Nov 11 09:21:15 2023: BS 2701 completed
Sat Nov 11 09:21:30 2023: BS 2702 completed
Sat Nov 11 09:21:45 2023: BS 2703 completed
Sat Nov 11 09:22:00 2023: BS 2704 completed
Sat Nov 11 09:22:15 2023: BS 2705 completed
Sat Nov 11 09:22:30 2023: BS 2706 completed
Sat Nov 11 09:22:45 2023: BS 2707 completed
Sat Nov 11 09:23:00 2023: BS 2708 completed
Sat Nov 11 09:23:15 2023: BS 2709 completed
Sat Nov 11 09:23:30 2023: BS 2710 completed
Sat Nov 11 09:23:45 2023: BS 2711 completed
Sat Nov 11 09:23:59 2023: BS 2712 completed
Sat Nov 11 09:24:14 2023: BS 2713 completed
Sat Nov 11 09:24:29 2023: BS 2714 completed
Sat Nov 11 09:24:44 2023: BS 2715 completed
Sat Nov 11 09:24:59 2023: BS 2716 completed
Sat Nov 11 09:25:14 2023: BS 2717 completed
Sat Nov 11 09:25:29 2023: BS 2718 completed
Sat Nov 11 09:25:44 2023: BS 2719 completed
Sat Nov 11 09:25:59 2023: BS 2720 completed
Sat Nov 11 09:26:14 2023: BS 2721 completed
Sat Nov 11 09:26:29 2023: BS 2722 completed
Sat Nov 11 09:26:44 2023: BS 2723 completed
Sat Nov 11 09:26:59 2023: BS 2724 completed
Sat Nov 11 09:27:13 2023: BS 2725 completed
Sat Nov 11 09:27:28 2023: BS 2726 completed
Sat Nov 11 09:27:43 2023: BS 2727 completed
Sat Nov 11 09:27:58 2023: BS 2728 completed
Sat Nov 11 09:28:13 2023: BS 2729 completed
Sat Nov 11 09:28:28 2023: BS 2730 completed
Sat Nov 11 09:28:43 2023: BS 2731 completed
Sat Nov 11 09:28:58 2023: BS 2732 completed
Sat Nov 11 09:29:13 2023: BS 2733 completed
Sat Nov 11 09:29:28 2023: BS 2734 completed
Sat Nov 11 09:29:43 2023: BS 2735 completed
Sat Nov 11 09:29:58 2023: BS 2736 completed
Sat Nov 11 09:30:12 2023: BS 2737 completed
Sat Nov 11 09:30:27 2023: BS 2738 completed
Sat Nov 11 09:30:42 2023: BS 2739 completed
Sat Nov 11 09:30:57 2023: BS 2740 completed
Sat Nov 11 09:31:12 2023: BS 2741 completed
Sat Nov 11 09:31:27 2023: BS 2742 completed
Sat Nov 11 09:31:42 2023: BS 2743 completed
Sat Nov 11 09:31:57 2023: BS 2744 completed
Sat Nov 11 09:32:12 2023: BS 2745 completed
Sat Nov 11 09:32:27 2023: BS 2746 completed
Sat Nov 11 09:32:42 2023: BS 2747 completed
Sat Nov 11 09:32:57 2023: BS 2748 completed
Sat Nov 11 09:33:12 2023: BS 2749 completed
Sat Nov 11 09:33:26 2023: BS 2750 completed
Sat Nov 11 09:33:41 2023: BS 2751 completed
Sat Nov 11 09:33:56 2023: BS 2752 completed
Sat Nov 11 09:34:11 2023: BS 2753 completed
Sat Nov 11 09:34:26 2023: BS 2754 completed
Sat Nov 11 09:34:41 2023: BS 2755 completed
Sat Nov 11 09:34:56 2023: BS 2756 completed
Sat Nov 11 09:35:11 2023: BS 2757 completed
Sat Nov 11 09:35:26 2023: BS 2758 completed
Sat Nov 11 09:35:41 2023: BS 2759 completed
Sat Nov 11 09:35:56 2023: BS 2760 completed
Sat Nov 11 09:36:11 2023: BS 2761 completed
Sat Nov 11 09:36:26 2023: BS 2762 completed
Sat Nov 11 09:36:40 2023: BS 2763 completed
Sat Nov 11 09:36:55 2023: BS 2764 completed
Sat Nov 11 09:37:10 2023: BS 2765 completed
Sat Nov 11 09:37:25 2023: BS 2766 completed
Sat Nov 11 09:37:40 2023: BS 2767 completed
Sat Nov 11 09:37:55 2023: BS 2768 completed
Sat Nov 11 09:38:10 2023: BS 2769 completed
Sat Nov 11 09:38:25 2023: BS 2770 completed
Sat Nov 11 09:38:40 2023: BS 2771 completed
Sat Nov 11 09:38:55 2023: BS 2772 completed
Sat Nov 11 09:39:10 2023: BS 2773 completed
Sat Nov 11 09:39:25 2023: BS 2774 completed
Sat Nov 11 09:39:39 2023: BS 2775 completed
Sat Nov 11 09:39:54 2023: BS 2776 completed
Sat Nov 11 09:40:09 2023: BS 2777 completed
Sat Nov 11 09:40:24 2023: BS 2778 completed
Sat Nov 11 09:40:39 2023: BS 2779 completed
Sat Nov 11 09:40:54 2023: BS 2780 completed
Sat Nov 11 09:41:09 2023: BS 2781 completed
Sat Nov 11 09:41:24 2023: BS 2782 completed
Sat Nov 11 09:41:39 2023: BS 2783 completed
Sat Nov 11 09:41:54 2023: BS 2784 completed
Sat Nov 11 09:42:09 2023: BS 2785 completed
Sat Nov 11 09:42:24 2023: BS 2786 completed
Sat Nov 11 09:42:39 2023: BS 2787 completed
Sat Nov 11 09:42:53 2023: BS 2788 completed
Sat Nov 11 09:43:08 2023: BS 2789 completed
Sat Nov 11 09:43:23 2023: BS 2790 completed
Sat Nov 11 09:43:38 2023: BS 2791 completed
Sat Nov 11 09:43:53 2023: BS 2792 completed
Sat Nov 11 09:44:08 2023: BS 2793 completed
Sat Nov 11 09:44:23 2023: BS 2794 completed
Sat Nov 11 09:44:38 2023: BS 2795 completed
Sat Nov 11 09:44:53 2023: BS 2796 completed
Sat Nov 11 09:45:08 2023: BS 2797 completed
Sat Nov 11 09:45:23 2023: BS 2798 completed
Sat Nov 11 09:45:38 2023: BS 2799 completed
Sat Nov 11 09:45:53 2023: BS 2800 completed
Sat Nov 11 09:46:07 2023: BS 2801 completed
Sat Nov 11 09:46:22 2023: BS 2802 completed
Sat Nov 11 09:46:37 2023: BS 2803 completed
Sat Nov 11 09:46:52 2023: BS 2804 completed
Sat Nov 11 09:47:07 2023: BS 2805 completed
Sat Nov 11 09:47:22 2023: BS 2806 completed
Sat Nov 11 09:47:37 2023: BS 2807 completed
Sat Nov 11 09:47:52 2023: BS 2808 completed
Sat Nov 11 09:48:07 2023: BS 2809 completed
Sat Nov 11 09:48:22 2023: BS 2810 completed
Sat Nov 11 09:48:37 2023: BS 2811 completed
Sat Nov 11 09:48:52 2023: BS 2812 completed
Sat Nov 11 09:49:06 2023: BS 2813 completed
Sat Nov 11 09:49:21 2023: BS 2814 completed
Sat Nov 11 09:49:36 2023: BS 2815 completed
Sat Nov 11 09:49:51 2023: BS 2816 completed
Sat Nov 11 09:50:06 2023: BS 2817 completed
Sat Nov 11 09:50:21 2023: BS 2818 completed
Sat Nov 11 09:50:36 2023: BS 2819 completed
Sat Nov 11 09:50:51 2023: BS 2820 completed
Sat Nov 11 09:51:06 2023: BS 2821 completed
Sat Nov 11 09:51:21 2023: BS 2822 completed
Sat Nov 11 09:51:36 2023: BS 2823 completed
Sat Nov 11 09:51:51 2023: BS 2824 completed
Sat Nov 11 09:52:06 2023: BS 2825 completed
Sat Nov 11 09:52:20 2023: BS 2826 completed
Sat Nov 11 09:52:35 2023: BS 2827 completed
Sat Nov 11 09:52:50 2023: BS 2828 completed
Sat Nov 11 09:53:05 2023: BS 2829 completed
Sat Nov 11 09:53:20 2023: BS 2830 completed
Sat Nov 11 09:53:35 2023: BS 2831 completed
Sat Nov 11 09:53:50 2023: BS 2832 completed
Sat Nov 11 09:54:05 2023: BS 2833 completed
Sat Nov 11 09:54:20 2023: BS 2834 completed
Sat Nov 11 09:54:35 2023: BS 2835 completed
Sat Nov 11 09:54:50 2023: BS 2836 completed
Sat Nov 11 09:55:05 2023: BS 2837 completed
Sat Nov 11 09:55:20 2023: BS 2838 completed
Sat Nov 11 09:55:34 2023: BS 2839 completed
Sat Nov 11 09:55:49 2023: BS 2840 completed
Sat Nov 11 09:56:04 2023: BS 2841 completed
Sat Nov 11 09:56:19 2023: BS 2842 completed
Sat Nov 11 09:56:34 2023: BS 2843 completed
Sat Nov 11 09:56:49 2023: BS 2844 completed
Sat Nov 11 09:57:04 2023: BS 2845 completed
Sat Nov 11 09:57:19 2023: BS 2846 completed
Sat Nov 11 09:57:34 2023: BS 2847 completed
Sat Nov 11 09:57:49 2023: BS 2848 completed
Sat Nov 11 09:58:04 2023: BS 2849 completed
Sat Nov 11 09:58:19 2023: BS 2850 completed
Sat Nov 11 09:58:33 2023: BS 2851 completed
Sat Nov 11 09:58:48 2023: BS 2852 completed
Sat Nov 11 09:59:03 2023: BS 2853 completed
Sat Nov 11 09:59:18 2023: BS 2854 completed
Sat Nov 11 09:59:33 2023: BS 2855 completed
Sat Nov 11 09:59:48 2023: BS 2856 completed
Sat Nov 11 10:00:03 2023: BS 2857 completed
Sat Nov 11 10:00:18 2023: BS 2858 completed
Sat Nov 11 10:00:33 2023: BS 2859 completed
Sat Nov 11 10:00:48 2023: BS 2860 completed
Sat Nov 11 10:01:03 2023: BS 2861 completed
Sat Nov 11 10:01:18 2023: BS 2862 completed
Sat Nov 11 10:01:33 2023: BS 2863 completed
Sat Nov 11 10:01:47 2023: BS 2864 completed
Sat Nov 11 10:02:02 2023: BS 2865 completed
Sat Nov 11 10:02:17 2023: BS 2866 completed
Sat Nov 11 10:02:32 2023: BS 2867 completed
Sat Nov 11 10:02:47 2023: BS 2868 completed
Sat Nov 11 10:03:02 2023: BS 2869 completed
Sat Nov 11 10:03:17 2023: BS 2870 completed
Sat Nov 11 10:03:32 2023: BS 2871 completed
Sat Nov 11 10:03:47 2023: BS 2872 completed
Sat Nov 11 10:04:02 2023: BS 2873 completed
Sat Nov 11 10:04:17 2023: BS 2874 completed
Sat Nov 11 10:04:32 2023: BS 2875 completed
Sat Nov 11 10:04:46 2023: BS 2876 completed
Sat Nov 11 10:05:01 2023: BS 2877 completed
Sat Nov 11 10:05:16 2023: BS 2878 completed
Sat Nov 11 10:05:31 2023: BS 2879 completed
Sat Nov 11 10:05:46 2023: BS 2880 completed
Sat Nov 11 10:06:01 2023: BS 2881 completed
Sat Nov 11 10:06:16 2023: BS 2882 completed
Sat Nov 11 10:06:31 2023: BS 2883 completed
Sat Nov 11 10:06:46 2023: BS 2884 completed
Sat Nov 11 10:07:01 2023: BS 2885 completed
Sat Nov 11 10:07:16 2023: BS 2886 completed
Sat Nov 11 10:07:31 2023: BS 2887 completed
Sat Nov 11 10:07:46 2023: BS 2888 completed
Sat Nov 11 10:08:00 2023: BS 2889 completed
Sat Nov 11 10:08:15 2023: BS 2890 completed
Sat Nov 11 10:08:30 2023: BS 2891 completed
Sat Nov 11 10:08:45 2023: BS 2892 completed
Sat Nov 11 10:09:00 2023: BS 2893 completed
Sat Nov 11 10:09:15 2023: BS 2894 completed
Sat Nov 11 10:09:30 2023: BS 2895 completed
Sat Nov 11 10:09:45 2023: BS 2896 completed
Sat Nov 11 10:10:00 2023: BS 2897 completed
Sat Nov 11 10:10:15 2023: BS 2898 completed
Sat Nov 11 10:10:30 2023: BS 2899 completed
Sat Nov 11 10:10:45 2023: BS 2900 completed
Sat Nov 11 10:11:00 2023: BS 2901 completed
Sat Nov 11 10:11:14 2023: BS 2902 completed
Sat Nov 11 10:11:29 2023: BS 2903 completed
Sat Nov 11 10:11:44 2023: BS 2904 completed
Sat Nov 11 10:11:59 2023: BS 2905 completed
Sat Nov 11 10:12:14 2023: BS 2906 completed
Sat Nov 11 10:12:29 2023: BS 2907 completed
Sat Nov 11 10:12:44 2023: BS 2908 completed
Sat Nov 11 10:12:59 2023: BS 2909 completed
Sat Nov 11 10:13:14 2023: BS 2910 completed
Sat Nov 11 10:13:29 2023: BS 2911 completed
Sat Nov 11 10:13:44 2023: BS 2912 completed
Sat Nov 11 10:13:59 2023: BS 2913 completed
Sat Nov 11 10:14:13 2023: BS 2914 completed
Sat Nov 11 10:14:28 2023: BS 2915 completed
Sat Nov 11 10:14:43 2023: BS 2916 completed
Sat Nov 11 10:14:58 2023: BS 2917 completed
Sat Nov 11 10:15:13 2023: BS 2918 completed
Sat Nov 11 10:15:28 2023: BS 2919 completed
Sat Nov 11 10:15:43 2023: BS 2920 completed
Sat Nov 11 10:15:58 2023: BS 2921 completed
Sat Nov 11 10:16:13 2023: BS 2922 completed
Sat Nov 11 10:16:28 2023: BS 2923 completed
Sat Nov 11 10:16:43 2023: BS 2924 completed
Sat Nov 11 10:16:58 2023: BS 2925 completed
Sat Nov 11 10:17:13 2023: BS 2926 completed
Sat Nov 11 10:17:27 2023: BS 2927 completed
Sat Nov 11 10:17:42 2023: BS 2928 completed
Sat Nov 11 10:17:57 2023: BS 2929 completed
Sat Nov 11 10:18:12 2023: BS 2930 completed
Sat Nov 11 10:18:27 2023: BS 2931 completed
Sat Nov 11 10:18:42 2023: BS 2932 completed
Sat Nov 11 10:18:57 2023: BS 2933 completed
Sat Nov 11 10:19:12 2023: BS 2934 completed
Sat Nov 11 10:19:27 2023: BS 2935 completed
Sat Nov 11 10:19:42 2023: BS 2936 completed
Sat Nov 11 10:19:57 2023: BS 2937 completed
Sat Nov 11 10:20:12 2023: BS 2938 completed
Sat Nov 11 10:20:27 2023: BS 2939 completed
Sat Nov 11 10:20:41 2023: BS 2940 completed
Sat Nov 11 10:20:56 2023: BS 2941 completed
Sat Nov 11 10:21:11 2023: BS 2942 completed
Sat Nov 11 10:21:26 2023: BS 2943 completed
Sat Nov 11 10:21:41 2023: BS 2944 completed
Sat Nov 11 10:21:56 2023: BS 2945 completed
Sat Nov 11 10:22:11 2023: BS 2946 completed
Sat Nov 11 10:22:26 2023: BS 2947 completed
Sat Nov 11 10:22:41 2023: BS 2948 completed
Sat Nov 11 10:22:56 2023: BS 2949 completed
Sat Nov 11 10:23:11 2023: BS 2950 completed
Sat Nov 11 10:23:26 2023: BS 2951 completed
Sat Nov 11 10:23:40 2023: BS 2952 completed
Sat Nov 11 10:23:55 2023: BS 2953 completed
Sat Nov 11 10:24:10 2023: BS 2954 completed
Sat Nov 11 10:24:25 2023: BS 2955 completed
Sat Nov 11 10:24:40 2023: BS 2956 completed
Sat Nov 11 10:24:55 2023: BS 2957 completed
Sat Nov 11 10:25:10 2023: BS 2958 completed
Sat Nov 11 10:25:25 2023: BS 2959 completed
Sat Nov 11 10:25:40 2023: BS 2960 completed
Sat Nov 11 10:25:55 2023: BS 2961 completed
Sat Nov 11 10:26:10 2023: BS 2962 completed
Sat Nov 11 10:26:25 2023: BS 2963 completed
Sat Nov 11 10:26:40 2023: BS 2964 completed
Sat Nov 11 10:26:54 2023: BS 2965 completed
Sat Nov 11 10:27:09 2023: BS 2966 completed
Sat Nov 11 10:27:24 2023: BS 2967 completed
Sat Nov 11 10:27:39 2023: BS 2968 completed
Sat Nov 11 10:27:54 2023: BS 2969 completed
Sat Nov 11 10:28:09 2023: BS 2970 completed
Sat Nov 11 10:28:24 2023: BS 2971 completed
Sat Nov 11 10:28:39 2023: BS 2972 completed
Sat Nov 11 10:28:54 2023: BS 2973 completed
Sat Nov 11 10:29:09 2023: BS 2974 completed
Sat Nov 11 10:29:24 2023: BS 2975 completed
Sat Nov 11 10:29:39 2023: BS 2976 completed
Sat Nov 11 10:29:54 2023: BS 2977 completed
Sat Nov 11 10:30:08 2023: BS 2978 completed
Sat Nov 11 10:30:23 2023: BS 2979 completed
Sat Nov 11 10:30:38 2023: BS 2980 completed
Sat Nov 11 10:30:53 2023: BS 2981 completed
Sat Nov 11 10:31:08 2023: BS 2982 completed
Sat Nov 11 10:31:23 2023: BS 2983 completed
Sat Nov 11 10:31:38 2023: BS 2984 completed
Sat Nov 11 10:31:53 2023: BS 2985 completed
Sat Nov 11 10:32:08 2023: BS 2986 completed
Sat Nov 11 10:32:23 2023: BS 2987 completed
Sat Nov 11 10:32:38 2023: BS 2988 completed
Sat Nov 11 10:32:53 2023: BS 2989 completed
Sat Nov 11 10:33:07 2023: BS 2990 completed
Sat Nov 11 10:33:22 2023: BS 2991 completed
Sat Nov 11 10:33:37 2023: BS 2992 completed
Sat Nov 11 10:33:52 2023: BS 2993 completed
Sat Nov 11 10:34:07 2023: BS 2994 completed
Sat Nov 11 10:34:22 2023: BS 2995 completed
Sat Nov 11 10:34:37 2023: BS 2996 completed
Sat Nov 11 10:34:52 2023: BS 2997 completed
Sat Nov 11 10:35:07 2023: BS 2998 completed
Sat Nov 11 10:35:22 2023: BS 2999 completed
Sat Nov 11 10:35:37 2023: BS 3000 completed
Sat Nov 11 10:35:52 2023: BS 3001 completed
Sat Nov 11 10:36:07 2023: BS 3002 completed
Sat Nov 11 10:36:21 2023: BS 3003 completed
Sat Nov 11 10:36:36 2023: BS 3004 completed
Sat Nov 11 10:36:51 2023: BS 3005 completed
Sat Nov 11 10:37:06 2023: BS 3006 completed
Sat Nov 11 10:37:21 2023: BS 3007 completed
Sat Nov 11 10:37:36 2023: BS 3008 completed
Sat Nov 11 10:37:51 2023: BS 3009 completed
Sat Nov 11 10:38:06 2023: BS 3010 completed
Sat Nov 11 10:38:21 2023: BS 3011 completed
Sat Nov 11 10:38:36 2023: BS 3012 completed
Sat Nov 11 10:38:51 2023: BS 3013 completed
Sat Nov 11 10:39:06 2023: BS 3014 completed
Sat Nov 11 10:39:20 2023: BS 3015 completed
Sat Nov 11 10:39:35 2023: BS 3016 completed
Sat Nov 11 10:39:50 2023: BS 3017 completed
Sat Nov 11 10:40:05 2023: BS 3018 completed
Sat Nov 11 10:40:20 2023: BS 3019 completed
Sat Nov 11 10:40:35 2023: BS 3020 completed
Sat Nov 11 10:40:50 2023: BS 3021 completed
Sat Nov 11 10:41:05 2023: BS 3022 completed
Sat Nov 11 10:41:20 2023: BS 3023 completed
Sat Nov 11 10:41:35 2023: BS 3024 completed
Sat Nov 11 10:41:50 2023: BS 3025 completed
Sat Nov 11 10:42:05 2023: BS 3026 completed
Sat Nov 11 10:42:20 2023: BS 3027 completed
Sat Nov 11 10:42:34 2023: BS 3028 completed
Sat Nov 11 10:42:49 2023: BS 3029 completed
Sat Nov 11 10:43:04 2023: BS 3030 completed
Sat Nov 11 10:43:19 2023: BS 3031 completed
Sat Nov 11 10:43:34 2023: BS 3032 completed
Sat Nov 11 10:43:49 2023: BS 3033 completed
Sat Nov 11 10:44:04 2023: BS 3034 completed
Sat Nov 11 10:44:19 2023: BS 3035 completed
Sat Nov 11 10:44:34 2023: BS 3036 completed
Sat Nov 11 10:44:49 2023: BS 3037 completed
Sat Nov 11 10:45:04 2023: BS 3038 completed
Sat Nov 11 10:45:19 2023: BS 3039 completed
Sat Nov 11 10:45:34 2023: BS 3040 completed
Sat Nov 11 10:45:48 2023: BS 3041 completed
Sat Nov 11 10:46:03 2023: BS 3042 completed
Sat Nov 11 10:46:18 2023: BS 3043 completed
Sat Nov 11 10:46:33 2023: BS 3044 completed
Sat Nov 11 10:46:48 2023: BS 3045 completed
Sat Nov 11 10:47:03 2023: BS 3046 completed
Sat Nov 11 10:47:18 2023: BS 3047 completed
Sat Nov 11 10:47:33 2023: BS 3048 completed
Sat Nov 11 10:47:48 2023: BS 3049 completed
Sat Nov 11 10:48:03 2023: BS 3050 completed
Sat Nov 11 10:48:18 2023: BS 3051 completed
Sat Nov 11 10:48:33 2023: BS 3052 completed
Sat Nov 11 10:48:47 2023: BS 3053 completed
Sat Nov 11 10:49:02 2023: BS 3054 completed
Sat Nov 11 10:49:17 2023: BS 3055 completed
Sat Nov 11 10:49:32 2023: BS 3056 completed
Sat Nov 11 10:49:47 2023: BS 3057 completed
Sat Nov 11 10:50:02 2023: BS 3058 completed
Sat Nov 11 10:50:17 2023: BS 3059 completed
Sat Nov 11 10:50:32 2023: BS 3060 completed
Sat Nov 11 10:50:47 2023: BS 3061 completed
Sat Nov 11 10:51:02 2023: BS 3062 completed
Sat Nov 11 10:51:17 2023: BS 3063 completed
Sat Nov 11 10:51:32 2023: BS 3064 completed
Sat Nov 11 10:51:47 2023: BS 3065 completed
Sat Nov 11 10:52:01 2023: BS 3066 completed
Sat Nov 11 10:52:16 2023: BS 3067 completed
Sat Nov 11 10:52:31 2023: BS 3068 completed
Sat Nov 11 10:52:46 2023: BS 3069 completed
Sat Nov 11 10:53:01 2023: BS 3070 completed
Sat Nov 11 10:53:16 2023: BS 3071 completed
Sat Nov 11 10:53:31 2023: BS 3072 completed
Sat Nov 11 10:53:46 2023: BS 3073 completed
Sat Nov 11 10:54:01 2023: BS 3074 completed
Sat Nov 11 10:54:16 2023: BS 3075 completed
Sat Nov 11 10:54:31 2023: BS 3076 completed
Sat Nov 11 10:54:46 2023: BS 3077 completed
Sat Nov 11 10:55:01 2023: BS 3078 completed
Sat Nov 11 10:55:15 2023: BS 3079 completed
Sat Nov 11 10:55:30 2023: BS 3080 completed
Sat Nov 11 10:55:45 2023: BS 3081 completed
Sat Nov 11 10:56:00 2023: BS 3082 completed
Sat Nov 11 10:56:15 2023: BS 3083 completed
Sat Nov 11 10:56:30 2023: BS 3084 completed
Sat Nov 11 10:56:45 2023: BS 3085 completed
Sat Nov 11 10:57:00 2023: BS 3086 completed
Sat Nov 11 10:57:15 2023: BS 3087 completed
Sat Nov 11 10:57:30 2023: BS 3088 completed
Sat Nov 11 10:57:45 2023: BS 3089 completed
Sat Nov 11 10:58:00 2023: BS 3090 completed
Sat Nov 11 10:58:14 2023: BS 3091 completed
Sat Nov 11 10:58:29 2023: BS 3092 completed
Sat Nov 11 10:58:44 2023: BS 3093 completed
Sat Nov 11 10:58:59 2023: BS 3094 completed
Sat Nov 11 10:59:14 2023: BS 3095 completed
Sat Nov 11 10:59:29 2023: BS 3096 completed
Sat Nov 11 10:59:44 2023: BS 3097 completed
Sat Nov 11 10:59:59 2023: BS 3098 completed
Sat Nov 11 11:00:14 2023: BS 3099 completed
Sat Nov 11 11:00:29 2023: BS 3100 completed
Sat Nov 11 11:00:44 2023: BS 3101 completed
Sat Nov 11 11:00:59 2023: BS 3102 completed
Sat Nov 11 11:01:14 2023: BS 3103 completed
Sat Nov 11 11:01:28 2023: BS 3104 completed
Sat Nov 11 11:01:43 2023: BS 3105 completed
Sat Nov 11 11:01:58 2023: BS 3106 completed
Sat Nov 11 11:02:13 2023: BS 3107 completed
Sat Nov 11 11:02:28 2023: BS 3108 completed
Sat Nov 11 11:02:43 2023: BS 3109 completed
Sat Nov 11 11:02:58 2023: BS 3110 completed
Sat Nov 11 11:03:13 2023: BS 3111 completed
Sat Nov 11 11:03:28 2023: BS 3112 completed
Sat Nov 11 11:03:43 2023: BS 3113 completed
Sat Nov 11 11:03:58 2023: BS 3114 completed
Sat Nov 11 11:04:13 2023: BS 3115 completed
Sat Nov 11 11:04:28 2023: BS 3116 completed
Sat Nov 11 11:04:42 2023: BS 3117 completed
Sat Nov 11 11:04:57 2023: BS 3118 completed
Sat Nov 11 11:05:12 2023: BS 3119 completed
Sat Nov 11 11:05:27 2023: BS 3120 completed
Sat Nov 11 11:05:42 2023: BS 3121 completed
Sat Nov 11 11:05:57 2023: BS 3122 completed
Sat Nov 11 11:06:12 2023: BS 3123 completed
Sat Nov 11 11:06:27 2023: BS 3124 completed
Sat Nov 11 11:06:42 2023: BS 3125 completed
Sat Nov 11 11:06:57 2023: BS 3126 completed
Sat Nov 11 11:07:12 2023: BS 3127 completed
Sat Nov 11 11:07:27 2023: BS 3128 completed
Sat Nov 11 11:07:41 2023: BS 3129 completed
Sat Nov 11 11:07:56 2023: BS 3130 completed
Sat Nov 11 11:08:11 2023: BS 3131 completed
Sat Nov 11 11:08:26 2023: BS 3132 completed
Sat Nov 11 11:08:41 2023: BS 3133 completed
Sat Nov 11 11:08:56 2023: BS 3134 completed
Sat Nov 11 11:09:11 2023: BS 3135 completed
Sat Nov 11 11:09:26 2023: BS 3136 completed
Sat Nov 11 11:09:41 2023: BS 3137 completed
Sat Nov 11 11:09:56 2023: BS 3138 completed
Sat Nov 11 11:10:11 2023: BS 3139 completed
Sat Nov 11 11:10:26 2023: BS 3140 completed
Sat Nov 11 11:10:41 2023: BS 3141 completed
Sat Nov 11 11:10:55 2023: BS 3142 completed
Sat Nov 11 11:11:10 2023: BS 3143 completed
Sat Nov 11 11:11:25 2023: BS 3144 completed
Sat Nov 11 11:11:40 2023: BS 3145 completed
Sat Nov 11 11:11:55 2023: BS 3146 completed
Sat Nov 11 11:12:10 2023: BS 3147 completed
Sat Nov 11 11:12:25 2023: BS 3148 completed
Sat Nov 11 11:12:40 2023: BS 3149 completed
Sat Nov 11 11:12:55 2023: BS 3150 completed
Sat Nov 11 11:13:10 2023: BS 3151 completed
Sat Nov 11 11:13:25 2023: BS 3152 completed
Sat Nov 11 11:13:40 2023: BS 3153 completed
Sat Nov 11 11:13:55 2023: BS 3154 completed
Sat Nov 11 11:14:09 2023: BS 3155 completed
Sat Nov 11 11:14:24 2023: BS 3156 completed
Sat Nov 11 11:14:39 2023: BS 3157 completed
Sat Nov 11 11:14:54 2023: BS 3158 completed
Sat Nov 11 11:15:09 2023: BS 3159 completed
Sat Nov 11 11:15:24 2023: BS 3160 completed
Sat Nov 11 11:15:39 2023: BS 3161 completed
Sat Nov 11 11:15:54 2023: BS 3162 completed
Sat Nov 11 11:16:09 2023: BS 3163 completed
Sat Nov 11 11:16:24 2023: BS 3164 completed
Sat Nov 11 11:16:39 2023: BS 3165 completed
Sat Nov 11 11:16:54 2023: BS 3166 completed
Sat Nov 11 11:17:08 2023: BS 3167 completed
Sat Nov 11 11:17:23 2023: BS 3168 completed
Sat Nov 11 11:17:38 2023: BS 3169 completed
Sat Nov 11 11:17:53 2023: BS 3170 completed
Sat Nov 11 11:18:08 2023: BS 3171 completed
Sat Nov 11 11:18:23 2023: BS 3172 completed
Sat Nov 11 11:18:38 2023: BS 3173 completed
Sat Nov 11 11:18:53 2023: BS 3174 completed
Sat Nov 11 11:19:08 2023: BS 3175 completed
Sat Nov 11 11:19:23 2023: BS 3176 completed
Sat Nov 11 11:19:38 2023: BS 3177 completed
Sat Nov 11 11:19:53 2023: BS 3178 completed
Sat Nov 11 11:20:08 2023: BS 3179 completed
Sat Nov 11 11:20:22 2023: BS 3180 completed
Sat Nov 11 11:20:37 2023: BS 3181 completed
Sat Nov 11 11:20:52 2023: BS 3182 completed
Sat Nov 11 11:21:07 2023: BS 3183 completed
Sat Nov 11 11:21:22 2023: BS 3184 completed
Sat Nov 11 11:21:37 2023: BS 3185 completed
Sat Nov 11 11:21:52 2023: BS 3186 completed
Sat Nov 11 11:22:07 2023: BS 3187 completed
Sat Nov 11 11:22:22 2023: BS 3188 completed
Sat Nov 11 11:22:37 2023: BS 3189 completed
Sat Nov 11 11:22:52 2023: BS 3190 completed
Sat Nov 11 11:23:07 2023: BS 3191 completed
Sat Nov 11 11:23:21 2023: BS 3192 completed
Sat Nov 11 11:23:36 2023: BS 3193 completed
Sat Nov 11 11:23:51 2023: BS 3194 completed
Sat Nov 11 11:24:06 2023: BS 3195 completed
Sat Nov 11 11:24:21 2023: BS 3196 completed
Sat Nov 11 11:24:36 2023: BS 3197 completed
Sat Nov 11 11:24:51 2023: BS 3198 completed
Sat Nov 11 11:25:06 2023: BS 3199 completed
Sat Nov 11 11:25:21 2023: BS 3200 completed
Sat Nov 11 11:25:36 2023: BS 3201 completed
Sat Nov 11 11:25:51 2023: BS 3202 completed
Sat Nov 11 11:26:06 2023: BS 3203 completed
Sat Nov 11 11:26:21 2023: BS 3204 completed
Sat Nov 11 11:26:35 2023: BS 3205 completed
Sat Nov 11 11:26:50 2023: BS 3206 completed
Sat Nov 11 11:27:05 2023: BS 3207 completed
Sat Nov 11 11:27:20 2023: BS 3208 completed
Sat Nov 11 11:27:35 2023: BS 3209 completed
Sat Nov 11 11:27:50 2023: BS 3210 completed
Sat Nov 11 11:28:05 2023: BS 3211 completed
Sat Nov 11 11:28:20 2023: BS 3212 completed
Sat Nov 11 11:28:35 2023: BS 3213 completed
Sat Nov 11 11:28:50 2023: BS 3214 completed
Sat Nov 11 11:29:05 2023: BS 3215 completed
Sat Nov 11 11:29:20 2023: BS 3216 completed
Sat Nov 11 11:29:35 2023: BS 3217 completed
Sat Nov 11 11:29:49 2023: BS 3218 completed
Sat Nov 11 11:30:04 2023: BS 3219 completed
Sat Nov 11 11:30:19 2023: BS 3220 completed
Sat Nov 11 11:30:34 2023: BS 3221 completed
Sat Nov 11 11:30:49 2023: BS 3222 completed
Sat Nov 11 11:31:04 2023: BS 3223 completed
Sat Nov 11 11:31:19 2023: BS 3224 completed
Sat Nov 11 11:31:34 2023: BS 3225 completed
Sat Nov 11 11:31:49 2023: BS 3226 completed
Sat Nov 11 11:32:04 2023: BS 3227 completed
Sat Nov 11 11:32:19 2023: BS 3228 completed
Sat Nov 11 11:32:34 2023: BS 3229 completed
Sat Nov 11 11:32:48 2023: BS 3230 completed
Sat Nov 11 11:33:03 2023: BS 3231 completed
Sat Nov 11 11:33:18 2023: BS 3232 completed
Sat Nov 11 11:33:33 2023: BS 3233 completed
Sat Nov 11 11:33:48 2023: BS 3234 completed
Sat Nov 11 11:34:03 2023: BS 3235 completed
Sat Nov 11 11:34:18 2023: BS 3236 completed
Sat Nov 11 11:34:33 2023: BS 3237 completed
Sat Nov 11 11:34:48 2023: BS 3238 completed
Sat Nov 11 11:35:03 2023: BS 3239 completed
Sat Nov 11 11:35:18 2023: BS 3240 completed
Sat Nov 11 11:35:33 2023: BS 3241 completed
Sat Nov 11 11:35:48 2023: BS 3242 completed
Sat Nov 11 11:36:02 2023: BS 3243 completed
Sat Nov 11 11:36:17 2023: BS 3244 completed
Sat Nov 11 11:36:32 2023: BS 3245 completed
Sat Nov 11 11:36:47 2023: BS 3246 completed
Sat Nov 11 11:37:02 2023: BS 3247 completed
Sat Nov 11 11:37:17 2023: BS 3248 completed
Sat Nov 11 11:37:32 2023: BS 3249 completed
Sat Nov 11 11:37:47 2023: BS 3250 completed
Sat Nov 11 11:38:02 2023: BS 3251 completed
Sat Nov 11 11:38:17 2023: BS 3252 completed
Sat Nov 11 11:38:32 2023: BS 3253 completed
Sat Nov 11 11:38:47 2023: BS 3254 completed
Sat Nov 11 11:39:02 2023: BS 3255 completed
Sat Nov 11 11:39:16 2023: BS 3256 completed
Sat Nov 11 11:39:31 2023: BS 3257 completed
Sat Nov 11 11:39:46 2023: BS 3258 completed
Sat Nov 11 11:40:01 2023: BS 3259 completed
Sat Nov 11 11:40:16 2023: BS 3260 completed
Sat Nov 11 11:40:31 2023: BS 3261 completed
Sat Nov 11 11:40:46 2023: BS 3262 completed
Sat Nov 11 11:41:01 2023: BS 3263 completed
Sat Nov 11 11:41:16 2023: BS 3264 completed
Sat Nov 11 11:41:31 2023: BS 3265 completed
Sat Nov 11 11:41:46 2023: BS 3266 completed
Sat Nov 11 11:42:01 2023: BS 3267 completed
Sat Nov 11 11:42:15 2023: BS 3268 completed
Sat Nov 11 11:42:30 2023: BS 3269 completed
Sat Nov 11 11:42:45 2023: BS 3270 completed
Sat Nov 11 11:43:00 2023: BS 3271 completed
Sat Nov 11 11:43:15 2023: BS 3272 completed
Sat Nov 11 11:43:30 2023: BS 3273 completed
Sat Nov 11 11:43:45 2023: BS 3274 completed
Sat Nov 11 11:44:00 2023: BS 3275 completed
Sat Nov 11 11:44:15 2023: BS 3276 completed
Sat Nov 11 11:44:30 2023: BS 3277 completed
Sat Nov 11 11:44:45 2023: BS 3278 completed
Sat Nov 11 11:45:00 2023: BS 3279 completed
Sat Nov 11 11:45:15 2023: BS 3280 completed
Sat Nov 11 11:45:29 2023: BS 3281 completed
Sat Nov 11 11:45:44 2023: BS 3282 completed
Sat Nov 11 11:45:59 2023: BS 3283 completed
Sat Nov 11 11:46:14 2023: BS 3284 completed
Sat Nov 11 11:46:29 2023: BS 3285 completed
Sat Nov 11 11:46:44 2023: BS 3286 completed
Sat Nov 11 11:46:59 2023: BS 3287 completed
Sat Nov 11 11:47:14 2023: BS 3288 completed
Sat Nov 11 11:47:29 2023: BS 3289 completed
Sat Nov 11 11:47:44 2023: BS 3290 completed
Sat Nov 11 11:47:59 2023: BS 3291 completed
Sat Nov 11 11:48:14 2023: BS 3292 completed
Sat Nov 11 11:48:29 2023: BS 3293 completed
Sat Nov 11 11:48:43 2023: BS 3294 completed
Sat Nov 11 11:48:58 2023: BS 3295 completed
Sat Nov 11 11:49:13 2023: BS 3296 completed
Sat Nov 11 11:49:28 2023: BS 3297 completed
Sat Nov 11 11:49:43 2023: BS 3298 completed
Sat Nov 11 11:49:58 2023: BS 3299 completed
Sat Nov 11 11:50:13 2023: BS 3300 completed
Sat Nov 11 11:50:28 2023: BS 3301 completed
Sat Nov 11 11:50:43 2023: BS 3302 completed
Sat Nov 11 11:50:58 2023: BS 3303 completed
Sat Nov 11 11:51:13 2023: BS 3304 completed
Sat Nov 11 11:51:28 2023: BS 3305 completed
Sat Nov 11 11:51:42 2023: BS 3306 completed
Sat Nov 11 11:51:57 2023: BS 3307 completed
Sat Nov 11 11:52:12 2023: BS 3308 completed
Sat Nov 11 11:52:27 2023: BS 3309 completed
Sat Nov 11 11:52:42 2023: BS 3310 completed
Sat Nov 11 11:52:57 2023: BS 3311 completed
Sat Nov 11 11:53:12 2023: BS 3312 completed
Sat Nov 11 11:53:27 2023: BS 3313 completed
Sat Nov 11 11:53:42 2023: BS 3314 completed
Sat Nov 11 11:53:57 2023: BS 3315 completed
Sat Nov 11 11:54:12 2023: BS 3316 completed
Sat Nov 11 11:54:27 2023: BS 3317 completed
Sat Nov 11 11:54:42 2023: BS 3318 completed
Sat Nov 11 11:54:56 2023: BS 3319 completed
Sat Nov 11 11:55:11 2023: BS 3320 completed
Sat Nov 11 11:55:26 2023: BS 3321 completed
Sat Nov 11 11:55:41 2023: BS 3322 completed
Sat Nov 11 11:55:56 2023: BS 3323 completed
Sat Nov 11 11:56:11 2023: BS 3324 completed
Sat Nov 11 11:56:26 2023: BS 3325 completed
Sat Nov 11 11:56:41 2023: BS 3326 completed
Sat Nov 11 11:56:56 2023: BS 3327 completed
Sat Nov 11 11:57:11 2023: BS 3328 completed
Sat Nov 11 11:57:26 2023: BS 3329 completed
Sat Nov 11 11:57:41 2023: BS 3330 completed
Sat Nov 11 11:57:56 2023: BS 3331 completed
Sat Nov 11 11:58:10 2023: BS 3332 completed
Sat Nov 11 11:58:25 2023: BS 3333 completed
Sat Nov 11 11:58:40 2023: BS 3334 completed
Sat Nov 11 11:58:55 2023: BS 3335 completed
Sat Nov 11 11:59:10 2023: BS 3336 completed
Sat Nov 11 11:59:25 2023: BS 3337 completed
Sat Nov 11 11:59:40 2023: BS 3338 completed
Sat Nov 11 11:59:55 2023: BS 3339 completed
Sat Nov 11 12:00:10 2023: BS 3340 completed
Sat Nov 11 12:00:25 2023: BS 3341 completed
Sat Nov 11 12:00:40 2023: BS 3342 completed
Sat Nov 11 12:00:55 2023: BS 3343 completed
Sat Nov 11 12:01:09 2023: BS 3344 completed
Sat Nov 11 12:01:24 2023: BS 3345 completed
Sat Nov 11 12:01:39 2023: BS 3346 completed
Sat Nov 11 12:01:54 2023: BS 3347 completed
Sat Nov 11 12:02:09 2023: BS 3348 completed
Sat Nov 11 12:02:24 2023: BS 3349 completed
Sat Nov 11 12:02:39 2023: BS 3350 completed
Sat Nov 11 12:02:54 2023: BS 3351 completed
Sat Nov 11 12:03:09 2023: BS 3352 completed
Sat Nov 11 12:03:24 2023: BS 3353 completed
Sat Nov 11 12:03:39 2023: BS 3354 completed
Sat Nov 11 12:03:54 2023: BS 3355 completed
Sat Nov 11 12:04:09 2023: BS 3356 completed
Sat Nov 11 12:04:23 2023: BS 3357 completed
Sat Nov 11 12:04:38 2023: BS 3358 completed
Sat Nov 11 12:04:53 2023: BS 3359 completed
Sat Nov 11 12:05:08 2023: BS 3360 completed
Sat Nov 11 12:05:23 2023: BS 3361 completed
Sat Nov 11 12:05:38 2023: BS 3362 completed
Sat Nov 11 12:05:53 2023: BS 3363 completed
Sat Nov 11 12:06:08 2023: BS 3364 completed
Sat Nov 11 12:06:23 2023: BS 3365 completed
Sat Nov 11 12:06:38 2023: BS 3366 completed
Sat Nov 11 12:06:53 2023: BS 3367 completed
Sat Nov 11 12:07:08 2023: BS 3368 completed
Sat Nov 11 12:07:22 2023: BS 3369 completed
Sat Nov 11 12:07:37 2023: BS 3370 completed
Sat Nov 11 12:07:52 2023: BS 3371 completed
Sat Nov 11 12:08:07 2023: BS 3372 completed
Sat Nov 11 12:08:22 2023: BS 3373 completed
Sat Nov 11 12:08:37 2023: BS 3374 completed
Sat Nov 11 12:08:52 2023: BS 3375 completed
Sat Nov 11 12:09:07 2023: BS 3376 completed
Sat Nov 11 12:09:22 2023: BS 3377 completed
Sat Nov 11 12:09:37 2023: BS 3378 completed
Sat Nov 11 12:09:52 2023: BS 3379 completed
Sat Nov 11 12:10:07 2023: BS 3380 completed
Sat Nov 11 12:10:22 2023: BS 3381 completed
Sat Nov 11 12:10:36 2023: BS 3382 completed
Sat Nov 11 12:10:51 2023: BS 3383 completed
Sat Nov 11 12:11:06 2023: BS 3384 completed
Sat Nov 11 12:11:21 2023: BS 3385 completed
Sat Nov 11 12:11:36 2023: BS 3386 completed
Sat Nov 11 12:11:51 2023: BS 3387 completed
Sat Nov 11 12:12:06 2023: BS 3388 completed
Sat Nov 11 12:12:21 2023: BS 3389 completed
Sat Nov 11 12:12:36 2023: BS 3390 completed
Sat Nov 11 12:12:51 2023: BS 3391 completed
Sat Nov 11 12:13:06 2023: BS 3392 completed
Sat Nov 11 12:13:21 2023: BS 3393 completed
Sat Nov 11 12:13:36 2023: BS 3394 completed
Sat Nov 11 12:13:50 2023: BS 3395 completed
Sat Nov 11 12:14:05 2023: BS 3396 completed
Sat Nov 11 12:14:20 2023: BS 3397 completed
Sat Nov 11 12:14:35 2023: BS 3398 completed
Sat Nov 11 12:14:50 2023: BS 3399 completed
Sat Nov 11 12:15:05 2023: BS 3400 completed
Sat Nov 11 12:15:20 2023: BS 3401 completed
Sat Nov 11 12:15:35 2023: BS 3402 completed
Sat Nov 11 12:15:50 2023: BS 3403 completed
Sat Nov 11 12:16:05 2023: BS 3404 completed
Sat Nov 11 12:16:20 2023: BS 3405 completed
Sat Nov 11 12:16:35 2023: BS 3406 completed
Sat Nov 11 12:16:49 2023: BS 3407 completed
Sat Nov 11 12:17:04 2023: BS 3408 completed
Sat Nov 11 12:17:19 2023: BS 3409 completed
Sat Nov 11 12:17:34 2023: BS 3410 completed
Sat Nov 11 12:17:49 2023: BS 3411 completed
Sat Nov 11 12:18:04 2023: BS 3412 completed
Sat Nov 11 12:18:19 2023: BS 3413 completed
Sat Nov 11 12:18:34 2023: BS 3414 completed
Sat Nov 11 12:18:49 2023: BS 3415 completed
Sat Nov 11 12:19:04 2023: BS 3416 completed
Sat Nov 11 12:19:19 2023: BS 3417 completed
Sat Nov 11 12:19:34 2023: BS 3418 completed
Sat Nov 11 12:19:49 2023: BS 3419 completed
Sat Nov 11 12:20:03 2023: BS 3420 completed
Sat Nov 11 12:20:18 2023: BS 3421 completed
Sat Nov 11 12:20:33 2023: BS 3422 completed
Sat Nov 11 12:20:48 2023: BS 3423 completed
Sat Nov 11 12:21:03 2023: BS 3424 completed
Sat Nov 11 12:21:18 2023: BS 3425 completed
Sat Nov 11 12:21:33 2023: BS 3426 completed
Sat Nov 11 12:21:48 2023: BS 3427 completed
Sat Nov 11 12:22:03 2023: BS 3428 completed
Sat Nov 11 12:22:18 2023: BS 3429 completed
Sat Nov 11 12:22:33 2023: BS 3430 completed
Sat Nov 11 12:22:48 2023: BS 3431 completed
Sat Nov 11 12:23:03 2023: BS 3432 completed
Sat Nov 11 12:23:17 2023: BS 3433 completed
Sat Nov 11 12:23:32 2023: BS 3434 completed
Sat Nov 11 12:23:47 2023: BS 3435 completed
Sat Nov 11 12:24:02 2023: BS 3436 completed
Sat Nov 11 12:24:17 2023: BS 3437 completed
Sat Nov 11 12:24:32 2023: BS 3438 completed
Sat Nov 11 12:24:47 2023: BS 3439 completed
Sat Nov 11 12:25:02 2023: BS 3440 completed
Sat Nov 11 12:25:17 2023: BS 3441 completed
Sat Nov 11 12:25:32 2023: BS 3442 completed
Sat Nov 11 12:25:47 2023: BS 3443 completed
Sat Nov 11 12:26:02 2023: BS 3444 completed
Sat Nov 11 12:26:16 2023: BS 3445 completed
Sat Nov 11 12:26:31 2023: BS 3446 completed
Sat Nov 11 12:26:46 2023: BS 3447 completed
Sat Nov 11 12:27:01 2023: BS 3448 completed
Sat Nov 11 12:27:16 2023: BS 3449 completed
Sat Nov 11 12:27:31 2023: BS 3450 completed
Sat Nov 11 12:27:46 2023: BS 3451 completed
Sat Nov 11 12:28:01 2023: BS 3452 completed
Sat Nov 11 12:28:16 2023: BS 3453 completed
Sat Nov 11 12:28:31 2023: BS 3454 completed
Sat Nov 11 12:28:46 2023: BS 3455 completed
Sat Nov 11 12:29:01 2023: BS 3456 completed
Sat Nov 11 12:29:16 2023: BS 3457 completed
Sat Nov 11 12:29:30 2023: BS 3458 completed
Sat Nov 11 12:29:45 2023: BS 3459 completed
Sat Nov 11 12:30:00 2023: BS 3460 completed
Sat Nov 11 12:30:15 2023: BS 3461 completed
Sat Nov 11 12:30:30 2023: BS 3462 completed
Sat Nov 11 12:30:45 2023: BS 3463 completed
Sat Nov 11 12:31:00 2023: BS 3464 completed
Sat Nov 11 12:31:15 2023: BS 3465 completed
Sat Nov 11 12:31:30 2023: BS 3466 completed
Sat Nov 11 12:31:45 2023: BS 3467 completed
Sat Nov 11 12:32:00 2023: BS 3468 completed
Sat Nov 11 12:32:15 2023: BS 3469 completed
Sat Nov 11 12:32:30 2023: BS 3470 completed
Sat Nov 11 12:32:44 2023: BS 3471 completed
Sat Nov 11 12:32:59 2023: BS 3472 completed
Sat Nov 11 12:33:14 2023: BS 3473 completed
Sat Nov 11 12:33:29 2023: BS 3474 completed
Sat Nov 11 12:33:44 2023: BS 3475 completed
Sat Nov 11 12:33:59 2023: BS 3476 completed
Sat Nov 11 12:34:14 2023: BS 3477 completed
Sat Nov 11 12:34:29 2023: BS 3478 completed
Sat Nov 11 12:34:44 2023: BS 3479 completed
Sat Nov 11 12:34:59 2023: BS 3480 completed
Sat Nov 11 12:35:14 2023: BS 3481 completed
Sat Nov 11 12:35:29 2023: BS 3482 completed
Sat Nov 11 12:35:43 2023: BS 3483 completed
Sat Nov 11 12:35:58 2023: BS 3484 completed
Sat Nov 11 12:36:13 2023: BS 3485 completed
Sat Nov 11 12:36:28 2023: BS 3486 completed
Sat Nov 11 12:36:43 2023: BS 3487 completed
Sat Nov 11 12:36:58 2023: BS 3488 completed
Sat Nov 11 12:37:13 2023: BS 3489 completed
Sat Nov 11 12:37:28 2023: BS 3490 completed
Sat Nov 11 12:37:43 2023: BS 3491 completed
Sat Nov 11 12:37:58 2023: BS 3492 completed
Sat Nov 11 12:38:13 2023: BS 3493 completed
Sat Nov 11 12:38:28 2023: BS 3494 completed
Sat Nov 11 12:38:43 2023: BS 3495 completed
Sat Nov 11 12:38:57 2023: BS 3496 completed
Sat Nov 11 12:39:12 2023: BS 3497 completed
Sat Nov 11 12:39:27 2023: BS 3498 completed
Sat Nov 11 12:39:42 2023: BS 3499 completed
Sat Nov 11 12:39:57 2023: BS 3500 completed
Sat Nov 11 12:40:12 2023: BS 3501 completed
Sat Nov 11 12:40:27 2023: BS 3502 completed
Sat Nov 11 12:40:42 2023: BS 3503 completed
Sat Nov 11 12:40:57 2023: BS 3504 completed
Sat Nov 11 12:41:12 2023: BS 3505 completed
Sat Nov 11 12:41:27 2023: BS 3506 completed
Sat Nov 11 12:41:42 2023: BS 3507 completed
Sat Nov 11 12:41:57 2023: BS 3508 completed
Sat Nov 11 12:42:11 2023: BS 3509 completed
Sat Nov 11 12:42:26 2023: BS 3510 completed
Sat Nov 11 12:42:41 2023: BS 3511 completed
Sat Nov 11 12:42:56 2023: BS 3512 completed
Sat Nov 11 12:43:11 2023: BS 3513 completed
Sat Nov 11 12:43:26 2023: BS 3514 completed
Sat Nov 11 12:43:41 2023: BS 3515 completed
Sat Nov 11 12:43:56 2023: BS 3516 completed
Sat Nov 11 12:44:11 2023: BS 3517 completed
Sat Nov 11 12:44:26 2023: BS 3518 completed
Sat Nov 11 12:44:41 2023: BS 3519 completed
Sat Nov 11 12:44:56 2023: BS 3520 completed
Sat Nov 11 12:45:10 2023: BS 3521 completed
Sat Nov 11 12:45:25 2023: BS 3522 completed
Sat Nov 11 12:45:40 2023: BS 3523 completed
Sat Nov 11 12:45:55 2023: BS 3524 completed
Sat Nov 11 12:46:10 2023: BS 3525 completed
Sat Nov 11 12:46:25 2023: BS 3526 completed
Sat Nov 11 12:46:40 2023: BS 3527 completed
Sat Nov 11 12:46:55 2023: BS 3528 completed
Sat Nov 11 12:47:10 2023: BS 3529 completed
Sat Nov 11 12:47:25 2023: BS 3530 completed
Sat Nov 11 12:47:40 2023: BS 3531 completed
Sat Nov 11 12:47:55 2023: BS 3532 completed
Sat Nov 11 12:48:10 2023: BS 3533 completed
Sat Nov 11 12:48:24 2023: BS 3534 completed
Sat Nov 11 12:48:39 2023: BS 3535 completed
Sat Nov 11 12:48:54 2023: BS 3536 completed
Sat Nov 11 12:49:09 2023: BS 3537 completed
Sat Nov 11 12:49:24 2023: BS 3538 completed
Sat Nov 11 12:49:39 2023: BS 3539 completed
Sat Nov 11 12:49:54 2023: BS 3540 completed
Sat Nov 11 12:50:09 2023: BS 3541 completed
Sat Nov 11 12:50:24 2023: BS 3542 completed
Sat Nov 11 12:50:39 2023: BS 3543 completed
Sat Nov 11 12:50:54 2023: BS 3544 completed
Sat Nov 11 12:51:09 2023: BS 3545 completed
Sat Nov 11 12:51:23 2023: BS 3546 completed
Sat Nov 11 12:51:38 2023: BS 3547 completed
Sat Nov 11 12:51:53 2023: BS 3548 completed
Sat Nov 11 12:52:08 2023: BS 3549 completed
Sat Nov 11 12:52:23 2023: BS 3550 completed
Sat Nov 11 12:52:38 2023: BS 3551 completed
Sat Nov 11 12:52:53 2023: BS 3552 completed
Sat Nov 11 12:53:08 2023: BS 3553 completed
Sat Nov 11 12:53:23 2023: BS 3554 completed
Sat Nov 11 12:53:38 2023: BS 3555 completed
Sat Nov 11 12:53:53 2023: BS 3556 completed
Sat Nov 11 12:54:08 2023: BS 3557 completed
Sat Nov 11 12:54:23 2023: BS 3558 completed
Sat Nov 11 12:54:37 2023: BS 3559 completed
Sat Nov 11 12:54:52 2023: BS 3560 completed
Sat Nov 11 12:55:07 2023: BS 3561 completed
Sat Nov 11 12:55:22 2023: BS 3562 completed
Sat Nov 11 12:55:37 2023: BS 3563 completed
Sat Nov 11 12:55:52 2023: BS 3564 completed
Sat Nov 11 12:56:07 2023: BS 3565 completed
Sat Nov 11 12:56:22 2023: BS 3566 completed
Sat Nov 11 12:56:37 2023: BS 3567 completed
Sat Nov 11 12:56:52 2023: BS 3568 completed
Sat Nov 11 12:57:07 2023: BS 3569 completed
Sat Nov 11 12:57:22 2023: BS 3570 completed
Sat Nov 11 12:57:37 2023: BS 3571 completed
Sat Nov 11 12:57:51 2023: BS 3572 completed
Sat Nov 11 12:58:06 2023: BS 3573 completed
Sat Nov 11 12:58:21 2023: BS 3574 completed
Sat Nov 11 12:58:36 2023: BS 3575 completed
Sat Nov 11 12:58:51 2023: BS 3576 completed
Sat Nov 11 12:59:06 2023: BS 3577 completed
Sat Nov 11 12:59:21 2023: BS 3578 completed
Sat Nov 11 12:59:36 2023: BS 3579 completed
Sat Nov 11 12:59:51 2023: BS 3580 completed
Sat Nov 11 13:00:06 2023: BS 3581 completed
Sat Nov 11 13:00:21 2023: BS 3582 completed
Sat Nov 11 13:00:36 2023: BS 3583 completed
Sat Nov 11 13:00:50 2023: BS 3584 completed
Sat Nov 11 13:01:05 2023: BS 3585 completed
Sat Nov 11 13:01:20 2023: BS 3586 completed
Sat Nov 11 13:01:35 2023: BS 3587 completed
Sat Nov 11 13:01:50 2023: BS 3588 completed
Sat Nov 11 13:02:05 2023: BS 3589 completed
Sat Nov 11 13:02:20 2023: BS 3590 completed
Sat Nov 11 13:02:35 2023: BS 3591 completed
Sat Nov 11 13:02:50 2023: BS 3592 completed
Sat Nov 11 13:03:05 2023: BS 3593 completed
Sat Nov 11 13:03:20 2023: BS 3594 completed
Sat Nov 11 13:03:35 2023: BS 3595 completed
Sat Nov 11 13:03:50 2023: BS 3596 completed
Sat Nov 11 13:04:04 2023: BS 3597 completed
Sat Nov 11 13:04:19 2023: BS 3598 completed
Sat Nov 11 13:04:34 2023: BS 3599 completed
Sat Nov 11 13:04:49 2023: BS 3600 completed
Sat Nov 11 13:05:04 2023: BS 3601 completed
Sat Nov 11 13:05:19 2023: BS 3602 completed
Sat Nov 11 13:05:34 2023: BS 3603 completed
Sat Nov 11 13:05:49 2023: BS 3604 completed
Sat Nov 11 13:06:04 2023: BS 3605 completed
Sat Nov 11 13:06:19 2023: BS 3606 completed
Sat Nov 11 13:06:34 2023: BS 3607 completed
Sat Nov 11 13:06:49 2023: BS 3608 completed
Sat Nov 11 13:07:04 2023: BS 3609 completed
Sat Nov 11 13:07:18 2023: BS 3610 completed
Sat Nov 11 13:07:33 2023: BS 3611 completed
Sat Nov 11 13:07:48 2023: BS 3612 completed
Sat Nov 11 13:08:03 2023: BS 3613 completed
Sat Nov 11 13:08:18 2023: BS 3614 completed
Sat Nov 11 13:08:33 2023: BS 3615 completed
Sat Nov 11 13:08:48 2023: BS 3616 completed
Sat Nov 11 13:09:03 2023: BS 3617 completed
Sat Nov 11 13:09:18 2023: BS 3618 completed
Sat Nov 11 13:09:33 2023: BS 3619 completed
Sat Nov 11 13:09:48 2023: BS 3620 completed
Sat Nov 11 13:10:03 2023: BS 3621 completed
Sat Nov 11 13:10:17 2023: BS 3622 completed
Sat Nov 11 13:10:32 2023: BS 3623 completed
Sat Nov 11 13:10:47 2023: BS 3624 completed
Sat Nov 11 13:11:02 2023: BS 3625 completed
Sat Nov 11 13:11:17 2023: BS 3626 completed
Sat Nov 11 13:11:32 2023: BS 3627 completed
Sat Nov 11 13:11:47 2023: BS 3628 completed
Sat Nov 11 13:12:02 2023: BS 3629 completed
Sat Nov 11 13:12:17 2023: BS 3630 completed
Sat Nov 11 13:12:32 2023: BS 3631 completed
Sat Nov 11 13:12:47 2023: BS 3632 completed
Sat Nov 11 13:13:02 2023: BS 3633 completed
Sat Nov 11 13:13:17 2023: BS 3634 completed
Sat Nov 11 13:13:31 2023: BS 3635 completed
Sat Nov 11 13:13:46 2023: BS 3636 completed
Sat Nov 11 13:14:01 2023: BS 3637 completed
Sat Nov 11 13:14:16 2023: BS 3638 completed
Sat Nov 11 13:14:31 2023: BS 3639 completed
Sat Nov 11 13:14:46 2023: BS 3640 completed
Sat Nov 11 13:15:01 2023: BS 3641 completed
Sat Nov 11 13:15:16 2023: BS 3642 completed
Sat Nov 11 13:15:31 2023: BS 3643 completed
Sat Nov 11 13:15:46 2023: BS 3644 completed
Sat Nov 11 13:16:01 2023: BS 3645 completed
Sat Nov 11 13:16:16 2023: BS 3646 completed
Sat Nov 11 13:16:31 2023: BS 3647 completed
Sat Nov 11 13:16:45 2023: BS 3648 completed
Sat Nov 11 13:17:00 2023: BS 3649 completed
Sat Nov 11 13:17:15 2023: BS 3650 completed
Sat Nov 11 13:17:30 2023: BS 3651 completed
Sat Nov 11 13:17:45 2023: BS 3652 completed
Sat Nov 11 13:18:00 2023: BS 3653 completed
Sat Nov 11 13:18:15 2023: BS 3654 completed
Sat Nov 11 13:18:30 2023: BS 3655 completed
Sat Nov 11 13:18:45 2023: BS 3656 completed
Sat Nov 11 13:19:00 2023: BS 3657 completed
Sat Nov 11 13:19:15 2023: BS 3658 completed
Sat Nov 11 13:19:30 2023: BS 3659 completed
Sat Nov 11 13:19:44 2023: BS 3660 completed
Sat Nov 11 13:19:59 2023: BS 3661 completed
Sat Nov 11 13:20:14 2023: BS 3662 completed
Sat Nov 11 13:20:29 2023: BS 3663 completed
Sat Nov 11 13:20:44 2023: BS 3664 completed
Sat Nov 11 13:20:59 2023: BS 3665 completed
Sat Nov 11 13:21:14 2023: BS 3666 completed
Sat Nov 11 13:21:29 2023: BS 3667 completed
Sat Nov 11 13:21:44 2023: BS 3668 completed
Sat Nov 11 13:21:59 2023: BS 3669 completed
Sat Nov 11 13:22:14 2023: BS 3670 completed
Sat Nov 11 13:22:29 2023: BS 3671 completed
Sat Nov 11 13:22:44 2023: BS 3672 completed
Sat Nov 11 13:22:58 2023: BS 3673 completed
Sat Nov 11 13:23:13 2023: BS 3674 completed
Sat Nov 11 13:23:28 2023: BS 3675 completed
Sat Nov 11 13:23:43 2023: BS 3676 completed
Sat Nov 11 13:23:58 2023: BS 3677 completed
Sat Nov 11 13:24:13 2023: BS 3678 completed
Sat Nov 11 13:24:28 2023: BS 3679 completed
Sat Nov 11 13:24:43 2023: BS 3680 completed
Sat Nov 11 13:24:58 2023: BS 3681 completed
Sat Nov 11 13:25:13 2023: BS 3682 completed
Sat Nov 11 13:25:28 2023: BS 3683 completed
Sat Nov 11 13:25:43 2023: BS 3684 completed
Sat Nov 11 13:25:58 2023: BS 3685 completed
Sat Nov 11 13:26:12 2023: BS 3686 completed
Sat Nov 11 13:26:27 2023: BS 3687 completed
Sat Nov 11 13:26:42 2023: BS 3688 completed
Sat Nov 11 13:26:57 2023: BS 3689 completed
Sat Nov 11 13:27:12 2023: BS 3690 completed
Sat Nov 11 13:27:27 2023: BS 3691 completed
Sat Nov 11 13:27:42 2023: BS 3692 completed
Sat Nov 11 13:27:57 2023: BS 3693 completed
Sat Nov 11 13:28:12 2023: BS 3694 completed
Sat Nov 11 13:28:27 2023: BS 3695 completed
Sat Nov 11 13:28:42 2023: BS 3696 completed
Sat Nov 11 13:28:57 2023: BS 3697 completed
Sat Nov 11 13:29:11 2023: BS 3698 completed
Sat Nov 11 13:29:26 2023: BS 3699 completed
Sat Nov 11 13:29:41 2023: BS 3700 completed
Sat Nov 11 13:29:56 2023: BS 3701 completed
Sat Nov 11 13:30:11 2023: BS 3702 completed
Sat Nov 11 13:30:26 2023: BS 3703 completed
Sat Nov 11 13:30:41 2023: BS 3704 completed
Sat Nov 11 13:30:56 2023: BS 3705 completed
Sat Nov 11 13:31:11 2023: BS 3706 completed
Sat Nov 11 13:31:26 2023: BS 3707 completed
Sat Nov 11 13:31:41 2023: BS 3708 completed
Sat Nov 11 13:31:56 2023: BS 3709 completed
Sat Nov 11 13:32:11 2023: BS 3710 completed
Sat Nov 11 13:32:25 2023: BS 3711 completed
Sat Nov 11 13:32:40 2023: BS 3712 completed
Sat Nov 11 13:32:55 2023: BS 3713 completed
Sat Nov 11 13:33:10 2023: BS 3714 completed
Sat Nov 11 13:33:25 2023: BS 3715 completed
Sat Nov 11 13:33:40 2023: BS 3716 completed
Sat Nov 11 13:33:55 2023: BS 3717 completed
Sat Nov 11 13:34:10 2023: BS 3718 completed
Sat Nov 11 13:34:25 2023: BS 3719 completed
Sat Nov 11 13:34:40 2023: BS 3720 completed
Sat Nov 11 13:34:55 2023: BS 3721 completed
Sat Nov 11 13:35:10 2023: BS 3722 completed
Sat Nov 11 13:35:24 2023: BS 3723 completed
Sat Nov 11 13:35:39 2023: BS 3724 completed
Sat Nov 11 13:35:54 2023: BS 3725 completed
Sat Nov 11 13:36:09 2023: BS 3726 completed
Sat Nov 11 13:36:24 2023: BS 3727 completed
Sat Nov 11 13:36:39 2023: BS 3728 completed
Sat Nov 11 13:36:54 2023: BS 3729 completed
Sat Nov 11 13:37:09 2023: BS 3730 completed
Sat Nov 11 13:37:24 2023: BS 3731 completed
Sat Nov 11 13:37:39 2023: BS 3732 completed
Sat Nov 11 13:37:54 2023: BS 3733 completed
Sat Nov 11 13:38:09 2023: BS 3734 completed
Sat Nov 11 13:38:24 2023: BS 3735 completed
Sat Nov 11 13:38:38 2023: BS 3736 completed
Sat Nov 11 13:38:53 2023: BS 3737 completed
Sat Nov 11 13:39:08 2023: BS 3738 completed
Sat Nov 11 13:39:23 2023: BS 3739 completed
Sat Nov 11 13:39:38 2023: BS 3740 completed
Sat Nov 11 13:39:53 2023: BS 3741 completed
Sat Nov 11 13:40:08 2023: BS 3742 completed
Sat Nov 11 13:40:23 2023: BS 3743 completed
Sat Nov 11 13:40:38 2023: BS 3744 completed
Sat Nov 11 13:40:53 2023: BS 3745 completed
Sat Nov 11 13:41:08 2023: BS 3746 completed
Sat Nov 11 13:41:23 2023: BS 3747 completed
Sat Nov 11 13:41:38 2023: BS 3748 completed
Sat Nov 11 13:41:52 2023: BS 3749 completed
Sat Nov 11 13:42:07 2023: BS 3750 completed
Sat Nov 11 13:42:22 2023: BS 3751 completed
Sat Nov 11 13:42:37 2023: BS 3752 completed
Sat Nov 11 13:42:52 2023: BS 3753 completed
Sat Nov 11 13:43:07 2023: BS 3754 completed
Sat Nov 11 13:43:22 2023: BS 3755 completed
Sat Nov 11 13:43:37 2023: BS 3756 completed
Sat Nov 11 13:43:52 2023: BS 3757 completed
Sat Nov 11 13:44:07 2023: BS 3758 completed
Sat Nov 11 13:44:22 2023: BS 3759 completed
Sat Nov 11 13:44:37 2023: BS 3760 completed
Sat Nov 11 13:44:51 2023: BS 3761 completed
Sat Nov 11 13:45:06 2023: BS 3762 completed
Sat Nov 11 13:45:21 2023: BS 3763 completed
Sat Nov 11 13:45:36 2023: BS 3764 completed
Sat Nov 11 13:45:51 2023: BS 3765 completed
Sat Nov 11 13:46:06 2023: BS 3766 completed
Sat Nov 11 13:46:21 2023: BS 3767 completed
Sat Nov 11 13:46:36 2023: BS 3768 completed
Sat Nov 11 13:46:51 2023: BS 3769 completed
Sat Nov 11 13:47:06 2023: BS 3770 completed
Sat Nov 11 13:47:21 2023: BS 3771 completed
Sat Nov 11 13:47:36 2023: BS 3772 completed
Sat Nov 11 13:47:51 2023: BS 3773 completed
Sat Nov 11 13:48:05 2023: BS 3774 completed
Sat Nov 11 13:48:20 2023: BS 3775 completed
Sat Nov 11 13:48:35 2023: BS 3776 completed
Sat Nov 11 13:48:50 2023: BS 3777 completed
Sat Nov 11 13:49:05 2023: BS 3778 completed
Sat Nov 11 13:49:20 2023: BS 3779 completed
Sat Nov 11 13:49:35 2023: BS 3780 completed
Sat Nov 11 13:49:50 2023: BS 3781 completed
Sat Nov 11 13:50:05 2023: BS 3782 completed
Sat Nov 11 13:50:20 2023: BS 3783 completed
Sat Nov 11 13:50:35 2023: BS 3784 completed
Sat Nov 11 13:50:50 2023: BS 3785 completed
Sat Nov 11 13:51:05 2023: BS 3786 completed
Sat Nov 11 13:51:19 2023: BS 3787 completed
Sat Nov 11 13:51:34 2023: BS 3788 completed
Sat Nov 11 13:51:49 2023: BS 3789 completed
Sat Nov 11 13:52:04 2023: BS 3790 completed
Sat Nov 11 13:52:19 2023: BS 3791 completed
Sat Nov 11 13:52:34 2023: BS 3792 completed
Sat Nov 11 13:52:49 2023: BS 3793 completed
Sat Nov 11 13:53:04 2023: BS 3794 completed
Sat Nov 11 13:53:19 2023: BS 3795 completed
Sat Nov 11 13:53:34 2023: BS 3796 completed
Sat Nov 11 13:53:49 2023: BS 3797 completed
Sat Nov 11 13:54:04 2023: BS 3798 completed
Sat Nov 11 13:54:18 2023: BS 3799 completed
Sat Nov 11 13:54:33 2023: BS 3800 completed
Sat Nov 11 13:54:48 2023: BS 3801 completed
Sat Nov 11 13:55:03 2023: BS 3802 completed
Sat Nov 11 13:55:18 2023: BS 3803 completed
Sat Nov 11 13:55:33 2023: BS 3804 completed
Sat Nov 11 13:55:48 2023: BS 3805 completed
Sat Nov 11 13:56:03 2023: BS 3806 completed
Sat Nov 11 13:56:18 2023: BS 3807 completed
Sat Nov 11 13:56:33 2023: BS 3808 completed
Sat Nov 11 13:56:48 2023: BS 3809 completed
Sat Nov 11 13:57:03 2023: BS 3810 completed
Sat Nov 11 13:57:18 2023: BS 3811 completed
Sat Nov 11 13:57:32 2023: BS 3812 completed
Sat Nov 11 13:57:47 2023: BS 3813 completed
Sat Nov 11 13:58:02 2023: BS 3814 completed
Sat Nov 11 13:58:17 2023: BS 3815 completed
Sat Nov 11 13:58:32 2023: BS 3816 completed
Sat Nov 11 13:58:47 2023: BS 3817 completed
Sat Nov 11 13:59:02 2023: BS 3818 completed
Sat Nov 11 13:59:17 2023: BS 3819 completed
Sat Nov 11 13:59:32 2023: BS 3820 completed
Sat Nov 11 13:59:47 2023: BS 3821 completed
Sat Nov 11 14:00:02 2023: BS 3822 completed
Sat Nov 11 14:00:17 2023: BS 3823 completed
Sat Nov 11 14:00:32 2023: BS 3824 completed
Sat Nov 11 14:00:46 2023: BS 3825 completed
Sat Nov 11 14:01:01 2023: BS 3826 completed
Sat Nov 11 14:01:16 2023: BS 3827 completed
Sat Nov 11 14:01:31 2023: BS 3828 completed
Sat Nov 11 14:01:46 2023: BS 3829 completed
Sat Nov 11 14:02:01 2023: BS 3830 completed
Sat Nov 11 14:02:16 2023: BS 3831 completed
Sat Nov 11 14:02:31 2023: BS 3832 completed
Sat Nov 11 14:02:46 2023: BS 3833 completed
Sat Nov 11 14:03:01 2023: BS 3834 completed
Sat Nov 11 14:03:16 2023: BS 3835 completed
Sat Nov 11 14:03:31 2023: BS 3836 completed
Sat Nov 11 14:03:45 2023: BS 3837 completed
Sat Nov 11 14:04:00 2023: BS 3838 completed
Sat Nov 11 14:04:15 2023: BS 3839 completed
Sat Nov 11 14:04:30 2023: BS 3840 completed
Sat Nov 11 14:04:45 2023: BS 3841 completed
Sat Nov 11 14:05:00 2023: BS 3842 completed
Sat Nov 11 14:05:15 2023: BS 3843 completed
Sat Nov 11 14:05:30 2023: BS 3844 completed
Sat Nov 11 14:05:45 2023: BS 3845 completed
Sat Nov 11 14:06:00 2023: BS 3846 completed
Sat Nov 11 14:06:15 2023: BS 3847 completed
Sat Nov 11 14:06:30 2023: BS 3848 completed
Sat Nov 11 14:06:45 2023: BS 3849 completed
Sat Nov 11 14:06:59 2023: BS 3850 completed
Sat Nov 11 14:07:14 2023: BS 3851 completed
Sat Nov 11 14:07:29 2023: BS 3852 completed
Sat Nov 11 14:07:44 2023: BS 3853 completed
Sat Nov 11 14:07:59 2023: BS 3854 completed
Sat Nov 11 14:08:14 2023: BS 3855 completed
Sat Nov 11 14:08:29 2023: BS 3856 completed
Sat Nov 11 14:08:44 2023: BS 3857 completed
Sat Nov 11 14:08:59 2023: BS 3858 completed
Sat Nov 11 14:09:14 2023: BS 3859 completed
Sat Nov 11 14:09:29 2023: BS 3860 completed
Sat Nov 11 14:09:44 2023: BS 3861 completed
Sat Nov 11 14:09:59 2023: BS 3862 completed
Sat Nov 11 14:10:13 2023: BS 3863 completed
Sat Nov 11 14:10:28 2023: BS 3864 completed
Sat Nov 11 14:10:43 2023: BS 3865 completed
Sat Nov 11 14:10:58 2023: BS 3866 completed
Sat Nov 11 14:11:13 2023: BS 3867 completed
Sat Nov 11 14:11:28 2023: BS 3868 completed
Sat Nov 11 14:11:43 2023: BS 3869 completed
Sat Nov 11 14:11:58 2023: BS 3870 completed
Sat Nov 11 14:12:13 2023: BS 3871 completed
Sat Nov 11 14:12:28 2023: BS 3872 completed
Sat Nov 11 14:12:43 2023: BS 3873 completed
Sat Nov 11 14:12:58 2023: BS 3874 completed
Sat Nov 11 14:13:12 2023: BS 3875 completed
Sat Nov 11 14:13:27 2023: BS 3876 completed
Sat Nov 11 14:13:42 2023: BS 3877 completed
Sat Nov 11 14:13:57 2023: BS 3878 completed
Sat Nov 11 14:14:12 2023: BS 3879 completed
Sat Nov 11 14:14:27 2023: BS 3880 completed
Sat Nov 11 14:14:42 2023: BS 3881 completed
Sat Nov 11 14:14:57 2023: BS 3882 completed
Sat Nov 11 14:15:12 2023: BS 3883 completed
Sat Nov 11 14:15:27 2023: BS 3884 completed
Sat Nov 11 14:15:42 2023: BS 3885 completed
Sat Nov 11 14:15:57 2023: BS 3886 completed
Sat Nov 11 14:16:12 2023: BS 3887 completed
Sat Nov 11 14:16:26 2023: BS 3888 completed
Sat Nov 11 14:16:41 2023: BS 3889 completed
Sat Nov 11 14:16:56 2023: BS 3890 completed
Sat Nov 11 14:17:11 2023: BS 3891 completed
Sat Nov 11 14:17:26 2023: BS 3892 completed
Sat Nov 11 14:17:41 2023: BS 3893 completed
Sat Nov 11 14:17:56 2023: BS 3894 completed
Sat Nov 11 14:18:11 2023: BS 3895 completed
Sat Nov 11 14:18:26 2023: BS 3896 completed
Sat Nov 11 14:18:41 2023: BS 3897 completed
Sat Nov 11 14:18:56 2023: BS 3898 completed
Sat Nov 11 14:19:11 2023: BS 3899 completed
Sat Nov 11 14:19:25 2023: BS 3900 completed
Sat Nov 11 14:19:40 2023: BS 3901 completed
Sat Nov 11 14:19:55 2023: BS 3902 completed
Sat Nov 11 14:20:10 2023: BS 3903 completed
Sat Nov 11 14:20:25 2023: BS 3904 completed
Sat Nov 11 14:20:40 2023: BS 3905 completed
Sat Nov 11 14:20:55 2023: BS 3906 completed
Sat Nov 11 14:21:10 2023: BS 3907 completed
Sat Nov 11 14:21:25 2023: BS 3908 completed
Sat Nov 11 14:21:40 2023: BS 3909 completed
Sat Nov 11 14:21:55 2023: BS 3910 completed
Sat Nov 11 14:22:10 2023: BS 3911 completed
Sat Nov 11 14:22:25 2023: BS 3912 completed
Sat Nov 11 14:22:39 2023: BS 3913 completed
Sat Nov 11 14:22:54 2023: BS 3914 completed
Sat Nov 11 14:23:09 2023: BS 3915 completed
Sat Nov 11 14:23:24 2023: BS 3916 completed
Sat Nov 11 14:23:39 2023: BS 3917 completed
Sat Nov 11 14:23:54 2023: BS 3918 completed
Sat Nov 11 14:24:09 2023: BS 3919 completed
Sat Nov 11 14:24:24 2023: BS 3920 completed
Sat Nov 11 14:24:39 2023: BS 3921 completed
Sat Nov 11 14:24:54 2023: BS 3922 completed
Sat Nov 11 14:25:09 2023: BS 3923 completed
Sat Nov 11 14:25:24 2023: BS 3924 completed
Sat Nov 11 14:25:39 2023: BS 3925 completed
Sat Nov 11 14:25:53 2023: BS 3926 completed
Sat Nov 11 14:26:08 2023: BS 3927 completed
Sat Nov 11 14:26:23 2023: BS 3928 completed
Sat Nov 11 14:26:38 2023: BS 3929 completed
Sat Nov 11 14:26:53 2023: BS 3930 completed
Sat Nov 11 14:27:08 2023: BS 3931 completed
Sat Nov 11 14:27:23 2023: BS 3932 completed
Sat Nov 11 14:27:38 2023: BS 3933 completed
Sat Nov 11 14:27:53 2023: BS 3934 completed
Sat Nov 11 14:28:08 2023: BS 3935 completed
Sat Nov 11 14:28:23 2023: BS 3936 completed
Sat Nov 11 14:28:38 2023: BS 3937 completed
Sat Nov 11 14:28:52 2023: BS 3938 completed
Sat Nov 11 14:29:07 2023: BS 3939 completed
Sat Nov 11 14:29:22 2023: BS 3940 completed
Sat Nov 11 14:29:37 2023: BS 3941 completed
Sat Nov 11 14:29:52 2023: BS 3942 completed
Sat Nov 11 14:30:07 2023: BS 3943 completed
Sat Nov 11 14:30:22 2023: BS 3944 completed
Sat Nov 11 14:30:37 2023: BS 3945 completed
Sat Nov 11 14:30:52 2023: BS 3946 completed
Sat Nov 11 14:31:07 2023: BS 3947 completed
Sat Nov 11 14:31:22 2023: BS 3948 completed
Sat Nov 11 14:31:37 2023: BS 3949 completed
Sat Nov 11 14:31:52 2023: BS 3950 completed
Sat Nov 11 14:32:06 2023: BS 3951 completed
Sat Nov 11 14:32:21 2023: BS 3952 completed
Sat Nov 11 14:32:36 2023: BS 3953 completed
Sat Nov 11 14:32:51 2023: BS 3954 completed
Sat Nov 11 14:33:06 2023: BS 3955 completed
Sat Nov 11 14:33:21 2023: BS 3956 completed
Sat Nov 11 14:33:36 2023: BS 3957 completed
Sat Nov 11 14:33:51 2023: BS 3958 completed
Sat Nov 11 14:34:06 2023: BS 3959 completed
Sat Nov 11 14:34:21 2023: BS 3960 completed
Sat Nov 11 14:34:36 2023: BS 3961 completed
Sat Nov 11 14:34:51 2023: BS 3962 completed
Sat Nov 11 14:35:06 2023: BS 3963 completed
Sat Nov 11 14:35:20 2023: BS 3964 completed
Sat Nov 11 14:35:35 2023: BS 3965 completed
Sat Nov 11 14:35:50 2023: BS 3966 completed
Sat Nov 11 14:36:05 2023: BS 3967 completed
Sat Nov 11 14:36:20 2023: BS 3968 completed
Sat Nov 11 14:36:35 2023: BS 3969 completed
Sat Nov 11 14:36:50 2023: BS 3970 completed
Sat Nov 11 14:37:05 2023: BS 3971 completed
Sat Nov 11 14:37:20 2023: BS 3972 completed
Sat Nov 11 14:37:35 2023: BS 3973 completed
Sat Nov 11 14:37:50 2023: BS 3974 completed
Sat Nov 11 14:38:05 2023: BS 3975 completed
Sat Nov 11 14:38:19 2023: BS 3976 completed
Sat Nov 11 14:38:34 2023: BS 3977 completed
Sat Nov 11 14:38:49 2023: BS 3978 completed
Sat Nov 11 14:39:04 2023: BS 3979 completed
Sat Nov 11 14:39:19 2023: BS 3980 completed
Sat Nov 11 14:39:34 2023: BS 3981 completed
Sat Nov 11 14:39:49 2023: BS 3982 completed
Sat Nov 11 14:40:04 2023: BS 3983 completed
Sat Nov 11 14:40:19 2023: BS 3984 completed
Sat Nov 11 14:40:34 2023: BS 3985 completed
Sat Nov 11 14:40:49 2023: BS 3986 completed
Sat Nov 11 14:41:04 2023: BS 3987 completed
Sat Nov 11 14:41:19 2023: BS 3988 completed
Sat Nov 11 14:41:33 2023: BS 3989 completed
Sat Nov 11 14:41:48 2023: BS 3990 completed
Sat Nov 11 14:42:03 2023: BS 3991 completed
Sat Nov 11 14:42:18 2023: BS 3992 completed
Sat Nov 11 14:42:33 2023: BS 3993 completed
Sat Nov 11 14:42:48 2023: BS 3994 completed
Sat Nov 11 14:43:03 2023: BS 3995 completed
Sat Nov 11 14:43:18 2023: BS 3996 completed
Sat Nov 11 14:43:33 2023: BS 3997 completed
Sat Nov 11 14:43:48 2023: BS 3998 completed
Sat Nov 11 14:44:03 2023: BS 3999 completed
Sat Nov 11 14:44:18 2023: BS 4000 completed
Sat Nov 11 14:44:33 2023: BS 4001 completed
Sat Nov 11 14:44:47 2023: BS 4002 completed
Sat Nov 11 14:45:02 2023: BS 4003 completed
Sat Nov 11 14:45:17 2023: BS 4004 completed
Sat Nov 11 14:45:32 2023: BS 4005 completed
Sat Nov 11 14:45:47 2023: BS 4006 completed
Sat Nov 11 14:46:02 2023: BS 4007 completed
Sat Nov 11 14:46:17 2023: BS 4008 completed
Sat Nov 11 14:46:32 2023: BS 4009 completed
Sat Nov 11 14:46:47 2023: BS 4010 completed
Sat Nov 11 14:47:02 2023: BS 4011 completed
Sat Nov 11 14:47:17 2023: BS 4012 completed
Sat Nov 11 14:47:32 2023: BS 4013 completed
Sat Nov 11 14:47:46 2023: BS 4014 completed
Sat Nov 11 14:48:01 2023: BS 4015 completed
Sat Nov 11 14:48:16 2023: BS 4016 completed
Sat Nov 11 14:48:31 2023: BS 4017 completed
Sat Nov 11 14:48:46 2023: BS 4018 completed
Sat Nov 11 14:49:01 2023: BS 4019 completed
Sat Nov 11 14:49:16 2023: BS 4020 completed
Sat Nov 11 14:49:31 2023: BS 4021 completed
Sat Nov 11 14:49:46 2023: BS 4022 completed
Sat Nov 11 14:50:01 2023: BS 4023 completed
Sat Nov 11 14:50:16 2023: BS 4024 completed
Sat Nov 11 14:50:31 2023: BS 4025 completed
Sat Nov 11 14:50:46 2023: BS 4026 completed
Sat Nov 11 14:51:00 2023: BS 4027 completed
Sat Nov 11 14:51:15 2023: BS 4028 completed
Sat Nov 11 14:51:30 2023: BS 4029 completed
Sat Nov 11 14:51:45 2023: BS 4030 completed
Sat Nov 11 14:52:00 2023: BS 4031 completed
Sat Nov 11 14:52:15 2023: BS 4032 completed
Sat Nov 11 14:52:30 2023: BS 4033 completed
Sat Nov 11 14:52:45 2023: BS 4034 completed
Sat Nov 11 14:53:00 2023: BS 4035 completed
Sat Nov 11 14:53:15 2023: BS 4036 completed
Sat Nov 11 14:53:30 2023: BS 4037 completed
Sat Nov 11 14:53:45 2023: BS 4038 completed
Sat Nov 11 14:54:00 2023: BS 4039 completed
Sat Nov 11 14:54:14 2023: BS 4040 completed
Sat Nov 11 14:54:29 2023: BS 4041 completed
Sat Nov 11 14:54:44 2023: BS 4042 completed
Sat Nov 11 14:54:59 2023: BS 4043 completed
Sat Nov 11 14:55:14 2023: BS 4044 completed
Sat Nov 11 14:55:29 2023: BS 4045 completed
Sat Nov 11 14:55:44 2023: BS 4046 completed
Sat Nov 11 14:55:59 2023: BS 4047 completed
Sat Nov 11 14:56:14 2023: BS 4048 completed
Sat Nov 11 14:56:29 2023: BS 4049 completed
Sat Nov 11 14:56:44 2023: BS 4050 completed
Sat Nov 11 14:56:59 2023: BS 4051 completed
Sat Nov 11 14:57:13 2023: BS 4052 completed
Sat Nov 11 14:57:28 2023: BS 4053 completed
Sat Nov 11 14:57:43 2023: BS 4054 completed
Sat Nov 11 14:57:58 2023: BS 4055 completed
Sat Nov 11 14:58:13 2023: BS 4056 completed
Sat Nov 11 14:58:28 2023: BS 4057 completed
Sat Nov 11 14:58:43 2023: BS 4058 completed
Sat Nov 11 14:58:58 2023: BS 4059 completed
Sat Nov 11 14:59:13 2023: BS 4060 completed
Sat Nov 11 14:59:28 2023: BS 4061 completed
Sat Nov 11 14:59:43 2023: BS 4062 completed
Sat Nov 11 14:59:58 2023: BS 4063 completed
Sat Nov 11 15:00:13 2023: BS 4064 completed
Sat Nov 11 15:00:27 2023: BS 4065 completed
Sat Nov 11 15:00:42 2023: BS 4066 completed
Sat Nov 11 15:00:57 2023: BS 4067 completed
Sat Nov 11 15:01:12 2023: BS 4068 completed
Sat Nov 11 15:01:27 2023: BS 4069 completed
Sat Nov 11 15:01:42 2023: BS 4070 completed
Sat Nov 11 15:01:57 2023: BS 4071 completed
Sat Nov 11 15:02:12 2023: BS 4072 completed
Sat Nov 11 15:02:27 2023: BS 4073 completed
Sat Nov 11 15:02:42 2023: BS 4074 completed
Sat Nov 11 15:02:57 2023: BS 4075 completed
Sat Nov 11 15:03:12 2023: BS 4076 completed
Sat Nov 11 15:03:26 2023: BS 4077 completed
Sat Nov 11 15:03:41 2023: BS 4078 completed
Sat Nov 11 15:03:56 2023: BS 4079 completed
Sat Nov 11 15:04:11 2023: BS 4080 completed
Sat Nov 11 15:04:26 2023: BS 4081 completed
Sat Nov 11 15:04:41 2023: BS 4082 completed
Sat Nov 11 15:04:56 2023: BS 4083 completed
Sat Nov 11 15:05:11 2023: BS 4084 completed
Sat Nov 11 15:05:26 2023: BS 4085 completed
Sat Nov 11 15:05:41 2023: BS 4086 completed
Sat Nov 11 15:05:56 2023: BS 4087 completed
Sat Nov 11 15:06:11 2023: BS 4088 completed
Sat Nov 11 15:06:26 2023: BS 4089 completed
Sat Nov 11 15:06:40 2023: BS 4090 completed
Sat Nov 11 15:06:55 2023: BS 4091 completed
Sat Nov 11 15:07:10 2023: BS 4092 completed
Sat Nov 11 15:07:25 2023: BS 4093 completed
Sat Nov 11 15:07:40 2023: BS 4094 completed
Sat Nov 11 15:07:55 2023: BS 4095 completed
Sat Nov 11 15:08:10 2023: BS 4096 completed
Sat Nov 11 15:08:25 2023: BS 4097 completed
Sat Nov 11 15:08:40 2023: BS 4098 completed
Sat Nov 11 15:08:55 2023: BS 4099 completed
Sat Nov 11 15:09:10 2023: BS 4100 completed
Sat Nov 11 15:09:25 2023: BS 4101 completed
Sat Nov 11 15:09:40 2023: BS 4102 completed
Sat Nov 11 15:09:54 2023: BS 4103 completed
Sat Nov 11 15:10:09 2023: BS 4104 completed
Sat Nov 11 15:10:24 2023: BS 4105 completed
Sat Nov 11 15:10:39 2023: BS 4106 completed
Sat Nov 11 15:10:54 2023: BS 4107 completed
Sat Nov 11 15:11:09 2023: BS 4108 completed
Sat Nov 11 15:11:24 2023: BS 4109 completed
Sat Nov 11 15:11:39 2023: BS 4110 completed
Sat Nov 11 15:11:54 2023: BS 4111 completed
Sat Nov 11 15:12:09 2023: BS 4112 completed
Sat Nov 11 15:12:24 2023: BS 4113 completed
Sat Nov 11 15:12:39 2023: BS 4114 completed
Sat Nov 11 15:12:53 2023: BS 4115 completed
Sat Nov 11 15:13:08 2023: BS 4116 completed
Sat Nov 11 15:13:23 2023: BS 4117 completed
Sat Nov 11 15:13:38 2023: BS 4118 completed
Sat Nov 11 15:13:53 2023: BS 4119 completed
Sat Nov 11 15:14:08 2023: BS 4120 completed
Sat Nov 11 15:14:23 2023: BS 4121 completed
Sat Nov 11 15:14:38 2023: BS 4122 completed
Sat Nov 11 15:14:53 2023: BS 4123 completed
Sat Nov 11 15:15:08 2023: BS 4124 completed
Sat Nov 11 15:15:23 2023: BS 4125 completed
Sat Nov 11 15:15:38 2023: BS 4126 completed
Sat Nov 11 15:15:53 2023: BS 4127 completed
Sat Nov 11 15:16:07 2023: BS 4128 completed
Sat Nov 11 15:16:22 2023: BS 4129 completed
Sat Nov 11 15:16:37 2023: BS 4130 completed
Sat Nov 11 15:16:52 2023: BS 4131 completed
Sat Nov 11 15:17:07 2023: BS 4132 completed
Sat Nov 11 15:17:22 2023: BS 4133 completed
Sat Nov 11 15:17:37 2023: BS 4134 completed
Sat Nov 11 15:17:52 2023: BS 4135 completed
Sat Nov 11 15:18:07 2023: BS 4136 completed
Sat Nov 11 15:18:22 2023: BS 4137 completed
Sat Nov 11 15:18:37 2023: BS 4138 completed
Sat Nov 11 15:18:52 2023: BS 4139 completed
Sat Nov 11 15:19:07 2023: BS 4140 completed
Sat Nov 11 15:19:21 2023: BS 4141 completed
Sat Nov 11 15:19:36 2023: BS 4142 completed
Sat Nov 11 15:19:51 2023: BS 4143 completed
Sat Nov 11 15:20:06 2023: BS 4144 completed
Sat Nov 11 15:20:21 2023: BS 4145 completed
Sat Nov 11 15:20:36 2023: BS 4146 completed
Sat Nov 11 15:20:51 2023: BS 4147 completed
Sat Nov 11 15:21:06 2023: BS 4148 completed
Sat Nov 11 15:21:21 2023: BS 4149 completed
Sat Nov 11 15:21:36 2023: BS 4150 completed
Sat Nov 11 15:21:51 2023: BS 4151 completed
Sat Nov 11 15:22:06 2023: BS 4152 completed
Sat Nov 11 15:22:20 2023: BS 4153 completed
Sat Nov 11 15:22:35 2023: BS 4154 completed
Sat Nov 11 15:22:50 2023: BS 4155 completed
Sat Nov 11 15:23:05 2023: BS 4156 completed
Sat Nov 11 15:23:20 2023: BS 4157 completed
Sat Nov 11 15:23:35 2023: BS 4158 completed
Sat Nov 11 15:23:50 2023: BS 4159 completed
Sat Nov 11 15:24:05 2023: BS 4160 completed
Sat Nov 11 15:24:20 2023: BS 4161 completed
Sat Nov 11 15:24:35 2023: BS 4162 completed
Sat Nov 11 15:24:50 2023: BS 4163 completed
Sat Nov 11 15:25:05 2023: BS 4164 completed
Sat Nov 11 15:25:20 2023: BS 4165 completed
Sat Nov 11 15:25:34 2023: BS 4166 completed
Sat Nov 11 15:25:49 2023: BS 4167 completed
Sat Nov 11 15:26:04 2023: BS 4168 completed
Sat Nov 11 15:26:19 2023: BS 4169 completed
Sat Nov 11 15:26:34 2023: BS 4170 completed
Sat Nov 11 15:26:49 2023: BS 4171 completed
Sat Nov 11 15:27:04 2023: BS 4172 completed
Sat Nov 11 15:27:19 2023: BS 4173 completed
Sat Nov 11 15:27:34 2023: BS 4174 completed
Sat Nov 11 15:27:49 2023: BS 4175 completed
Sat Nov 11 15:28:04 2023: BS 4176 completed
Sat Nov 11 15:28:19 2023: BS 4177 completed
Sat Nov 11 15:28:34 2023: BS 4178 completed
Sat Nov 11 15:28:48 2023: BS 4179 completed
Sat Nov 11 15:29:03 2023: BS 4180 completed
Sat Nov 11 15:29:18 2023: BS 4181 completed
Sat Nov 11 15:29:33 2023: BS 4182 completed
Sat Nov 11 15:29:48 2023: BS 4183 completed
Sat Nov 11 15:30:03 2023: BS 4184 completed
Sat Nov 11 15:30:18 2023: BS 4185 completed
Sat Nov 11 15:30:33 2023: BS 4186 completed
Sat Nov 11 15:30:48 2023: BS 4187 completed
Sat Nov 11 15:31:03 2023: BS 4188 completed
Sat Nov 11 15:31:18 2023: BS 4189 completed
Sat Nov 11 15:31:33 2023: BS 4190 completed
Sat Nov 11 15:31:47 2023: BS 4191 completed
Sat Nov 11 15:32:02 2023: BS 4192 completed
Sat Nov 11 15:32:17 2023: BS 4193 completed
Sat Nov 11 15:32:32 2023: BS 4194 completed
Sat Nov 11 15:32:47 2023: BS 4195 completed
Sat Nov 11 15:33:02 2023: BS 4196 completed
Sat Nov 11 15:33:17 2023: BS 4197 completed
Sat Nov 11 15:33:32 2023: BS 4198 completed
Sat Nov 11 15:33:47 2023: BS 4199 completed
Sat Nov 11 15:34:02 2023: BS 4200 completed
Sat Nov 11 15:34:17 2023: BS 4201 completed
Sat Nov 11 15:34:32 2023: BS 4202 completed
Sat Nov 11 15:34:47 2023: BS 4203 completed
Sat Nov 11 15:35:01 2023: BS 4204 completed
Sat Nov 11 15:35:16 2023: BS 4205 completed
Sat Nov 11 15:35:31 2023: BS 4206 completed
Sat Nov 11 15:35:46 2023: BS 4207 completed
Sat Nov 11 15:36:01 2023: BS 4208 completed
Sat Nov 11 15:36:16 2023: BS 4209 completed
Sat Nov 11 15:36:31 2023: BS 4210 completed
Sat Nov 11 15:36:46 2023: BS 4211 completed
Sat Nov 11 15:37:01 2023: BS 4212 completed
Sat Nov 11 15:37:16 2023: BS 4213 completed
Sat Nov 11 15:37:31 2023: BS 4214 completed
Sat Nov 11 15:37:46 2023: BS 4215 completed
Sat Nov 11 15:38:01 2023: BS 4216 completed
Sat Nov 11 15:38:15 2023: BS 4217 completed
Sat Nov 11 15:38:30 2023: BS 4218 completed
Sat Nov 11 15:38:45 2023: BS 4219 completed
Sat Nov 11 15:39:00 2023: BS 4220 completed
Sat Nov 11 15:39:15 2023: BS 4221 completed
Sat Nov 11 15:39:30 2023: BS 4222 completed
Sat Nov 11 15:39:45 2023: BS 4223 completed
Sat Nov 11 15:40:00 2023: BS 4224 completed
Sat Nov 11 15:40:15 2023: BS 4225 completed
Sat Nov 11 15:40:30 2023: BS 4226 completed
Sat Nov 11 15:40:45 2023: BS 4227 completed
Sat Nov 11 15:41:00 2023: BS 4228 completed
Sat Nov 11 15:41:14 2023: BS 4229 completed
Sat Nov 11 15:41:29 2023: BS 4230 completed
Sat Nov 11 15:41:44 2023: BS 4231 completed
Sat Nov 11 15:41:59 2023: BS 4232 completed
Sat Nov 11 15:42:14 2023: BS 4233 completed
Sat Nov 11 15:42:29 2023: BS 4234 completed
Sat Nov 11 15:42:44 2023: BS 4235 completed
Sat Nov 11 15:42:59 2023: BS 4236 completed
Sat Nov 11 15:43:14 2023: BS 4237 completed
Sat Nov 11 15:43:29 2023: BS 4238 completed
Sat Nov 11 15:43:44 2023: BS 4239 completed
Sat Nov 11 15:43:59 2023: BS 4240 completed
Sat Nov 11 15:44:14 2023: BS 4241 completed
Sat Nov 11 15:44:28 2023: BS 4242 completed
Sat Nov 11 15:44:43 2023: BS 4243 completed
Sat Nov 11 15:44:58 2023: BS 4244 completed
Sat Nov 11 15:45:13 2023: BS 4245 completed
Sat Nov 11 15:45:28 2023: BS 4246 completed
Sat Nov 11 15:45:43 2023: BS 4247 completed
Sat Nov 11 15:45:58 2023: BS 4248 completed
Sat Nov 11 15:46:13 2023: BS 4249 completed
Sat Nov 11 15:46:28 2023: BS 4250 completed
Sat Nov 11 15:46:43 2023: BS 4251 completed
Sat Nov 11 15:46:58 2023: BS 4252 completed
Sat Nov 11 15:47:13 2023: BS 4253 completed
Sat Nov 11 15:47:27 2023: BS 4254 completed
Sat Nov 11 15:47:42 2023: BS 4255 completed
Sat Nov 11 15:47:57 2023: BS 4256 completed
Sat Nov 11 15:48:12 2023: BS 4257 completed
Sat Nov 11 15:48:27 2023: BS 4258 completed
Sat Nov 11 15:48:42 2023: BS 4259 completed
Sat Nov 11 15:48:57 2023: BS 4260 completed
Sat Nov 11 15:49:12 2023: BS 4261 completed
Sat Nov 11 15:49:27 2023: BS 4262 completed
Sat Nov 11 15:49:42 2023: BS 4263 completed
Sat Nov 11 15:49:57 2023: BS 4264 completed
Sat Nov 11 15:50:12 2023: BS 4265 completed
Sat Nov 11 15:50:27 2023: BS 4266 completed
Sat Nov 11 15:50:41 2023: BS 4267 completed
Sat Nov 11 15:50:56 2023: BS 4268 completed
Sat Nov 11 15:51:11 2023: BS 4269 completed
Sat Nov 11 15:51:26 2023: BS 4270 completed
Sat Nov 11 15:51:41 2023: BS 4271 completed
Sat Nov 11 15:51:56 2023: BS 4272 completed
Sat Nov 11 15:52:11 2023: BS 4273 completed
Sat Nov 11 15:52:26 2023: BS 4274 completed
Sat Nov 11 15:52:41 2023: BS 4275 completed
Sat Nov 11 15:52:56 2023: BS 4276 completed
Sat Nov 11 15:53:11 2023: BS 4277 completed
Sat Nov 11 15:53:26 2023: BS 4278 completed
Sat Nov 11 15:53:41 2023: BS 4279 completed
Sat Nov 11 15:53:55 2023: BS 4280 completed
Sat Nov 11 15:54:10 2023: BS 4281 completed
Sat Nov 11 15:54:25 2023: BS 4282 completed
Sat Nov 11 15:54:40 2023: BS 4283 completed
Sat Nov 11 15:54:55 2023: BS 4284 completed
Sat Nov 11 15:55:10 2023: BS 4285 completed
Sat Nov 11 15:55:25 2023: BS 4286 completed
Sat Nov 11 15:55:40 2023: BS 4287 completed
Sat Nov 11 15:55:55 2023: BS 4288 completed
Sat Nov 11 15:56:10 2023: BS 4289 completed
Sat Nov 11 15:56:25 2023: BS 4290 completed
Sat Nov 11 15:56:40 2023: BS 4291 completed
Sat Nov 11 15:56:54 2023: BS 4292 completed
Sat Nov 11 15:57:09 2023: BS 4293 completed
Sat Nov 11 15:57:24 2023: BS 4294 completed
Sat Nov 11 15:57:39 2023: BS 4295 completed
Sat Nov 11 15:57:54 2023: BS 4296 completed
Sat Nov 11 15:58:09 2023: BS 4297 completed
Sat Nov 11 15:58:24 2023: BS 4298 completed
Sat Nov 11 15:58:39 2023: BS 4299 completed
Sat Nov 11 15:58:54 2023: BS 4300 completed
Sat Nov 11 15:59:09 2023: BS 4301 completed
Sat Nov 11 15:59:24 2023: BS 4302 completed
Sat Nov 11 15:59:39 2023: BS 4303 completed
Sat Nov 11 15:59:54 2023: BS 4304 completed
Sat Nov 11 16:00:08 2023: BS 4305 completed
Sat Nov 11 16:00:23 2023: BS 4306 completed
Sat Nov 11 16:00:38 2023: BS 4307 completed
Sat Nov 11 16:00:53 2023: BS 4308 completed
Sat Nov 11 16:01:08 2023: BS 4309 completed
Sat Nov 11 16:01:23 2023: BS 4310 completed
Sat Nov 11 16:01:38 2023: BS 4311 completed
Sat Nov 11 16:01:53 2023: BS 4312 completed
Sat Nov 11 16:02:08 2023: BS 4313 completed
Sat Nov 11 16:02:23 2023: BS 4314 completed
Sat Nov 11 16:02:38 2023: BS 4315 completed
Sat Nov 11 16:02:53 2023: BS 4316 completed
Sat Nov 11 16:03:08 2023: BS 4317 completed
Sat Nov 11 16:03:22 2023: BS 4318 completed
Sat Nov 11 16:03:37 2023: BS 4319 completed
Sat Nov 11 16:03:52 2023: BS 4320 completed
Sat Nov 11 16:04:07 2023: BS 4321 completed
Sat Nov 11 16:04:22 2023: BS 4322 completed
Sat Nov 11 16:04:37 2023: BS 4323 completed
Sat Nov 11 16:04:52 2023: BS 4324 completed
Sat Nov 11 16:05:07 2023: BS 4325 completed
Sat Nov 11 16:05:22 2023: BS 4326 completed
Sat Nov 11 16:05:37 2023: BS 4327 completed
Sat Nov 11 16:05:52 2023: BS 4328 completed
Sat Nov 11 16:06:07 2023: BS 4329 completed
Sat Nov 11 16:06:21 2023: BS 4330 completed
Sat Nov 11 16:06:36 2023: BS 4331 completed
Sat Nov 11 16:06:51 2023: BS 4332 completed
Sat Nov 11 16:07:06 2023: BS 4333 completed
Sat Nov 11 16:07:21 2023: BS 4334 completed
Sat Nov 11 16:07:36 2023: BS 4335 completed
Sat Nov 11 16:07:51 2023: BS 4336 completed
Sat Nov 11 16:08:06 2023: BS 4337 completed
Sat Nov 11 16:08:21 2023: BS 4338 completed
Sat Nov 11 16:08:36 2023: BS 4339 completed
Sat Nov 11 16:08:51 2023: BS 4340 completed
Sat Nov 11 16:09:06 2023: BS 4341 completed
Sat Nov 11 16:09:21 2023: BS 4342 completed
Sat Nov 11 16:09:35 2023: BS 4343 completed
Sat Nov 11 16:09:50 2023: BS 4344 completed
Sat Nov 11 16:10:05 2023: BS 4345 completed
Sat Nov 11 16:10:20 2023: BS 4346 completed
Sat Nov 11 16:10:35 2023: BS 4347 completed
Sat Nov 11 16:10:50 2023: BS 4348 completed
Sat Nov 11 16:11:05 2023: BS 4349 completed
Sat Nov 11 16:11:20 2023: BS 4350 completed
Sat Nov 11 16:11:35 2023: BS 4351 completed
Sat Nov 11 16:11:50 2023: BS 4352 completed
Sat Nov 11 16:12:05 2023: BS 4353 completed
Sat Nov 11 16:12:20 2023: BS 4354 completed
Sat Nov 11 16:12:35 2023: BS 4355 completed
Sat Nov 11 16:12:49 2023: BS 4356 completed
Sat Nov 11 16:13:04 2023: BS 4357 completed
Sat Nov 11 16:13:19 2023: BS 4358 completed
Sat Nov 11 16:13:34 2023: BS 4359 completed
Sat Nov 11 16:13:49 2023: BS 4360 completed
Sat Nov 11 16:14:04 2023: BS 4361 completed
Sat Nov 11 16:14:19 2023: BS 4362 completed
Sat Nov 11 16:14:34 2023: BS 4363 completed
Sat Nov 11 16:14:49 2023: BS 4364 completed
Sat Nov 11 16:15:04 2023: BS 4365 completed
Sat Nov 11 16:15:19 2023: BS 4366 completed
Sat Nov 11 16:15:34 2023: BS 4367 completed
Sat Nov 11 16:15:48 2023: BS 4368 completed
Sat Nov 11 16:16:03 2023: BS 4369 completed
Sat Nov 11 16:16:18 2023: BS 4370 completed
Sat Nov 11 16:16:33 2023: BS 4371 completed
Sat Nov 11 16:16:48 2023: BS 4372 completed
Sat Nov 11 16:17:03 2023: BS 4373 completed
Sat Nov 11 16:17:18 2023: BS 4374 completed
Sat Nov 11 16:17:33 2023: BS 4375 completed
Sat Nov 11 16:17:48 2023: BS 4376 completed
Sat Nov 11 16:18:03 2023: BS 4377 completed
Sat Nov 11 16:18:18 2023: BS 4378 completed
Sat Nov 11 16:18:33 2023: BS 4379 completed
Sat Nov 11 16:18:48 2023: BS 4380 completed
Sat Nov 11 16:19:02 2023: BS 4381 completed
Sat Nov 11 16:19:17 2023: BS 4382 completed
Sat Nov 11 16:19:32 2023: BS 4383 completed
Sat Nov 11 16:19:47 2023: BS 4384 completed
Sat Nov 11 16:20:02 2023: BS 4385 completed
Sat Nov 11 16:20:17 2023: BS 4386 completed
Sat Nov 11 16:20:32 2023: BS 4387 completed
Sat Nov 11 16:20:47 2023: BS 4388 completed
Sat Nov 11 16:21:02 2023: BS 4389 completed
Sat Nov 11 16:21:17 2023: BS 4390 completed
Sat Nov 11 16:21:32 2023: BS 4391 completed
Sat Nov 11 16:21:47 2023: BS 4392 completed
Sat Nov 11 16:22:02 2023: BS 4393 completed
Sat Nov 11 16:22:16 2023: BS 4394 completed
Sat Nov 11 16:22:31 2023: BS 4395 completed
Sat Nov 11 16:22:46 2023: BS 4396 completed
Sat Nov 11 16:23:01 2023: BS 4397 completed
Sat Nov 11 16:23:16 2023: BS 4398 completed
Sat Nov 11 16:23:31 2023: BS 4399 completed
Sat Nov 11 16:23:46 2023: BS 4400 completed
Sat Nov 11 16:24:01 2023: BS 4401 completed
Sat Nov 11 16:24:16 2023: BS 4402 completed
Sat Nov 11 16:24:31 2023: BS 4403 completed
Sat Nov 11 16:24:46 2023: BS 4404 completed
Sat Nov 11 16:25:01 2023: BS 4405 completed
Sat Nov 11 16:25:15 2023: BS 4406 completed
Sat Nov 11 16:25:30 2023: BS 4407 completed
Sat Nov 11 16:25:45 2023: BS 4408 completed
Sat Nov 11 16:26:00 2023: BS 4409 completed
Sat Nov 11 16:26:15 2023: BS 4410 completed
Sat Nov 11 16:26:30 2023: BS 4411 completed
Sat Nov 11 16:26:45 2023: BS 4412 completed
Sat Nov 11 16:27:00 2023: BS 4413 completed
Sat Nov 11 16:27:15 2023: BS 4414 completed
Sat Nov 11 16:27:30 2023: BS 4415 completed
Sat Nov 11 16:27:45 2023: BS 4416 completed
Sat Nov 11 16:28:00 2023: BS 4417 completed
Sat Nov 11 16:28:15 2023: BS 4418 completed
Sat Nov 11 16:28:29 2023: BS 4419 completed
Sat Nov 11 16:28:44 2023: BS 4420 completed
Sat Nov 11 16:28:59 2023: BS 4421 completed
Sat Nov 11 16:29:14 2023: BS 4422 completed
Sat Nov 11 16:29:29 2023: BS 4423 completed
Sat Nov 11 16:29:44 2023: BS 4424 completed
Sat Nov 11 16:29:59 2023: BS 4425 completed
Sat Nov 11 16:30:14 2023: BS 4426 completed
Sat Nov 11 16:30:29 2023: BS 4427 completed
Sat Nov 11 16:30:44 2023: BS 4428 completed
Sat Nov 11 16:30:59 2023: BS 4429 completed
Sat Nov 11 16:31:14 2023: BS 4430 completed
Sat Nov 11 16:31:28 2023: BS 4431 completed
Sat Nov 11 16:31:43 2023: BS 4432 completed
Sat Nov 11 16:31:58 2023: BS 4433 completed
Sat Nov 11 16:32:13 2023: BS 4434 completed
Sat Nov 11 16:32:28 2023: BS 4435 completed
Sat Nov 11 16:32:43 2023: BS 4436 completed
Sat Nov 11 16:32:58 2023: BS 4437 completed
Sat Nov 11 16:33:13 2023: BS 4438 completed
Sat Nov 11 16:33:28 2023: BS 4439 completed
Sat Nov 11 16:33:43 2023: BS 4440 completed
Sat Nov 11 16:33:58 2023: BS 4441 completed
Sat Nov 11 16:34:13 2023: BS 4442 completed
Sat Nov 11 16:34:28 2023: BS 4443 completed
Sat Nov 11 16:34:42 2023: BS 4444 completed
Sat Nov 11 16:34:57 2023: BS 4445 completed
Sat Nov 11 16:35:12 2023: BS 4446 completed
Sat Nov 11 16:35:27 2023: BS 4447 completed
Sat Nov 11 16:35:42 2023: BS 4448 completed
Sat Nov 11 16:35:57 2023: BS 4449 completed
Sat Nov 11 16:36:12 2023: BS 4450 completed
Sat Nov 11 16:36:27 2023: BS 4451 completed
Sat Nov 11 16:36:42 2023: BS 4452 completed
Sat Nov 11 16:36:57 2023: BS 4453 completed
Sat Nov 11 16:37:12 2023: BS 4454 completed
Sat Nov 11 16:37:27 2023: BS 4455 completed
Sat Nov 11 16:37:42 2023: BS 4456 completed
Sat Nov 11 16:37:56 2023: BS 4457 completed
Sat Nov 11 16:38:11 2023: BS 4458 completed
Sat Nov 11 16:38:26 2023: BS 4459 completed
Sat Nov 11 16:38:41 2023: BS 4460 completed
Sat Nov 11 16:38:56 2023: BS 4461 completed
Sat Nov 11 16:39:11 2023: BS 4462 completed
Sat Nov 11 16:39:26 2023: BS 4463 completed
Sat Nov 11 16:39:41 2023: BS 4464 completed
Sat Nov 11 16:39:56 2023: BS 4465 completed
Sat Nov 11 16:40:11 2023: BS 4466 completed
Sat Nov 11 16:40:26 2023: BS 4467 completed
Sat Nov 11 16:40:41 2023: BS 4468 completed
Sat Nov 11 16:40:55 2023: BS 4469 completed
Sat Nov 11 16:41:10 2023: BS 4470 completed
Sat Nov 11 16:41:25 2023: BS 4471 completed
Sat Nov 11 16:41:40 2023: BS 4472 completed
Sat Nov 11 16:41:55 2023: BS 4473 completed
Sat Nov 11 16:42:10 2023: BS 4474 completed
Sat Nov 11 16:42:25 2023: BS 4475 completed
Sat Nov 11 16:42:40 2023: BS 4476 completed
Sat Nov 11 16:42:55 2023: BS 4477 completed
Sat Nov 11 16:43:10 2023: BS 4478 completed
Sat Nov 11 16:43:25 2023: BS 4479 completed
Sat Nov 11 16:43:40 2023: BS 4480 completed
Sat Nov 11 16:43:55 2023: BS 4481 completed
Sat Nov 11 16:44:09 2023: BS 4482 completed
Sat Nov 11 16:44:24 2023: BS 4483 completed
Sat Nov 11 16:44:39 2023: BS 4484 completed
Sat Nov 11 16:44:54 2023: BS 4485 completed
Sat Nov 11 16:45:09 2023: BS 4486 completed
Sat Nov 11 16:45:24 2023: BS 4487 completed
Sat Nov 11 16:45:39 2023: BS 4488 completed
Sat Nov 11 16:45:54 2023: BS 4489 completed
Sat Nov 11 16:46:09 2023: BS 4490 completed
Sat Nov 11 16:46:24 2023: BS 4491 completed
Sat Nov 11 16:46:39 2023: BS 4492 completed
Sat Nov 11 16:46:54 2023: BS 4493 completed
Sat Nov 11 16:47:09 2023: BS 4494 completed
Sat Nov 11 16:47:23 2023: BS 4495 completed
Sat Nov 11 16:47:38 2023: BS 4496 completed
Sat Nov 11 16:47:53 2023: BS 4497 completed
Sat Nov 11 16:48:08 2023: BS 4498 completed
Sat Nov 11 16:48:23 2023: BS 4499 completed
Sat Nov 11 16:48:38 2023: BS 4500 completed
Sat Nov 11 16:48:53 2023: BS 4501 completed
Sat Nov 11 16:49:08 2023: BS 4502 completed
Sat Nov 11 16:49:23 2023: BS 4503 completed
Sat Nov 11 16:49:38 2023: BS 4504 completed
Sat Nov 11 16:49:53 2023: BS 4505 completed
Sat Nov 11 16:50:08 2023: BS 4506 completed
Sat Nov 11 16:50:22 2023: BS 4507 completed
Sat Nov 11 16:50:37 2023: BS 4508 completed
Sat Nov 11 16:50:52 2023: BS 4509 completed
Sat Nov 11 16:51:07 2023: BS 4510 completed
Sat Nov 11 16:51:22 2023: BS 4511 completed
Sat Nov 11 16:51:37 2023: BS 4512 completed
Sat Nov 11 16:51:52 2023: BS 4513 completed
Sat Nov 11 16:52:07 2023: BS 4514 completed
Sat Nov 11 16:52:22 2023: BS 4515 completed
Sat Nov 11 16:52:37 2023: BS 4516 completed
Sat Nov 11 16:52:52 2023: BS 4517 completed
Sat Nov 11 16:53:07 2023: BS 4518 completed
Sat Nov 11 16:53:22 2023: BS 4519 completed
Sat Nov 11 16:53:36 2023: BS 4520 completed
Sat Nov 11 16:53:51 2023: BS 4521 completed
Sat Nov 11 16:54:06 2023: BS 4522 completed
Sat Nov 11 16:54:21 2023: BS 4523 completed
Sat Nov 11 16:54:36 2023: BS 4524 completed
Sat Nov 11 16:54:51 2023: BS 4525 completed
Sat Nov 11 16:55:06 2023: BS 4526 completed
Sat Nov 11 16:55:21 2023: BS 4527 completed
Sat Nov 11 16:55:36 2023: BS 4528 completed
Sat Nov 11 16:55:51 2023: BS 4529 completed
Sat Nov 11 16:56:06 2023: BS 4530 completed
Sat Nov 11 16:56:21 2023: BS 4531 completed
Sat Nov 11 16:56:36 2023: BS 4532 completed
Sat Nov 11 16:56:50 2023: BS 4533 completed
Sat Nov 11 16:57:05 2023: BS 4534 completed
Sat Nov 11 16:57:20 2023: BS 4535 completed
Sat Nov 11 16:57:35 2023: BS 4536 completed
Sat Nov 11 16:57:50 2023: BS 4537 completed
Sat Nov 11 16:58:05 2023: BS 4538 completed
Sat Nov 11 16:58:20 2023: BS 4539 completed
Sat Nov 11 16:58:35 2023: BS 4540 completed
Sat Nov 11 16:58:50 2023: BS 4541 completed
Sat Nov 11 16:59:05 2023: BS 4542 completed
Sat Nov 11 16:59:20 2023: BS 4543 completed
Sat Nov 11 16:59:35 2023: BS 4544 completed
Sat Nov 11 16:59:49 2023: BS 4545 completed
Sat Nov 11 17:00:04 2023: BS 4546 completed
Sat Nov 11 17:00:19 2023: BS 4547 completed
Sat Nov 11 17:00:34 2023: BS 4548 completed
Sat Nov 11 17:00:49 2023: BS 4549 completed
Sat Nov 11 17:01:04 2023: BS 4550 completed
Sat Nov 11 17:01:19 2023: BS 4551 completed
Sat Nov 11 17:01:34 2023: BS 4552 completed
Sat Nov 11 17:01:49 2023: BS 4553 completed
Sat Nov 11 17:02:04 2023: BS 4554 completed
Sat Nov 11 17:02:19 2023: BS 4555 completed
Sat Nov 11 17:02:34 2023: BS 4556 completed
Sat Nov 11 17:02:49 2023: BS 4557 completed
Sat Nov 11 17:03:03 2023: BS 4558 completed
Sat Nov 11 17:03:18 2023: BS 4559 completed
Sat Nov 11 17:03:33 2023: BS 4560 completed
Sat Nov 11 17:03:48 2023: BS 4561 completed
Sat Nov 11 17:04:03 2023: BS 4562 completed
Sat Nov 11 17:04:18 2023: BS 4563 completed
Sat Nov 11 17:04:33 2023: BS 4564 completed
Sat Nov 11 17:04:48 2023: BS 4565 completed
Sat Nov 11 17:05:03 2023: BS 4566 completed
Sat Nov 11 17:05:18 2023: BS 4567 completed
Sat Nov 11 17:05:33 2023: BS 4568 completed
Sat Nov 11 17:05:48 2023: BS 4569 completed
Sat Nov 11 17:06:03 2023: BS 4570 completed
Sat Nov 11 17:06:17 2023: BS 4571 completed
Sat Nov 11 17:06:32 2023: BS 4572 completed
Sat Nov 11 17:06:47 2023: BS 4573 completed
Sat Nov 11 17:07:02 2023: BS 4574 completed
Sat Nov 11 17:07:17 2023: BS 4575 completed
Sat Nov 11 17:07:32 2023: BS 4576 completed
Sat Nov 11 17:07:47 2023: BS 4577 completed
Sat Nov 11 17:08:02 2023: BS 4578 completed
Sat Nov 11 17:08:17 2023: BS 4579 completed
Sat Nov 11 17:08:32 2023: BS 4580 completed
Sat Nov 11 17:08:47 2023: BS 4581 completed
Sat Nov 11 17:09:02 2023: BS 4582 completed
Sat Nov 11 17:09:16 2023: BS 4583 completed
Sat Nov 11 17:09:31 2023: BS 4584 completed
Sat Nov 11 17:09:46 2023: BS 4585 completed
Sat Nov 11 17:10:01 2023: BS 4586 completed
Sat Nov 11 17:10:16 2023: BS 4587 completed
Sat Nov 11 17:10:31 2023: BS 4588 completed
Sat Nov 11 17:10:46 2023: BS 4589 completed
Sat Nov 11 17:11:01 2023: BS 4590 completed
Sat Nov 11 17:11:16 2023: BS 4591 completed
Sat Nov 11 17:11:31 2023: BS 4592 completed
Sat Nov 11 17:11:46 2023: BS 4593 completed
Sat Nov 11 17:12:01 2023: BS 4594 completed
Sat Nov 11 17:12:16 2023: BS 4595 completed
Sat Nov 11 17:12:30 2023: BS 4596 completed
Sat Nov 11 17:12:45 2023: BS 4597 completed
Sat Nov 11 17:13:00 2023: BS 4598 completed
Sat Nov 11 17:13:15 2023: BS 4599 completed
Sat Nov 11 17:13:30 2023: BS 4600 completed
Sat Nov 11 17:13:45 2023: BS 4601 completed
Sat Nov 11 17:14:00 2023: BS 4602 completed
Sat Nov 11 17:14:15 2023: BS 4603 completed
Sat Nov 11 17:14:30 2023: BS 4604 completed
Sat Nov 11 17:14:45 2023: BS 4605 completed
Sat Nov 11 17:15:00 2023: BS 4606 completed
Sat Nov 11 17:15:15 2023: BS 4607 completed
Sat Nov 11 17:15:29 2023: BS 4608 completed
Sat Nov 11 17:15:44 2023: BS 4609 completed
Sat Nov 11 17:15:59 2023: BS 4610 completed
Sat Nov 11 17:16:14 2023: BS 4611 completed
Sat Nov 11 17:16:29 2023: BS 4612 completed
Sat Nov 11 17:16:44 2023: BS 4613 completed
Sat Nov 11 17:16:59 2023: BS 4614 completed
Sat Nov 11 17:17:14 2023: BS 4615 completed
Sat Nov 11 17:17:29 2023: BS 4616 completed
Sat Nov 11 17:17:44 2023: BS 4617 completed
Sat Nov 11 17:17:59 2023: BS 4618 completed
Sat Nov 11 17:18:14 2023: BS 4619 completed
Sat Nov 11 17:18:29 2023: BS 4620 completed
Sat Nov 11 17:18:43 2023: BS 4621 completed
Sat Nov 11 17:18:58 2023: BS 4622 completed
Sat Nov 11 17:19:13 2023: BS 4623 completed
Sat Nov 11 17:19:28 2023: BS 4624 completed
Sat Nov 11 17:19:43 2023: BS 4625 completed
Sat Nov 11 17:19:58 2023: BS 4626 completed
Sat Nov 11 17:20:13 2023: BS 4627 completed
Sat Nov 11 17:20:28 2023: BS 4628 completed
Sat Nov 11 17:20:43 2023: BS 4629 completed
Sat Nov 11 17:20:58 2023: BS 4630 completed
Sat Nov 11 17:21:13 2023: BS 4631 completed
Sat Nov 11 17:21:28 2023: BS 4632 completed
Sat Nov 11 17:21:43 2023: BS 4633 completed
Sat Nov 11 17:21:57 2023: BS 4634 completed
Sat Nov 11 17:22:12 2023: BS 4635 completed
Sat Nov 11 17:22:27 2023: BS 4636 completed
Sat Nov 11 17:22:42 2023: BS 4637 completed
Sat Nov 11 17:22:57 2023: BS 4638 completed
Sat Nov 11 17:23:12 2023: BS 4639 completed
Sat Nov 11 17:23:27 2023: BS 4640 completed
Sat Nov 11 17:23:42 2023: BS 4641 completed
Sat Nov 11 17:23:57 2023: BS 4642 completed
Sat Nov 11 17:24:12 2023: BS 4643 completed
Sat Nov 11 17:24:27 2023: BS 4644 completed
Sat Nov 11 17:24:42 2023: BS 4645 completed
Sat Nov 11 17:24:56 2023: BS 4646 completed
Sat Nov 11 17:25:11 2023: BS 4647 completed
Sat Nov 11 17:25:26 2023: BS 4648 completed
Sat Nov 11 17:25:41 2023: BS 4649 completed
Sat Nov 11 17:25:56 2023: BS 4650 completed
Sat Nov 11 17:26:11 2023: BS 4651 completed
Sat Nov 11 17:26:26 2023: BS 4652 completed
Sat Nov 11 17:26:41 2023: BS 4653 completed
Sat Nov 11 17:26:56 2023: BS 4654 completed
Sat Nov 11 17:27:11 2023: BS 4655 completed
Sat Nov 11 17:27:26 2023: BS 4656 completed
Sat Nov 11 17:27:41 2023: BS 4657 completed
Sat Nov 11 17:27:56 2023: BS 4658 completed
Sat Nov 11 17:28:10 2023: BS 4659 completed
Sat Nov 11 17:28:25 2023: BS 4660 completed
Sat Nov 11 17:28:40 2023: BS 4661 completed
Sat Nov 11 17:28:55 2023: BS 4662 completed
Sat Nov 11 17:29:10 2023: BS 4663 completed
Sat Nov 11 17:29:25 2023: BS 4664 completed
Sat Nov 11 17:29:40 2023: BS 4665 completed
Sat Nov 11 17:29:55 2023: BS 4666 completed
Sat Nov 11 17:30:10 2023: BS 4667 completed
Sat Nov 11 17:30:25 2023: BS 4668 completed
Sat Nov 11 17:30:40 2023: BS 4669 completed
Sat Nov 11 17:30:55 2023: BS 4670 completed
Sat Nov 11 17:31:10 2023: BS 4671 completed
Sat Nov 11 17:31:24 2023: BS 4672 completed
Sat Nov 11 17:31:39 2023: BS 4673 completed
Sat Nov 11 17:31:54 2023: BS 4674 completed
Sat Nov 11 17:32:09 2023: BS 4675 completed
Sat Nov 11 17:32:24 2023: BS 4676 completed
Sat Nov 11 17:32:39 2023: BS 4677 completed
Sat Nov 11 17:32:54 2023: BS 4678 completed
Sat Nov 11 17:33:09 2023: BS 4679 completed
Sat Nov 11 17:33:24 2023: BS 4680 completed
Sat Nov 11 17:33:39 2023: BS 4681 completed
Sat Nov 11 17:33:54 2023: BS 4682 completed
Sat Nov 11 17:34:09 2023: BS 4683 completed
Sat Nov 11 17:34:23 2023: BS 4684 completed
Sat Nov 11 17:34:38 2023: BS 4685 completed
Sat Nov 11 17:34:53 2023: BS 4686 completed
Sat Nov 11 17:35:08 2023: BS 4687 completed
Sat Nov 11 17:35:23 2023: BS 4688 completed
Sat Nov 11 17:35:38 2023: BS 4689 completed
Sat Nov 11 17:35:53 2023: BS 4690 completed
Sat Nov 11 17:36:08 2023: BS 4691 completed
Sat Nov 11 17:36:23 2023: BS 4692 completed
Sat Nov 11 17:36:38 2023: BS 4693 completed
Sat Nov 11 17:36:53 2023: BS 4694 completed
Sat Nov 11 17:37:08 2023: BS 4695 completed
Sat Nov 11 17:37:23 2023: BS 4696 completed
Sat Nov 11 17:37:37 2023: BS 4697 completed
Sat Nov 11 17:37:52 2023: BS 4698 completed
Sat Nov 11 17:38:07 2023: BS 4699 completed
Sat Nov 11 17:38:22 2023: BS 4700 completed
Sat Nov 11 17:38:37 2023: BS 4701 completed
Sat Nov 11 17:38:52 2023: BS 4702 completed
Sat Nov 11 17:39:07 2023: BS 4703 completed
Sat Nov 11 17:39:22 2023: BS 4704 completed
Sat Nov 11 17:39:37 2023: BS 4705 completed
Sat Nov 11 17:39:52 2023: BS 4706 completed
Sat Nov 11 17:40:07 2023: BS 4707 completed
Sat Nov 11 17:40:22 2023: BS 4708 completed
Sat Nov 11 17:40:37 2023: BS 4709 completed
Sat Nov 11 17:40:51 2023: BS 4710 completed
Sat Nov 11 17:41:06 2023: BS 4711 completed
Sat Nov 11 17:41:21 2023: BS 4712 completed
Sat Nov 11 17:41:36 2023: BS 4713 completed
Sat Nov 11 17:41:51 2023: BS 4714 completed
Sat Nov 11 17:42:06 2023: BS 4715 completed
Sat Nov 11 17:42:21 2023: BS 4716 completed
Sat Nov 11 17:42:36 2023: BS 4717 completed
Sat Nov 11 17:42:51 2023: BS 4718 completed
Sat Nov 11 17:43:06 2023: BS 4719 completed
Sat Nov 11 17:43:21 2023: BS 4720 completed
Sat Nov 11 17:43:36 2023: BS 4721 completed
Sat Nov 11 17:43:50 2023: BS 4722 completed
Sat Nov 11 17:44:05 2023: BS 4723 completed
Sat Nov 11 17:44:20 2023: BS 4724 completed
Sat Nov 11 17:44:35 2023: BS 4725 completed
Sat Nov 11 17:44:50 2023: BS 4726 completed
Sat Nov 11 17:45:05 2023: BS 4727 completed
Sat Nov 11 17:45:20 2023: BS 4728 completed
Sat Nov 11 17:45:35 2023: BS 4729 completed
Sat Nov 11 17:45:50 2023: BS 4730 completed
Sat Nov 11 17:46:05 2023: BS 4731 completed
Sat Nov 11 17:46:20 2023: BS 4732 completed
Sat Nov 11 17:46:35 2023: BS 4733 completed
Sat Nov 11 17:46:50 2023: BS 4734 completed
Sat Nov 11 17:47:04 2023: BS 4735 completed
Sat Nov 11 17:47:19 2023: BS 4736 completed
Sat Nov 11 17:47:34 2023: BS 4737 completed
Sat Nov 11 17:47:49 2023: BS 4738 completed
Sat Nov 11 17:48:04 2023: BS 4739 completed
Sat Nov 11 17:48:19 2023: BS 4740 completed
Sat Nov 11 17:48:34 2023: BS 4741 completed
Sat Nov 11 17:48:49 2023: BS 4742 completed
Sat Nov 11 17:49:04 2023: BS 4743 completed
Sat Nov 11 17:49:19 2023: BS 4744 completed
Sat Nov 11 17:49:34 2023: BS 4745 completed
Sat Nov 11 17:49:49 2023: BS 4746 completed
Sat Nov 11 17:50:03 2023: BS 4747 completed
Sat Nov 11 17:50:18 2023: BS 4748 completed
Sat Nov 11 17:50:33 2023: BS 4749 completed
Sat Nov 11 17:50:48 2023: BS 4750 completed
Sat Nov 11 17:51:03 2023: BS 4751 completed
Sat Nov 11 17:51:18 2023: BS 4752 completed
Sat Nov 11 17:51:33 2023: BS 4753 completed
Sat Nov 11 17:51:48 2023: BS 4754 completed
Sat Nov 11 17:52:03 2023: BS 4755 completed
Sat Nov 11 17:52:18 2023: BS 4756 completed
Sat Nov 11 17:52:33 2023: BS 4757 completed
Sat Nov 11 17:52:48 2023: BS 4758 completed
Sat Nov 11 17:53:03 2023: BS 4759 completed
Sat Nov 11 17:53:17 2023: BS 4760 completed
Sat Nov 11 17:53:32 2023: BS 4761 completed
Sat Nov 11 17:53:47 2023: BS 4762 completed
Sat Nov 11 17:54:02 2023: BS 4763 completed
Sat Nov 11 17:54:17 2023: BS 4764 completed
Sat Nov 11 17:54:32 2023: BS 4765 completed
Sat Nov 11 17:54:47 2023: BS 4766 completed
Sat Nov 11 17:55:02 2023: BS 4767 completed
Sat Nov 11 17:55:17 2023: BS 4768 completed
Sat Nov 11 17:55:32 2023: BS 4769 completed
Sat Nov 11 17:55:47 2023: BS 4770 completed
Sat Nov 11 17:56:02 2023: BS 4771 completed
Sat Nov 11 17:56:17 2023: BS 4772 completed
Sat Nov 11 17:56:31 2023: BS 4773 completed
Sat Nov 11 17:56:46 2023: BS 4774 completed
Sat Nov 11 17:57:01 2023: BS 4775 completed
Sat Nov 11 17:57:16 2023: BS 4776 completed
Sat Nov 11 17:57:31 2023: BS 4777 completed
Sat Nov 11 17:57:46 2023: BS 4778 completed
Sat Nov 11 17:58:01 2023: BS 4779 completed
Sat Nov 11 17:58:16 2023: BS 4780 completed
Sat Nov 11 17:58:31 2023: BS 4781 completed
Sat Nov 11 17:58:46 2023: BS 4782 completed
Sat Nov 11 17:59:01 2023: BS 4783 completed
Sat Nov 11 17:59:16 2023: BS 4784 completed
Sat Nov 11 17:59:30 2023: BS 4785 completed
Sat Nov 11 17:59:45 2023: BS 4786 completed
Sat Nov 11 18:00:00 2023: BS 4787 completed
Sat Nov 11 18:00:15 2023: BS 4788 completed
Sat Nov 11 18:00:30 2023: BS 4789 completed
Sat Nov 11 18:00:45 2023: BS 4790 completed
Sat Nov 11 18:01:00 2023: BS 4791 completed
Sat Nov 11 18:01:15 2023: BS 4792 completed
Sat Nov 11 18:01:30 2023: BS 4793 completed
Sat Nov 11 18:01:45 2023: BS 4794 completed
Sat Nov 11 18:02:00 2023: BS 4795 completed
Sat Nov 11 18:02:15 2023: BS 4796 completed
Sat Nov 11 18:02:30 2023: BS 4797 completed
Sat Nov 11 18:02:44 2023: BS 4798 completed
Sat Nov 11 18:02:59 2023: BS 4799 completed
Sat Nov 11 18:03:14 2023: BS 4800 completed
Sat Nov 11 18:03:29 2023: BS 4801 completed
Sat Nov 11 18:03:44 2023: BS 4802 completed
Sat Nov 11 18:03:59 2023: BS 4803 completed
Sat Nov 11 18:04:14 2023: BS 4804 completed
Sat Nov 11 18:04:29 2023: BS 4805 completed
Sat Nov 11 18:04:44 2023: BS 4806 completed
Sat Nov 11 18:04:59 2023: BS 4807 completed
Sat Nov 11 18:05:14 2023: BS 4808 completed
Sat Nov 11 18:05:29 2023: BS 4809 completed
Sat Nov 11 18:05:44 2023: BS 4810 completed
Sat Nov 11 18:05:58 2023: BS 4811 completed
Sat Nov 11 18:06:13 2023: BS 4812 completed
Sat Nov 11 18:06:28 2023: BS 4813 completed
Sat Nov 11 18:06:43 2023: BS 4814 completed
Sat Nov 11 18:06:58 2023: BS 4815 completed
Sat Nov 11 18:07:13 2023: BS 4816 completed
Sat Nov 11 18:07:28 2023: BS 4817 completed
Sat Nov 11 18:07:43 2023: BS 4818 completed
Sat Nov 11 18:07:58 2023: BS 4819 completed
Sat Nov 11 18:08:13 2023: BS 4820 completed
Sat Nov 11 18:08:28 2023: BS 4821 completed
Sat Nov 11 18:08:43 2023: BS 4822 completed
Sat Nov 11 18:08:57 2023: BS 4823 completed
Sat Nov 11 18:09:12 2023: BS 4824 completed
Sat Nov 11 18:09:27 2023: BS 4825 completed
Sat Nov 11 18:09:42 2023: BS 4826 completed
Sat Nov 11 18:09:57 2023: BS 4827 completed
Sat Nov 11 18:10:12 2023: BS 4828 completed
Sat Nov 11 18:10:27 2023: BS 4829 completed
Sat Nov 11 18:10:42 2023: BS 4830 completed
Sat Nov 11 18:10:57 2023: BS 4831 completed
Sat Nov 11 18:11:12 2023: BS 4832 completed
Sat Nov 11 18:11:27 2023: BS 4833 completed
Sat Nov 11 18:11:42 2023: BS 4834 completed
Sat Nov 11 18:11:57 2023: BS 4835 completed
Sat Nov 11 18:12:11 2023: BS 4836 completed
Sat Nov 11 18:12:26 2023: BS 4837 completed
Sat Nov 11 18:12:41 2023: BS 4838 completed
Sat Nov 11 18:12:56 2023: BS 4839 completed
Sat Nov 11 18:13:11 2023: BS 4840 completed
Sat Nov 11 18:13:26 2023: BS 4841 completed
Sat Nov 11 18:13:41 2023: BS 4842 completed
Sat Nov 11 18:13:56 2023: BS 4843 completed
Sat Nov 11 18:14:11 2023: BS 4844 completed
Sat Nov 11 18:14:26 2023: BS 4845 completed
Sat Nov 11 18:14:41 2023: BS 4846 completed
Sat Nov 11 18:14:56 2023: BS 4847 completed
Sat Nov 11 18:15:11 2023: BS 4848 completed
Sat Nov 11 18:15:25 2023: BS 4849 completed
Sat Nov 11 18:15:40 2023: BS 4850 completed
Sat Nov 11 18:15:55 2023: BS 4851 completed
Sat Nov 11 18:16:10 2023: BS 4852 completed
Sat Nov 11 18:16:25 2023: BS 4853 completed
Sat Nov 11 18:16:40 2023: BS 4854 completed
Sat Nov 11 18:16:55 2023: BS 4855 completed
Sat Nov 11 18:17:10 2023: BS 4856 completed
Sat Nov 11 18:17:25 2023: BS 4857 completed
Sat Nov 11 18:17:40 2023: BS 4858 completed
Sat Nov 11 18:17:55 2023: BS 4859 completed
Sat Nov 11 18:18:10 2023: BS 4860 completed
Sat Nov 11 18:18:24 2023: BS 4861 completed
Sat Nov 11 18:18:39 2023: BS 4862 completed
Sat Nov 11 18:18:54 2023: BS 4863 completed
Sat Nov 11 18:19:09 2023: BS 4864 completed
Sat Nov 11 18:19:24 2023: BS 4865 completed
Sat Nov 11 18:19:39 2023: BS 4866 completed
Sat Nov 11 18:19:54 2023: BS 4867 completed
Sat Nov 11 18:20:09 2023: BS 4868 completed
Sat Nov 11 18:20:24 2023: BS 4869 completed
Sat Nov 11 18:20:39 2023: BS 4870 completed
Sat Nov 11 18:20:54 2023: BS 4871 completed
Sat Nov 11 18:21:09 2023: BS 4872 completed
Sat Nov 11 18:21:24 2023: BS 4873 completed
Sat Nov 11 18:21:38 2023: BS 4874 completed
Sat Nov 11 18:21:53 2023: BS 4875 completed
Sat Nov 11 18:22:08 2023: BS 4876 completed
Sat Nov 11 18:22:23 2023: BS 4877 completed
Sat Nov 11 18:22:38 2023: BS 4878 completed
Sat Nov 11 18:22:53 2023: BS 4879 completed
Sat Nov 11 18:23:08 2023: BS 4880 completed
Sat Nov 11 18:23:23 2023: BS 4881 completed
Sat Nov 11 18:23:38 2023: BS 4882 completed
Sat Nov 11 18:23:53 2023: BS 4883 completed
Sat Nov 11 18:24:08 2023: BS 4884 completed
Sat Nov 11 18:24:23 2023: BS 4885 completed
Sat Nov 11 18:24:38 2023: BS 4886 completed
Sat Nov 11 18:24:52 2023: BS 4887 completed
Sat Nov 11 18:25:07 2023: BS 4888 completed
Sat Nov 11 18:25:22 2023: BS 4889 completed
Sat Nov 11 18:25:37 2023: BS 4890 completed
Sat Nov 11 18:25:52 2023: BS 4891 completed
Sat Nov 11 18:26:07 2023: BS 4892 completed
Sat Nov 11 18:26:22 2023: BS 4893 completed
Sat Nov 11 18:26:37 2023: BS 4894 completed
Sat Nov 11 18:26:52 2023: BS 4895 completed
Sat Nov 11 18:27:07 2023: BS 4896 completed
Sat Nov 11 18:27:22 2023: BS 4897 completed
Sat Nov 11 18:27:37 2023: BS 4898 completed
Sat Nov 11 18:27:51 2023: BS 4899 completed
Sat Nov 11 18:28:06 2023: BS 4900 completed
Sat Nov 11 18:28:21 2023: BS 4901 completed
Sat Nov 11 18:28:36 2023: BS 4902 completed
Sat Nov 11 18:28:51 2023: BS 4903 completed
Sat Nov 11 18:29:06 2023: BS 4904 completed
Sat Nov 11 18:29:21 2023: BS 4905 completed
Sat Nov 11 18:29:36 2023: BS 4906 completed
Sat Nov 11 18:29:51 2023: BS 4907 completed
Sat Nov 11 18:30:06 2023: BS 4908 completed
Sat Nov 11 18:30:21 2023: BS 4909 completed
Sat Nov 11 18:30:36 2023: BS 4910 completed
Sat Nov 11 18:30:51 2023: BS 4911 completed
Sat Nov 11 18:31:05 2023: BS 4912 completed
Sat Nov 11 18:31:20 2023: BS 4913 completed
Sat Nov 11 18:31:35 2023: BS 4914 completed
Sat Nov 11 18:31:50 2023: BS 4915 completed
Sat Nov 11 18:32:05 2023: BS 4916 completed
Sat Nov 11 18:32:20 2023: BS 4917 completed
Sat Nov 11 18:32:35 2023: BS 4918 completed
Sat Nov 11 18:32:50 2023: BS 4919 completed
Sat Nov 11 18:33:05 2023: BS 4920 completed
Sat Nov 11 18:33:20 2023: BS 4921 completed
Sat Nov 11 18:33:35 2023: BS 4922 completed
Sat Nov 11 18:33:50 2023: BS 4923 completed
Sat Nov 11 18:34:04 2023: BS 4924 completed
Sat Nov 11 18:34:19 2023: BS 4925 completed
Sat Nov 11 18:34:34 2023: BS 4926 completed
Sat Nov 11 18:34:49 2023: BS 4927 completed
Sat Nov 11 18:35:04 2023: BS 4928 completed
Sat Nov 11 18:35:19 2023: BS 4929 completed
Sat Nov 11 18:35:34 2023: BS 4930 completed
Sat Nov 11 18:35:49 2023: BS 4931 completed
Sat Nov 11 18:36:04 2023: BS 4932 completed
Sat Nov 11 18:36:19 2023: BS 4933 completed
Sat Nov 11 18:36:34 2023: BS 4934 completed
Sat Nov 11 18:36:49 2023: BS 4935 completed
Sat Nov 11 18:37:04 2023: BS 4936 completed
Sat Nov 11 18:37:18 2023: BS 4937 completed
Sat Nov 11 18:37:33 2023: BS 4938 completed
Sat Nov 11 18:37:48 2023: BS 4939 completed
Sat Nov 11 18:38:03 2023: BS 4940 completed
Sat Nov 11 18:38:18 2023: BS 4941 completed
Sat Nov 11 18:38:33 2023: BS 4942 completed
Sat Nov 11 18:38:48 2023: BS 4943 completed
Sat Nov 11 18:39:03 2023: BS 4944 completed
Sat Nov 11 18:39:18 2023: BS 4945 completed
Sat Nov 11 18:39:33 2023: BS 4946 completed
Sat Nov 11 18:39:48 2023: BS 4947 completed
Sat Nov 11 18:40:03 2023: BS 4948 completed
Sat Nov 11 18:40:18 2023: BS 4949 completed
Sat Nov 11 18:40:32 2023: BS 4950 completed
Sat Nov 11 18:40:47 2023: BS 4951 completed
Sat Nov 11 18:41:02 2023: BS 4952 completed
Sat Nov 11 18:41:17 2023: BS 4953 completed
Sat Nov 11 18:41:32 2023: BS 4954 completed
Sat Nov 11 18:41:47 2023: BS 4955 completed
Sat Nov 11 18:42:02 2023: BS 4956 completed
Sat Nov 11 18:42:17 2023: BS 4957 completed
Sat Nov 11 18:42:32 2023: BS 4958 completed
Sat Nov 11 18:42:47 2023: BS 4959 completed
Sat Nov 11 18:43:02 2023: BS 4960 completed
Sat Nov 11 18:43:17 2023: BS 4961 completed
Sat Nov 11 18:43:31 2023: BS 4962 completed
Sat Nov 11 18:43:46 2023: BS 4963 completed
Sat Nov 11 18:44:01 2023: BS 4964 completed
Sat Nov 11 18:44:16 2023: BS 4965 completed
Sat Nov 11 18:44:31 2023: BS 4966 completed
Sat Nov 11 18:44:46 2023: BS 4967 completed
Sat Nov 11 18:45:01 2023: BS 4968 completed
Sat Nov 11 18:45:16 2023: BS 4969 completed
Sat Nov 11 18:45:31 2023: BS 4970 completed
Sat Nov 11 18:45:46 2023: BS 4971 completed
Sat Nov 11 18:46:01 2023: BS 4972 completed
Sat Nov 11 18:46:16 2023: BS 4973 completed
Sat Nov 11 18:46:31 2023: BS 4974 completed
Sat Nov 11 18:46:45 2023: BS 4975 completed
Sat Nov 11 18:47:00 2023: BS 4976 completed
Sat Nov 11 18:47:15 2023: BS 4977 completed
Sat Nov 11 18:47:30 2023: BS 4978 completed
Sat Nov 11 18:47:45 2023: BS 4979 completed
Sat Nov 11 18:48:00 2023: BS 4980 completed
Sat Nov 11 18:48:15 2023: BS 4981 completed
Sat Nov 11 18:48:30 2023: BS 4982 completed
Sat Nov 11 18:48:45 2023: BS 4983 completed
Sat Nov 11 18:49:00 2023: BS 4984 completed
Sat Nov 11 18:49:15 2023: BS 4985 completed
Sat Nov 11 18:49:30 2023: BS 4986 completed
Sat Nov 11 18:49:45 2023: BS 4987 completed
Sat Nov 11 18:49:59 2023: BS 4988 completed
Sat Nov 11 18:50:14 2023: BS 4989 completed
Sat Nov 11 18:50:29 2023: BS 4990 completed
Sat Nov 11 18:50:44 2023: BS 4991 completed
Sat Nov 11 18:50:59 2023: BS 4992 completed
Sat Nov 11 18:51:14 2023: BS 4993 completed
Sat Nov 11 18:51:29 2023: BS 4994 completed
Sat Nov 11 18:51:44 2023: BS 4995 completed
Sat Nov 11 18:51:59 2023: BS 4996 completed
Sat Nov 11 18:52:14 2023: BS 4997 completed
Sat Nov 11 18:52:29 2023: BS 4998 completed
Sat Nov 11 18:52:44 2023: BS 4999 completed
Sat Nov 11 18:52:58 2023: BS 5000 completed
Sat Nov 11 18:53:13 2023: BS 5001 completed
Sat Nov 11 18:53:28 2023: BS 5002 completed
Sat Nov 11 18:53:43 2023: BS 5003 completed
Sat Nov 11 18:53:58 2023: BS 5004 completed
Sat Nov 11 18:54:13 2023: BS 5005 completed
Sat Nov 11 18:54:28 2023: BS 5006 completed
Sat Nov 11 18:54:43 2023: BS 5007 completed
Sat Nov 11 18:54:58 2023: BS 5008 completed
Sat Nov 11 18:55:13 2023: BS 5009 completed
Sat Nov 11 18:55:28 2023: BS 5010 completed
Sat Nov 11 18:55:43 2023: BS 5011 completed
Sat Nov 11 18:55:58 2023: BS 5012 completed
Sat Nov 11 18:56:12 2023: BS 5013 completed
Sat Nov 11 18:56:27 2023: BS 5014 completed
Sat Nov 11 18:56:42 2023: BS 5015 completed
Sat Nov 11 18:56:57 2023: BS 5016 completed
Sat Nov 11 18:57:12 2023: BS 5017 completed
Sat Nov 11 18:57:27 2023: BS 5018 completed
Sat Nov 11 18:57:42 2023: BS 5019 completed
Sat Nov 11 18:57:57 2023: BS 5020 completed
Sat Nov 11 18:58:12 2023: BS 5021 completed
Sat Nov 11 18:58:27 2023: BS 5022 completed
Sat Nov 11 18:58:42 2023: BS 5023 completed
Sat Nov 11 18:58:57 2023: BS 5024 completed
Sat Nov 11 18:59:12 2023: BS 5025 completed
Sat Nov 11 18:59:26 2023: BS 5026 completed
Sat Nov 11 18:59:41 2023: BS 5027 completed
Sat Nov 11 18:59:56 2023: BS 5028 completed
Sat Nov 11 19:00:11 2023: BS 5029 completed
Sat Nov 11 19:00:26 2023: BS 5030 completed
Sat Nov 11 19:00:41 2023: BS 5031 completed
Sat Nov 11 19:00:56 2023: BS 5032 completed
Sat Nov 11 19:01:11 2023: BS 5033 completed
Sat Nov 11 19:01:26 2023: BS 5034 completed
Sat Nov 11 19:01:41 2023: BS 5035 completed
Sat Nov 11 19:01:56 2023: BS 5036 completed
Sat Nov 11 19:02:11 2023: BS 5037 completed
Sat Nov 11 19:02:25 2023: BS 5038 completed
Sat Nov 11 19:02:40 2023: BS 5039 completed
Sat Nov 11 19:02:55 2023: BS 5040 completed
Sat Nov 11 19:03:10 2023: BS 5041 completed
Sat Nov 11 19:03:25 2023: BS 5042 completed
Sat Nov 11 19:03:40 2023: BS 5043 completed
Sat Nov 11 19:03:55 2023: BS 5044 completed
Sat Nov 11 19:04:10 2023: BS 5045 completed
Sat Nov 11 19:04:25 2023: BS 5046 completed
Sat Nov 11 19:04:40 2023: BS 5047 completed
Sat Nov 11 19:04:55 2023: BS 5048 completed
Sat Nov 11 19:05:10 2023: BS 5049 completed
Sat Nov 11 19:05:25 2023: BS 5050 completed
Sat Nov 11 19:05:39 2023: BS 5051 completed
Sat Nov 11 19:05:54 2023: BS 5052 completed
Sat Nov 11 19:06:09 2023: BS 5053 completed
Sat Nov 11 19:06:24 2023: BS 5054 completed
Sat Nov 11 19:06:39 2023: BS 5055 completed
Sat Nov 11 19:06:54 2023: BS 5056 completed
Sat Nov 11 19:07:09 2023: BS 5057 completed
Sat Nov 11 19:07:24 2023: BS 5058 completed
Sat Nov 11 19:07:39 2023: BS 5059 completed
Sat Nov 11 19:07:54 2023: BS 5060 completed
Sat Nov 11 19:08:09 2023: BS 5061 completed
Sat Nov 11 19:08:24 2023: BS 5062 completed
Sat Nov 11 19:08:39 2023: BS 5063 completed
Sat Nov 11 19:08:53 2023: BS 5064 completed
Sat Nov 11 19:09:08 2023: BS 5065 completed
Sat Nov 11 19:09:23 2023: BS 5066 completed
Sat Nov 11 19:09:38 2023: BS 5067 completed
Sat Nov 11 19:09:53 2023: BS 5068 completed
Sat Nov 11 19:10:08 2023: BS 5069 completed
Sat Nov 11 19:10:23 2023: BS 5070 completed
Sat Nov 11 19:10:38 2023: BS 5071 completed
Sat Nov 11 19:10:53 2023: BS 5072 completed
Sat Nov 11 19:11:08 2023: BS 5073 completed
Sat Nov 11 19:11:23 2023: BS 5074 completed
Sat Nov 11 19:11:38 2023: BS 5075 completed
Sat Nov 11 19:11:52 2023: BS 5076 completed
Sat Nov 11 19:12:07 2023: BS 5077 completed
Sat Nov 11 19:12:22 2023: BS 5078 completed
Sat Nov 11 19:12:37 2023: BS 5079 completed
Sat Nov 11 19:12:52 2023: BS 5080 completed
Sat Nov 11 19:13:07 2023: BS 5081 completed
Sat Nov 11 19:13:22 2023: BS 5082 completed
Sat Nov 11 19:13:37 2023: BS 5083 completed
Sat Nov 11 19:13:52 2023: BS 5084 completed
Sat Nov 11 19:14:07 2023: BS 5085 completed
Sat Nov 11 19:14:22 2023: BS 5086 completed
Sat Nov 11 19:14:37 2023: BS 5087 completed
Sat Nov 11 19:14:52 2023: BS 5088 completed
Sat Nov 11 19:15:06 2023: BS 5089 completed
Sat Nov 11 19:15:21 2023: BS 5090 completed
Sat Nov 11 19:15:36 2023: BS 5091 completed
Sat Nov 11 19:15:51 2023: BS 5092 completed
Sat Nov 11 19:16:06 2023: BS 5093 completed
Sat Nov 11 19:16:21 2023: BS 5094 completed
Sat Nov 11 19:16:36 2023: BS 5095 completed
Sat Nov 11 19:16:51 2023: BS 5096 completed
Sat Nov 11 19:17:06 2023: BS 5097 completed
Sat Nov 11 19:17:21 2023: BS 5098 completed
Sat Nov 11 19:17:36 2023: BS 5099 completed
Sat Nov 11 19:17:51 2023: BS 5100 completed
Sat Nov 11 19:18:05 2023: BS 5101 completed
Sat Nov 11 19:18:20 2023: BS 5102 completed
Sat Nov 11 19:18:35 2023: BS 5103 completed
Sat Nov 11 19:18:50 2023: BS 5104 completed
Sat Nov 11 19:19:05 2023: BS 5105 completed
Sat Nov 11 19:19:20 2023: BS 5106 completed
Sat Nov 11 19:19:35 2023: BS 5107 completed
Sat Nov 11 19:19:50 2023: BS 5108 completed
Sat Nov 11 19:20:05 2023: BS 5109 completed
Sat Nov 11 19:20:20 2023: BS 5110 completed
Sat Nov 11 19:20:35 2023: BS 5111 completed
Sat Nov 11 19:20:50 2023: BS 5112 completed
Sat Nov 11 19:21:05 2023: BS 5113 completed
Sat Nov 11 19:21:19 2023: BS 5114 completed
Sat Nov 11 19:21:34 2023: BS 5115 completed
Sat Nov 11 19:21:49 2023: BS 5116 completed
Sat Nov 11 19:22:04 2023: BS 5117 completed
Sat Nov 11 19:22:19 2023: BS 5118 completed
Sat Nov 11 19:22:34 2023: BS 5119 completed
Sat Nov 11 19:22:49 2023: BS 5120 completed
Sat Nov 11 19:23:04 2023: BS 5121 completed
Sat Nov 11 19:23:19 2023: BS 5122 completed
Sat Nov 11 19:23:34 2023: BS 5123 completed
Sat Nov 11 19:23:49 2023: BS 5124 completed
Sat Nov 11 19:24:04 2023: BS 5125 completed
Sat Nov 11 19:24:19 2023: BS 5126 completed
Sat Nov 11 19:24:33 2023: BS 5127 completed
Sat Nov 11 19:24:48 2023: BS 5128 completed
Sat Nov 11 19:25:03 2023: BS 5129 completed
Sat Nov 11 19:25:18 2023: BS 5130 completed
Sat Nov 11 19:25:33 2023: BS 5131 completed
Sat Nov 11 19:25:48 2023: BS 5132 completed
Sat Nov 11 19:26:03 2023: BS 5133 completed
Sat Nov 11 19:26:18 2023: BS 5134 completed
Sat Nov 11 19:26:33 2023: BS 5135 completed
Sat Nov 11 19:26:48 2023: BS 5136 completed
Sat Nov 11 19:27:03 2023: BS 5137 completed
Sat Nov 11 19:27:18 2023: BS 5138 completed
Sat Nov 11 19:27:32 2023: BS 5139 completed
Sat Nov 11 19:27:47 2023: BS 5140 completed
Sat Nov 11 19:28:02 2023: BS 5141 completed
Sat Nov 11 19:28:17 2023: BS 5142 completed
Sat Nov 11 19:28:32 2023: BS 5143 completed
Sat Nov 11 19:28:47 2023: BS 5144 completed
Sat Nov 11 19:29:02 2023: BS 5145 completed
Sat Nov 11 19:29:17 2023: BS 5146 completed
Sat Nov 11 19:29:32 2023: BS 5147 completed
Sat Nov 11 19:29:47 2023: BS 5148 completed
Sat Nov 11 19:30:02 2023: BS 5149 completed
Sat Nov 11 19:30:17 2023: BS 5150 completed
Sat Nov 11 19:30:32 2023: BS 5151 completed
Sat Nov 11 19:30:46 2023: BS 5152 completed
Sat Nov 11 19:31:01 2023: BS 5153 completed
Sat Nov 11 19:31:16 2023: BS 5154 completed
Sat Nov 11 19:31:31 2023: BS 5155 completed
Sat Nov 11 19:31:46 2023: BS 5156 completed
Sat Nov 11 19:32:01 2023: BS 5157 completed
Sat Nov 11 19:32:16 2023: BS 5158 completed
Sat Nov 11 19:32:31 2023: BS 5159 completed
Sat Nov 11 19:32:46 2023: BS 5160 completed
Sat Nov 11 19:33:01 2023: BS 5161 completed
Sat Nov 11 19:33:16 2023: BS 5162 completed
Sat Nov 11 19:33:31 2023: BS 5163 completed
Sat Nov 11 19:33:46 2023: BS 5164 completed
Sat Nov 11 19:34:00 2023: BS 5165 completed
Sat Nov 11 19:34:15 2023: BS 5166 completed
Sat Nov 11 19:34:30 2023: BS 5167 completed
Sat Nov 11 19:34:45 2023: BS 5168 completed
Sat Nov 11 19:35:00 2023: BS 5169 completed
Sat Nov 11 19:35:15 2023: BS 5170 completed
Sat Nov 11 19:35:30 2023: BS 5171 completed
Sat Nov 11 19:35:45 2023: BS 5172 completed
Sat Nov 11 19:36:00 2023: BS 5173 completed
Sat Nov 11 19:36:15 2023: BS 5174 completed
Sat Nov 11 19:36:30 2023: BS 5175 completed
Sat Nov 11 19:36:45 2023: BS 5176 completed
Sat Nov 11 19:36:59 2023: BS 5177 completed
Sat Nov 11 19:37:14 2023: BS 5178 completed
Sat Nov 11 19:37:29 2023: BS 5179 completed
Sat Nov 11 19:37:44 2023: BS 5180 completed
Sat Nov 11 19:37:59 2023: BS 5181 completed
Sat Nov 11 19:38:14 2023: BS 5182 completed
Sat Nov 11 19:38:29 2023: BS 5183 completed
Sat Nov 11 19:38:44 2023: BS 5184 completed
Sat Nov 11 19:38:59 2023: BS 5185 completed
Sat Nov 11 19:39:14 2023: BS 5186 completed
Sat Nov 11 19:39:29 2023: BS 5187 completed
Sat Nov 11 19:39:44 2023: BS 5188 completed
Sat Nov 11 19:39:59 2023: BS 5189 completed
Sat Nov 11 19:40:13 2023: BS 5190 completed
Sat Nov 11 19:40:28 2023: BS 5191 completed
Sat Nov 11 19:40:43 2023: BS 5192 completed
Sat Nov 11 19:40:58 2023: BS 5193 completed
Sat Nov 11 19:41:13 2023: BS 5194 completed
Sat Nov 11 19:41:28 2023: BS 5195 completed
Sat Nov 11 19:41:43 2023: BS 5196 completed
Sat Nov 11 19:41:58 2023: BS 5197 completed
Sat Nov 11 19:42:13 2023: BS 5198 completed
Sat Nov 11 19:42:28 2023: BS 5199 completed
Sat Nov 11 19:42:43 2023: BS 5200 completed
Sat Nov 11 19:42:58 2023: BS 5201 completed
Sat Nov 11 19:43:13 2023: BS 5202 completed
Sat Nov 11 19:43:27 2023: BS 5203 completed
Sat Nov 11 19:43:42 2023: BS 5204 completed
Sat Nov 11 19:43:57 2023: BS 5205 completed
Sat Nov 11 19:44:12 2023: BS 5206 completed
Sat Nov 11 19:44:27 2023: BS 5207 completed
Sat Nov 11 19:44:42 2023: BS 5208 completed
Sat Nov 11 19:44:57 2023: BS 5209 completed
Sat Nov 11 19:45:12 2023: BS 5210 completed
Sat Nov 11 19:45:27 2023: BS 5211 completed
Sat Nov 11 19:45:42 2023: BS 5212 completed
Sat Nov 11 19:45:57 2023: BS 5213 completed
Sat Nov 11 19:46:12 2023: BS 5214 completed
Sat Nov 11 19:46:26 2023: BS 5215 completed
Sat Nov 11 19:46:41 2023: BS 5216 completed
Sat Nov 11 19:46:56 2023: BS 5217 completed
Sat Nov 11 19:47:11 2023: BS 5218 completed
Sat Nov 11 19:47:26 2023: BS 5219 completed
Sat Nov 11 19:47:41 2023: BS 5220 completed
Sat Nov 11 19:47:56 2023: BS 5221 completed
Sat Nov 11 19:48:11 2023: BS 5222 completed
Sat Nov 11 19:48:26 2023: BS 5223 completed
Sat Nov 11 19:48:41 2023: BS 5224 completed
Sat Nov 11 19:48:56 2023: BS 5225 completed
Sat Nov 11 19:49:11 2023: BS 5226 completed
Sat Nov 11 19:49:26 2023: BS 5227 completed
Sat Nov 11 19:49:40 2023: BS 5228 completed
Sat Nov 11 19:49:55 2023: BS 5229 completed
Sat Nov 11 19:50:10 2023: BS 5230 completed
Sat Nov 11 19:50:25 2023: BS 5231 completed
Sat Nov 11 19:50:40 2023: BS 5232 completed
Sat Nov 11 19:50:55 2023: BS 5233 completed
Sat Nov 11 19:51:10 2023: BS 5234 completed
Sat Nov 11 19:51:25 2023: BS 5235 completed
Sat Nov 11 19:51:40 2023: BS 5236 completed
Sat Nov 11 19:51:55 2023: BS 5237 completed
Sat Nov 11 19:52:10 2023: BS 5238 completed
Sat Nov 11 19:52:25 2023: BS 5239 completed
Sat Nov 11 19:52:40 2023: BS 5240 completed
Sat Nov 11 19:52:54 2023: BS 5241 completed
Sat Nov 11 19:53:09 2023: BS 5242 completed
Sat Nov 11 19:53:24 2023: BS 5243 completed
Sat Nov 11 19:53:39 2023: BS 5244 completed
Sat Nov 11 19:53:54 2023: BS 5245 completed
Sat Nov 11 19:54:09 2023: BS 5246 completed
Sat Nov 11 19:54:24 2023: BS 5247 completed
Sat Nov 11 19:54:39 2023: BS 5248 completed
Sat Nov 11 19:54:54 2023: BS 5249 completed
Sat Nov 11 19:55:09 2023: BS 5250 completed
Sat Nov 11 19:55:24 2023: BS 5251 completed
Sat Nov 11 19:55:39 2023: BS 5252 completed
Sat Nov 11 19:55:53 2023: BS 5253 completed
Sat Nov 11 19:56:08 2023: BS 5254 completed
Sat Nov 11 19:56:23 2023: BS 5255 completed
Sat Nov 11 19:56:38 2023: BS 5256 completed
Sat Nov 11 19:56:53 2023: BS 5257 completed
Sat Nov 11 19:57:08 2023: BS 5258 completed
Sat Nov 11 19:57:23 2023: BS 5259 completed
Sat Nov 11 19:57:38 2023: BS 5260 completed
Sat Nov 11 19:57:53 2023: BS 5261 completed
Sat Nov 11 19:58:08 2023: BS 5262 completed
Sat Nov 11 19:58:23 2023: BS 5263 completed
Sat Nov 11 19:58:38 2023: BS 5264 completed
Sat Nov 11 19:58:53 2023: BS 5265 completed
Sat Nov 11 19:59:07 2023: BS 5266 completed
Sat Nov 11 19:59:22 2023: BS 5267 completed
Sat Nov 11 19:59:37 2023: BS 5268 completed
Sat Nov 11 19:59:52 2023: BS 5269 completed
Sat Nov 11 20:00:07 2023: BS 5270 completed
Sat Nov 11 20:00:22 2023: BS 5271 completed
Sat Nov 11 20:00:37 2023: BS 5272 completed
Sat Nov 11 20:00:52 2023: BS 5273 completed
Sat Nov 11 20:01:07 2023: BS 5274 completed
Sat Nov 11 20:01:22 2023: BS 5275 completed
Sat Nov 11 20:01:37 2023: BS 5276 completed
Sat Nov 11 20:01:52 2023: BS 5277 completed
Sat Nov 11 20:02:06 2023: BS 5278 completed
Sat Nov 11 20:02:21 2023: BS 5279 completed
Sat Nov 11 20:02:36 2023: BS 5280 completed
Sat Nov 11 20:02:51 2023: BS 5281 completed
Sat Nov 11 20:03:06 2023: BS 5282 completed
Sat Nov 11 20:03:21 2023: BS 5283 completed
Sat Nov 11 20:03:36 2023: BS 5284 completed
Sat Nov 11 20:03:51 2023: BS 5285 completed
Sat Nov 11 20:04:06 2023: BS 5286 completed
Sat Nov 11 20:04:21 2023: BS 5287 completed
Sat Nov 11 20:04:36 2023: BS 5288 completed
Sat Nov 11 20:04:51 2023: BS 5289 completed
Sat Nov 11 20:05:06 2023: BS 5290 completed
Sat Nov 11 20:05:20 2023: BS 5291 completed
Sat Nov 11 20:05:35 2023: BS 5292 completed
Sat Nov 11 20:05:50 2023: BS 5293 completed
Sat Nov 11 20:06:05 2023: BS 5294 completed
Sat Nov 11 20:06:20 2023: BS 5295 completed
Sat Nov 11 20:06:35 2023: BS 5296 completed
Sat Nov 11 20:06:50 2023: BS 5297 completed
Sat Nov 11 20:07:05 2023: BS 5298 completed
Sat Nov 11 20:07:20 2023: BS 5299 completed
Sat Nov 11 20:07:35 2023: BS 5300 completed
Sat Nov 11 20:07:50 2023: BS 5301 completed
Sat Nov 11 20:08:05 2023: BS 5302 completed
Sat Nov 11 20:08:20 2023: BS 5303 completed
Sat Nov 11 20:08:34 2023: BS 5304 completed
Sat Nov 11 20:08:49 2023: BS 5305 completed
Sat Nov 11 20:09:04 2023: BS 5306 completed
Sat Nov 11 20:09:19 2023: BS 5307 completed
Sat Nov 11 20:09:34 2023: BS 5308 completed
Sat Nov 11 20:09:49 2023: BS 5309 completed
Sat Nov 11 20:10:04 2023: BS 5310 completed
Sat Nov 11 20:10:19 2023: BS 5311 completed
Sat Nov 11 20:10:34 2023: BS 5312 completed
Sat Nov 11 20:10:49 2023: BS 5313 completed
Sat Nov 11 20:11:04 2023: BS 5314 completed
Sat Nov 11 20:11:19 2023: BS 5315 completed
Sat Nov 11 20:11:33 2023: BS 5316 completed
Sat Nov 11 20:11:48 2023: BS 5317 completed
Sat Nov 11 20:12:03 2023: BS 5318 completed
Sat Nov 11 20:12:18 2023: BS 5319 completed
Sat Nov 11 20:12:33 2023: BS 5320 completed
Sat Nov 11 20:12:48 2023: BS 5321 completed
Sat Nov 11 20:13:03 2023: BS 5322 completed
Sat Nov 11 20:13:18 2023: BS 5323 completed
Sat Nov 11 20:13:33 2023: BS 5324 completed
Sat Nov 11 20:13:48 2023: BS 5325 completed
Sat Nov 11 20:14:03 2023: BS 5326 completed
Sat Nov 11 20:14:18 2023: BS 5327 completed
Sat Nov 11 20:14:33 2023: BS 5328 completed
Sat Nov 11 20:14:47 2023: BS 5329 completed
Sat Nov 11 20:15:02 2023: BS 5330 completed
Sat Nov 11 20:15:17 2023: BS 5331 completed
Sat Nov 11 20:15:32 2023: BS 5332 completed
Sat Nov 11 20:15:47 2023: BS 5333 completed
Sat Nov 11 20:16:02 2023: BS 5334 completed
Sat Nov 11 20:16:17 2023: BS 5335 completed
Sat Nov 11 20:16:32 2023: BS 5336 completed
Sat Nov 11 20:16:47 2023: BS 5337 completed
Sat Nov 11 20:17:02 2023: BS 5338 completed
Sat Nov 11 20:17:17 2023: BS 5339 completed
Sat Nov 11 20:17:32 2023: BS 5340 completed
Sat Nov 11 20:17:47 2023: BS 5341 completed
Sat Nov 11 20:18:01 2023: BS 5342 completed
Sat Nov 11 20:18:16 2023: BS 5343 completed
Sat Nov 11 20:18:31 2023: BS 5344 completed
Sat Nov 11 20:18:46 2023: BS 5345 completed
Sat Nov 11 20:19:01 2023: BS 5346 completed
Sat Nov 11 20:19:16 2023: BS 5347 completed
Sat Nov 11 20:19:31 2023: BS 5348 completed
Sat Nov 11 20:19:46 2023: BS 5349 completed
Sat Nov 11 20:20:01 2023: BS 5350 completed
Sat Nov 11 20:20:16 2023: BS 5351 completed
Sat Nov 11 20:20:31 2023: BS 5352 completed
Sat Nov 11 20:20:46 2023: BS 5353 completed
Sat Nov 11 20:21:00 2023: BS 5354 completed
Sat Nov 11 20:21:15 2023: BS 5355 completed
Sat Nov 11 20:21:30 2023: BS 5356 completed
Sat Nov 11 20:21:45 2023: BS 5357 completed
Sat Nov 11 20:22:00 2023: BS 5358 completed
Sat Nov 11 20:22:15 2023: BS 5359 completed
Sat Nov 11 20:22:30 2023: BS 5360 completed
Sat Nov 11 20:22:45 2023: BS 5361 completed
Sat Nov 11 20:23:00 2023: BS 5362 completed
Sat Nov 11 20:23:15 2023: BS 5363 completed
Sat Nov 11 20:23:30 2023: BS 5364 completed
Sat Nov 11 20:23:45 2023: BS 5365 completed
Sat Nov 11 20:24:00 2023: BS 5366 completed
Sat Nov 11 20:24:14 2023: BS 5367 completed
Sat Nov 11 20:24:29 2023: BS 5368 completed
Sat Nov 11 20:24:44 2023: BS 5369 completed
Sat Nov 11 20:24:59 2023: BS 5370 completed
Sat Nov 11 20:25:14 2023: BS 5371 completed
Sat Nov 11 20:25:29 2023: BS 5372 completed
Sat Nov 11 20:25:44 2023: BS 5373 completed
Sat Nov 11 20:25:59 2023: BS 5374 completed
Sat Nov 11 20:26:14 2023: BS 5375 completed
Sat Nov 11 20:26:29 2023: BS 5376 completed
Sat Nov 11 20:26:44 2023: BS 5377 completed
Sat Nov 11 20:26:59 2023: BS 5378 completed
Sat Nov 11 20:27:14 2023: BS 5379 completed
Sat Nov 11 20:27:28 2023: BS 5380 completed
Sat Nov 11 20:27:43 2023: BS 5381 completed
Sat Nov 11 20:27:58 2023: BS 5382 completed
Sat Nov 11 20:28:13 2023: BS 5383 completed
Sat Nov 11 20:28:28 2023: BS 5384 completed
Sat Nov 11 20:28:43 2023: BS 5385 completed
Sat Nov 11 20:28:58 2023: BS 5386 completed
Sat Nov 11 20:29:13 2023: BS 5387 completed
Sat Nov 11 20:29:28 2023: BS 5388 completed
Sat Nov 11 20:29:43 2023: BS 5389 completed
Sat Nov 11 20:29:58 2023: BS 5390 completed
Sat Nov 11 20:30:13 2023: BS 5391 completed
Sat Nov 11 20:30:27 2023: BS 5392 completed
Sat Nov 11 20:30:42 2023: BS 5393 completed
Sat Nov 11 20:30:57 2023: BS 5394 completed
Sat Nov 11 20:31:12 2023: BS 5395 completed
Sat Nov 11 20:31:27 2023: BS 5396 completed
Sat Nov 11 20:31:42 2023: BS 5397 completed
Sat Nov 11 20:31:57 2023: BS 5398 completed
Sat Nov 11 20:32:12 2023: BS 5399 completed
Sat Nov 11 20:32:27 2023: BS 5400 completed
Sat Nov 11 20:32:42 2023: BS 5401 completed
Sat Nov 11 20:32:57 2023: BS 5402 completed
Sat Nov 11 20:33:12 2023: BS 5403 completed
Sat Nov 11 20:33:27 2023: BS 5404 completed
Sat Nov 11 20:33:41 2023: BS 5405 completed
Sat Nov 11 20:33:56 2023: BS 5406 completed
Sat Nov 11 20:34:11 2023: BS 5407 completed
Sat Nov 11 20:34:26 2023: BS 5408 completed
Sat Nov 11 20:34:41 2023: BS 5409 completed
Sat Nov 11 20:34:56 2023: BS 5410 completed
Sat Nov 11 20:35:11 2023: BS 5411 completed
Sat Nov 11 20:35:26 2023: BS 5412 completed
Sat Nov 11 20:35:41 2023: BS 5413 completed
Sat Nov 11 20:35:56 2023: BS 5414 completed
Sat Nov 11 20:36:11 2023: BS 5415 completed
Sat Nov 11 20:36:26 2023: BS 5416 completed
Sat Nov 11 20:36:41 2023: BS 5417 completed
Sat Nov 11 20:36:55 2023: BS 5418 completed
Sat Nov 11 20:37:10 2023: BS 5419 completed
Sat Nov 11 20:37:25 2023: BS 5420 completed
Sat Nov 11 20:37:40 2023: BS 5421 completed
Sat Nov 11 20:37:55 2023: BS 5422 completed
Sat Nov 11 20:38:10 2023: BS 5423 completed
Sat Nov 11 20:38:25 2023: BS 5424 completed
Sat Nov 11 20:38:40 2023: BS 5425 completed
Sat Nov 11 20:38:55 2023: BS 5426 completed
Sat Nov 11 20:39:10 2023: BS 5427 completed
Sat Nov 11 20:39:25 2023: BS 5428 completed
Sat Nov 11 20:39:40 2023: BS 5429 completed
Sat Nov 11 20:39:54 2023: BS 5430 completed
Sat Nov 11 20:40:09 2023: BS 5431 completed
Sat Nov 11 20:40:24 2023: BS 5432 completed
Sat Nov 11 20:40:39 2023: BS 5433 completed
Sat Nov 11 20:40:54 2023: BS 5434 completed
Sat Nov 11 20:41:09 2023: BS 5435 completed
Sat Nov 11 20:41:24 2023: BS 5436 completed
Sat Nov 11 20:41:39 2023: BS 5437 completed
Sat Nov 11 20:41:54 2023: BS 5438 completed
Sat Nov 11 20:42:09 2023: BS 5439 completed
Sat Nov 11 20:42:24 2023: BS 5440 completed
Sat Nov 11 20:42:39 2023: BS 5441 completed
Sat Nov 11 20:42:54 2023: BS 5442 completed
Sat Nov 11 20:43:08 2023: BS 5443 completed
Sat Nov 11 20:43:23 2023: BS 5444 completed
Sat Nov 11 20:43:38 2023: BS 5445 completed
Sat Nov 11 20:43:53 2023: BS 5446 completed
Sat Nov 11 20:44:08 2023: BS 5447 completed
Sat Nov 11 20:44:23 2023: BS 5448 completed
Sat Nov 11 20:44:38 2023: BS 5449 completed
Sat Nov 11 20:44:53 2023: BS 5450 completed
Sat Nov 11 20:45:08 2023: BS 5451 completed
Sat Nov 11 20:45:23 2023: BS 5452 completed
Sat Nov 11 20:45:38 2023: BS 5453 completed
Sat Nov 11 20:45:53 2023: BS 5454 completed
Sat Nov 11 20:46:07 2023: BS 5455 completed
Sat Nov 11 20:46:22 2023: BS 5456 completed
Sat Nov 11 20:46:37 2023: BS 5457 completed
Sat Nov 11 20:46:52 2023: BS 5458 completed
Sat Nov 11 20:47:07 2023: BS 5459 completed
Sat Nov 11 20:47:22 2023: BS 5460 completed
Sat Nov 11 20:47:37 2023: BS 5461 completed
Sat Nov 11 20:47:52 2023: BS 5462 completed
Sat Nov 11 20:48:07 2023: BS 5463 completed
Sat Nov 11 20:48:22 2023: BS 5464 completed
Sat Nov 11 20:48:37 2023: BS 5465 completed
Sat Nov 11 20:48:52 2023: BS 5466 completed
Sat Nov 11 20:49:07 2023: BS 5467 completed
Sat Nov 11 20:49:21 2023: BS 5468 completed
Sat Nov 11 20:49:36 2023: BS 5469 completed
Sat Nov 11 20:49:51 2023: BS 5470 completed
Sat Nov 11 20:50:06 2023: BS 5471 completed
Sat Nov 11 20:50:21 2023: BS 5472 completed
Sat Nov 11 20:50:36 2023: BS 5473 completed
Sat Nov 11 20:50:51 2023: BS 5474 completed
Sat Nov 11 20:51:06 2023: BS 5475 completed
Sat Nov 11 20:51:21 2023: BS 5476 completed
Sat Nov 11 20:51:36 2023: BS 5477 completed
Sat Nov 11 20:51:51 2023: BS 5478 completed
Sat Nov 11 20:52:06 2023: BS 5479 completed
Sat Nov 11 20:52:21 2023: BS 5480 completed
Sat Nov 11 20:52:35 2023: BS 5481 completed
Sat Nov 11 20:52:50 2023: BS 5482 completed
Sat Nov 11 20:53:05 2023: BS 5483 completed
Sat Nov 11 20:53:20 2023: BS 5484 completed
Sat Nov 11 20:53:35 2023: BS 5485 completed
Sat Nov 11 20:53:50 2023: BS 5486 completed
Sat Nov 11 20:54:05 2023: BS 5487 completed
Sat Nov 11 20:54:20 2023: BS 5488 completed
Sat Nov 11 20:54:35 2023: BS 5489 completed
Sat Nov 11 20:54:50 2023: BS 5490 completed
Sat Nov 11 20:55:05 2023: BS 5491 completed
Sat Nov 11 20:55:20 2023: BS 5492 completed
Sat Nov 11 20:55:34 2023: BS 5493 completed
Sat Nov 11 20:55:49 2023: BS 5494 completed
Sat Nov 11 20:56:04 2023: BS 5495 completed
Sat Nov 11 20:56:19 2023: BS 5496 completed
Sat Nov 11 20:56:34 2023: BS 5497 completed
Sat Nov 11 20:56:49 2023: BS 5498 completed
Sat Nov 11 20:57:04 2023: BS 5499 completed
Sat Nov 11 20:57:19 2023: BS 5500 completed
Sat Nov 11 20:57:34 2023: BS 5501 completed
Sat Nov 11 20:57:49 2023: BS 5502 completed
Sat Nov 11 20:58:04 2023: BS 5503 completed
Sat Nov 11 20:58:19 2023: BS 5504 completed
Sat Nov 11 20:58:34 2023: BS 5505 completed
Sat Nov 11 20:58:48 2023: BS 5506 completed
Sat Nov 11 20:59:03 2023: BS 5507 completed
Sat Nov 11 20:59:18 2023: BS 5508 completed
Sat Nov 11 20:59:33 2023: BS 5509 completed
Sat Nov 11 20:59:48 2023: BS 5510 completed
Sat Nov 11 21:00:03 2023: BS 5511 completed
Sat Nov 11 21:00:18 2023: BS 5512 completed
Sat Nov 11 21:00:33 2023: BS 5513 completed
Sat Nov 11 21:00:48 2023: BS 5514 completed
Sat Nov 11 21:01:03 2023: BS 5515 completed
Sat Nov 11 21:01:18 2023: BS 5516 completed
Sat Nov 11 21:01:33 2023: BS 5517 completed
Sat Nov 11 21:01:48 2023: BS 5518 completed
Sat Nov 11 21:02:02 2023: BS 5519 completed
Sat Nov 11 21:02:17 2023: BS 5520 completed
Sat Nov 11 21:02:32 2023: BS 5521 completed
Sat Nov 11 21:02:47 2023: BS 5522 completed
Sat Nov 11 21:03:02 2023: BS 5523 completed
Sat Nov 11 21:03:17 2023: BS 5524 completed
Sat Nov 11 21:03:32 2023: BS 5525 completed
Sat Nov 11 21:03:47 2023: BS 5526 completed
Sat Nov 11 21:04:02 2023: BS 5527 completed
Sat Nov 11 21:04:17 2023: BS 5528 completed
Sat Nov 11 21:04:32 2023: BS 5529 completed
Sat Nov 11 21:04:47 2023: BS 5530 completed
Sat Nov 11 21:05:01 2023: BS 5531 completed
Sat Nov 11 21:05:16 2023: BS 5532 completed
Sat Nov 11 21:05:31 2023: BS 5533 completed
Sat Nov 11 21:05:46 2023: BS 5534 completed
Sat Nov 11 21:06:01 2023: BS 5535 completed
Sat Nov 11 21:06:16 2023: BS 5536 completed
Sat Nov 11 21:06:31 2023: BS 5537 completed
Sat Nov 11 21:06:46 2023: BS 5538 completed
Sat Nov 11 21:07:01 2023: BS 5539 completed
Sat Nov 11 21:07:16 2023: BS 5540 completed
Sat Nov 11 21:07:31 2023: BS 5541 completed
Sat Nov 11 21:07:46 2023: BS 5542 completed
Sat Nov 11 21:08:01 2023: BS 5543 completed
Sat Nov 11 21:08:15 2023: BS 5544 completed
Sat Nov 11 21:08:30 2023: BS 5545 completed
Sat Nov 11 21:08:45 2023: BS 5546 completed
Sat Nov 11 21:09:00 2023: BS 5547 completed
Sat Nov 11 21:09:15 2023: BS 5548 completed
Sat Nov 11 21:09:30 2023: BS 5549 completed
Sat Nov 11 21:09:45 2023: BS 5550 completed
Sat Nov 11 21:10:00 2023: BS 5551 completed
Sat Nov 11 21:10:15 2023: BS 5552 completed
Sat Nov 11 21:10:30 2023: BS 5553 completed
Sat Nov 11 21:10:45 2023: BS 5554 completed
Sat Nov 11 21:11:00 2023: BS 5555 completed
Sat Nov 11 21:11:15 2023: BS 5556 completed
Sat Nov 11 21:11:29 2023: BS 5557 completed
Sat Nov 11 21:11:44 2023: BS 5558 completed
Sat Nov 11 21:11:59 2023: BS 5559 completed
Sat Nov 11 21:12:14 2023: BS 5560 completed
Sat Nov 11 21:12:29 2023: BS 5561 completed
Sat Nov 11 21:12:44 2023: BS 5562 completed
Sat Nov 11 21:12:59 2023: BS 5563 completed
Sat Nov 11 21:13:14 2023: BS 5564 completed
Sat Nov 11 21:13:29 2023: BS 5565 completed
Sat Nov 11 21:13:44 2023: BS 5566 completed
Sat Nov 11 21:13:59 2023: BS 5567 completed
Sat Nov 11 21:14:14 2023: BS 5568 completed
Sat Nov 11 21:14:28 2023: BS 5569 completed
Sat Nov 11 21:14:43 2023: BS 5570 completed
Sat Nov 11 21:14:58 2023: BS 5571 completed
Sat Nov 11 21:15:13 2023: BS 5572 completed
Sat Nov 11 21:15:28 2023: BS 5573 completed
Sat Nov 11 21:15:43 2023: BS 5574 completed
Sat Nov 11 21:15:58 2023: BS 5575 completed
Sat Nov 11 21:16:13 2023: BS 5576 completed
Sat Nov 11 21:16:28 2023: BS 5577 completed
Sat Nov 11 21:16:43 2023: BS 5578 completed
Sat Nov 11 21:16:58 2023: BS 5579 completed
Sat Nov 11 21:17:13 2023: BS 5580 completed
Sat Nov 11 21:17:28 2023: BS 5581 completed
Sat Nov 11 21:17:42 2023: BS 5582 completed
Sat Nov 11 21:17:57 2023: BS 5583 completed
Sat Nov 11 21:18:12 2023: BS 5584 completed
Sat Nov 11 21:18:27 2023: BS 5585 completed
Sat Nov 11 21:18:42 2023: BS 5586 completed
Sat Nov 11 21:18:57 2023: BS 5587 completed
Sat Nov 11 21:19:12 2023: BS 5588 completed
Sat Nov 11 21:19:27 2023: BS 5589 completed
Sat Nov 11 21:19:42 2023: BS 5590 completed
Sat Nov 11 21:19:57 2023: BS 5591 completed
Sat Nov 11 21:20:12 2023: BS 5592 completed
Sat Nov 11 21:20:27 2023: BS 5593 completed
Sat Nov 11 21:20:42 2023: BS 5594 completed
Sat Nov 11 21:20:56 2023: BS 5595 completed
Sat Nov 11 21:21:11 2023: BS 5596 completed
Sat Nov 11 21:21:26 2023: BS 5597 completed
Sat Nov 11 21:21:41 2023: BS 5598 completed
Sat Nov 11 21:21:56 2023: BS 5599 completed
Sat Nov 11 21:22:11 2023: BS 5600 completed
Sat Nov 11 21:22:26 2023: BS 5601 completed
Sat Nov 11 21:22:41 2023: BS 5602 completed
Sat Nov 11 21:22:56 2023: BS 5603 completed
Sat Nov 11 21:23:11 2023: BS 5604 completed
Sat Nov 11 21:23:26 2023: BS 5605 completed
Sat Nov 11 21:23:41 2023: BS 5606 completed
Sat Nov 11 21:23:55 2023: BS 5607 completed
Sat Nov 11 21:24:10 2023: BS 5608 completed
Sat Nov 11 21:24:25 2023: BS 5609 completed
Sat Nov 11 21:24:40 2023: BS 5610 completed
Sat Nov 11 21:24:55 2023: BS 5611 completed
Sat Nov 11 21:25:10 2023: BS 5612 completed
Sat Nov 11 21:25:25 2023: BS 5613 completed
Sat Nov 11 21:25:40 2023: BS 5614 completed
Sat Nov 11 21:25:55 2023: BS 5615 completed
Sat Nov 11 21:26:10 2023: BS 5616 completed
Sat Nov 11 21:26:25 2023: BS 5617 completed
Sat Nov 11 21:26:40 2023: BS 5618 completed
Sat Nov 11 21:26:55 2023: BS 5619 completed
Sat Nov 11 21:27:09 2023: BS 5620 completed
Sat Nov 11 21:27:24 2023: BS 5621 completed
Sat Nov 11 21:27:39 2023: BS 5622 completed
Sat Nov 11 21:27:54 2023: BS 5623 completed
Sat Nov 11 21:28:09 2023: BS 5624 completed
Sat Nov 11 21:28:24 2023: BS 5625 completed
Sat Nov 11 21:28:39 2023: BS 5626 completed
Sat Nov 11 21:28:54 2023: BS 5627 completed
Sat Nov 11 21:29:09 2023: BS 5628 completed
Sat Nov 11 21:29:24 2023: BS 5629 completed
Sat Nov 11 21:29:39 2023: BS 5630 completed
Sat Nov 11 21:29:54 2023: BS 5631 completed
Sat Nov 11 21:30:08 2023: BS 5632 completed
Sat Nov 11 21:30:23 2023: BS 5633 completed
Sat Nov 11 21:30:38 2023: BS 5634 completed
Sat Nov 11 21:30:53 2023: BS 5635 completed
Sat Nov 11 21:31:08 2023: BS 5636 completed
Sat Nov 11 21:31:23 2023: BS 5637 completed
Sat Nov 11 21:31:38 2023: BS 5638 completed
Sat Nov 11 21:31:53 2023: BS 5639 completed
Sat Nov 11 21:32:08 2023: BS 5640 completed
Sat Nov 11 21:32:23 2023: BS 5641 completed
Sat Nov 11 21:32:38 2023: BS 5642 completed
Sat Nov 11 21:32:53 2023: BS 5643 completed
Sat Nov 11 21:33:08 2023: BS 5644 completed
Sat Nov 11 21:33:22 2023: BS 5645 completed
Sat Nov 11 21:33:37 2023: BS 5646 completed
Sat Nov 11 21:33:52 2023: BS 5647 completed
Sat Nov 11 21:34:07 2023: BS 5648 completed
Sat Nov 11 21:34:22 2023: BS 5649 completed
Sat Nov 11 21:34:37 2023: BS 5650 completed
Sat Nov 11 21:34:52 2023: BS 5651 completed
Sat Nov 11 21:35:07 2023: BS 5652 completed
Sat Nov 11 21:35:22 2023: BS 5653 completed
Sat Nov 11 21:35:37 2023: BS 5654 completed
Sat Nov 11 21:35:52 2023: BS 5655 completed
Sat Nov 11 21:36:07 2023: BS 5656 completed
Sat Nov 11 21:36:22 2023: BS 5657 completed
Sat Nov 11 21:36:36 2023: BS 5658 completed
Sat Nov 11 21:36:51 2023: BS 5659 completed
Sat Nov 11 21:37:06 2023: BS 5660 completed
Sat Nov 11 21:37:21 2023: BS 5661 completed
Sat Nov 11 21:37:36 2023: BS 5662 completed
Sat Nov 11 21:37:51 2023: BS 5663 completed
Sat Nov 11 21:38:06 2023: BS 5664 completed
Sat Nov 11 21:38:21 2023: BS 5665 completed
Sat Nov 11 21:38:36 2023: BS 5666 completed
Sat Nov 11 21:38:51 2023: BS 5667 completed
Sat Nov 11 21:39:06 2023: BS 5668 completed
Sat Nov 11 21:39:21 2023: BS 5669 completed
Sat Nov 11 21:39:35 2023: BS 5670 completed
Sat Nov 11 21:39:50 2023: BS 5671 completed
Sat Nov 11 21:40:05 2023: BS 5672 completed
Sat Nov 11 21:40:20 2023: BS 5673 completed
Sat Nov 11 21:40:35 2023: BS 5674 completed
Sat Nov 11 21:40:50 2023: BS 5675 completed
Sat Nov 11 21:41:05 2023: BS 5676 completed
Sat Nov 11 21:41:20 2023: BS 5677 completed
Sat Nov 11 21:41:35 2023: BS 5678 completed
Sat Nov 11 21:41:50 2023: BS 5679 completed
Sat Nov 11 21:42:05 2023: BS 5680 completed
Sat Nov 11 21:42:20 2023: BS 5681 completed
Sat Nov 11 21:42:35 2023: BS 5682 completed
Sat Nov 11 21:42:49 2023: BS 5683 completed
Sat Nov 11 21:43:04 2023: BS 5684 completed
Sat Nov 11 21:43:19 2023: BS 5685 completed
Sat Nov 11 21:43:34 2023: BS 5686 completed
Sat Nov 11 21:43:49 2023: BS 5687 completed
Sat Nov 11 21:44:04 2023: BS 5688 completed
Sat Nov 11 21:44:19 2023: BS 5689 completed
Sat Nov 11 21:44:34 2023: BS 5690 completed
Sat Nov 11 21:44:49 2023: BS 5691 completed
Sat Nov 11 21:45:04 2023: BS 5692 completed
Sat Nov 11 21:45:19 2023: BS 5693 completed
Sat Nov 11 21:45:34 2023: BS 5694 completed
Sat Nov 11 21:45:49 2023: BS 5695 completed
Sat Nov 11 21:46:03 2023: BS 5696 completed
Sat Nov 11 21:46:18 2023: BS 5697 completed
Sat Nov 11 21:46:33 2023: BS 5698 completed
Sat Nov 11 21:46:48 2023: BS 5699 completed
Sat Nov 11 21:47:03 2023: BS 5700 completed
Sat Nov 11 21:47:18 2023: BS 5701 completed
Sat Nov 11 21:47:33 2023: BS 5702 completed
Sat Nov 11 21:47:48 2023: BS 5703 completed
Sat Nov 11 21:48:03 2023: BS 5704 completed
Sat Nov 11 21:48:18 2023: BS 5705 completed
Sat Nov 11 21:48:33 2023: BS 5706 completed
Sat Nov 11 21:48:48 2023: BS 5707 completed
Sat Nov 11 21:49:02 2023: BS 5708 completed
Sat Nov 11 21:49:17 2023: BS 5709 completed
Sat Nov 11 21:49:32 2023: BS 5710 completed
Sat Nov 11 21:49:47 2023: BS 5711 completed
Sat Nov 11 21:50:02 2023: BS 5712 completed
Sat Nov 11 21:50:17 2023: BS 5713 completed
Sat Nov 11 21:50:32 2023: BS 5714 completed
Sat Nov 11 21:50:47 2023: BS 5715 completed
Sat Nov 11 21:51:02 2023: BS 5716 completed
Sat Nov 11 21:51:17 2023: BS 5717 completed
Sat Nov 11 21:51:32 2023: BS 5718 completed
Sat Nov 11 21:51:47 2023: BS 5719 completed
Sat Nov 11 21:52:02 2023: BS 5720 completed
Sat Nov 11 21:52:16 2023: BS 5721 completed
Sat Nov 11 21:52:31 2023: BS 5722 completed
Sat Nov 11 21:52:46 2023: BS 5723 completed
Sat Nov 11 21:53:01 2023: BS 5724 completed
Sat Nov 11 21:53:16 2023: BS 5725 completed
Sat Nov 11 21:53:31 2023: BS 5726 completed
Sat Nov 11 21:53:46 2023: BS 5727 completed
Sat Nov 11 21:54:01 2023: BS 5728 completed
Sat Nov 11 21:54:16 2023: BS 5729 completed
Sat Nov 11 21:54:31 2023: BS 5730 completed
Sat Nov 11 21:54:46 2023: BS 5731 completed
Sat Nov 11 21:55:01 2023: BS 5732 completed
Sat Nov 11 21:55:16 2023: BS 5733 completed
Sat Nov 11 21:55:30 2023: BS 5734 completed
Sat Nov 11 21:55:45 2023: BS 5735 completed
Sat Nov 11 21:56:00 2023: BS 5736 completed
Sat Nov 11 21:56:15 2023: BS 5737 completed
Sat Nov 11 21:56:30 2023: BS 5738 completed
Sat Nov 11 21:56:45 2023: BS 5739 completed
Sat Nov 11 21:57:00 2023: BS 5740 completed
Sat Nov 11 21:57:15 2023: BS 5741 completed
Sat Nov 11 21:57:30 2023: BS 5742 completed
Sat Nov 11 21:57:45 2023: BS 5743 completed
Sat Nov 11 21:58:00 2023: BS 5744 completed
Sat Nov 11 21:58:15 2023: BS 5745 completed
Sat Nov 11 21:58:29 2023: BS 5746 completed
Sat Nov 11 21:58:44 2023: BS 5747 completed
Sat Nov 11 21:58:59 2023: BS 5748 completed
Sat Nov 11 21:59:14 2023: BS 5749 completed
Sat Nov 11 21:59:29 2023: BS 5750 completed
Sat Nov 11 21:59:44 2023: BS 5751 completed
Sat Nov 11 21:59:59 2023: BS 5752 completed
Sat Nov 11 22:00:14 2023: BS 5753 completed
Sat Nov 11 22:00:29 2023: BS 5754 completed
Sat Nov 11 22:00:44 2023: BS 5755 completed
Sat Nov 11 22:00:59 2023: BS 5756 completed
Sat Nov 11 22:01:14 2023: BS 5757 completed
Sat Nov 11 22:01:29 2023: BS 5758 completed
Sat Nov 11 22:01:43 2023: BS 5759 completed
Sat Nov 11 22:01:58 2023: BS 5760 completed
Sat Nov 11 22:02:13 2023: BS 5761 completed
Sat Nov 11 22:02:28 2023: BS 5762 completed
Sat Nov 11 22:02:43 2023: BS 5763 completed
Sat Nov 11 22:02:58 2023: BS 5764 completed
Sat Nov 11 22:03:13 2023: BS 5765 completed
Sat Nov 11 22:03:28 2023: BS 5766 completed
Sat Nov 11 22:03:43 2023: BS 5767 completed
Sat Nov 11 22:03:58 2023: BS 5768 completed
Sat Nov 11 22:04:13 2023: BS 5769 completed
Sat Nov 11 22:04:28 2023: BS 5770 completed
Sat Nov 11 22:04:43 2023: BS 5771 completed
Sat Nov 11 22:04:57 2023: BS 5772 completed
Sat Nov 11 22:05:12 2023: BS 5773 completed
Sat Nov 11 22:05:27 2023: BS 5774 completed
Sat Nov 11 22:05:42 2023: BS 5775 completed
Sat Nov 11 22:05:57 2023: BS 5776 completed
Sat Nov 11 22:06:12 2023: BS 5777 completed
Sat Nov 11 22:06:27 2023: BS 5778 completed
Sat Nov 11 22:06:42 2023: BS 5779 completed
Sat Nov 11 22:06:57 2023: BS 5780 completed
Sat Nov 11 22:07:12 2023: BS 5781 completed
Sat Nov 11 22:07:27 2023: BS 5782 completed
Sat Nov 11 22:07:42 2023: BS 5783 completed
Sat Nov 11 22:07:56 2023: BS 5784 completed
Sat Nov 11 22:08:11 2023: BS 5785 completed
Sat Nov 11 22:08:26 2023: BS 5786 completed
Sat Nov 11 22:08:41 2023: BS 5787 completed
Sat Nov 11 22:08:56 2023: BS 5788 completed
Sat Nov 11 22:09:11 2023: BS 5789 completed
Sat Nov 11 22:09:26 2023: BS 5790 completed
Sat Nov 11 22:09:41 2023: BS 5791 completed
Sat Nov 11 22:09:56 2023: BS 5792 completed
Sat Nov 11 22:10:11 2023: BS 5793 completed
Sat Nov 11 22:10:26 2023: BS 5794 completed
Sat Nov 11 22:10:41 2023: BS 5795 completed
Sat Nov 11 22:10:56 2023: BS 5796 completed
Sat Nov 11 22:11:10 2023: BS 5797 completed
Sat Nov 11 22:11:25 2023: BS 5798 completed
Sat Nov 11 22:11:40 2023: BS 5799 completed
Sat Nov 11 22:11:55 2023: BS 5800 completed
Sat Nov 11 22:12:10 2023: BS 5801 completed
Sat Nov 11 22:12:25 2023: BS 5802 completed
Sat Nov 11 22:12:40 2023: BS 5803 completed
Sat Nov 11 22:12:55 2023: BS 5804 completed
Sat Nov 11 22:13:10 2023: BS 5805 completed
Sat Nov 11 22:13:25 2023: BS 5806 completed
Sat Nov 11 22:13:40 2023: BS 5807 completed
Sat Nov 11 22:13:55 2023: BS 5808 completed
Sat Nov 11 22:14:09 2023: BS 5809 completed
Sat Nov 11 22:14:24 2023: BS 5810 completed
Sat Nov 11 22:14:39 2023: BS 5811 completed
Sat Nov 11 22:14:54 2023: BS 5812 completed
Sat Nov 11 22:15:09 2023: BS 5813 completed
Sat Nov 11 22:15:24 2023: BS 5814 completed
Sat Nov 11 22:15:39 2023: BS 5815 completed
Sat Nov 11 22:15:54 2023: BS 5816 completed
Sat Nov 11 22:16:09 2023: BS 5817 completed
Sat Nov 11 22:16:24 2023: BS 5818 completed
Sat Nov 11 22:16:39 2023: BS 5819 completed
Sat Nov 11 22:16:54 2023: BS 5820 completed
Sat Nov 11 22:17:09 2023: BS 5821 completed
Sat Nov 11 22:17:23 2023: BS 5822 completed
Sat Nov 11 22:17:38 2023: BS 5823 completed
Sat Nov 11 22:17:53 2023: BS 5824 completed
Sat Nov 11 22:18:08 2023: BS 5825 completed
Sat Nov 11 22:18:23 2023: BS 5826 completed
Sat Nov 11 22:18:38 2023: BS 5827 completed
Sat Nov 11 22:18:53 2023: BS 5828 completed
Sat Nov 11 22:19:08 2023: BS 5829 completed
Sat Nov 11 22:19:23 2023: BS 5830 completed
Sat Nov 11 22:19:38 2023: BS 5831 completed
Sat Nov 11 22:19:53 2023: BS 5832 completed
Sat Nov 11 22:20:08 2023: BS 5833 completed
Sat Nov 11 22:20:23 2023: BS 5834 completed
Sat Nov 11 22:20:37 2023: BS 5835 completed
Sat Nov 11 22:20:52 2023: BS 5836 completed
Sat Nov 11 22:21:07 2023: BS 5837 completed
Sat Nov 11 22:21:22 2023: BS 5838 completed
Sat Nov 11 22:21:37 2023: BS 5839 completed
Sat Nov 11 22:21:52 2023: BS 5840 completed
Sat Nov 11 22:22:07 2023: BS 5841 completed
Sat Nov 11 22:22:22 2023: BS 5842 completed
Sat Nov 11 22:22:37 2023: BS 5843 completed
Sat Nov 11 22:22:52 2023: BS 5844 completed
Sat Nov 11 22:23:07 2023: BS 5845 completed
Sat Nov 11 22:23:22 2023: BS 5846 completed
Sat Nov 11 22:23:36 2023: BS 5847 completed
Sat Nov 11 22:23:51 2023: BS 5848 completed
Sat Nov 11 22:24:06 2023: BS 5849 completed
Sat Nov 11 22:24:21 2023: BS 5850 completed
Sat Nov 11 22:24:36 2023: BS 5851 completed
Sat Nov 11 22:24:51 2023: BS 5852 completed
Sat Nov 11 22:25:06 2023: BS 5853 completed
Sat Nov 11 22:25:21 2023: BS 5854 completed
Sat Nov 11 22:25:36 2023: BS 5855 completed
Sat Nov 11 22:25:51 2023: BS 5856 completed
Sat Nov 11 22:26:06 2023: BS 5857 completed
Sat Nov 11 22:26:21 2023: BS 5858 completed
Sat Nov 11 22:26:36 2023: BS 5859 completed
Sat Nov 11 22:26:50 2023: BS 5860 completed
Sat Nov 11 22:27:05 2023: BS 5861 completed
Sat Nov 11 22:27:20 2023: BS 5862 completed
Sat Nov 11 22:27:35 2023: BS 5863 completed
Sat Nov 11 22:27:50 2023: BS 5864 completed
Sat Nov 11 22:28:05 2023: BS 5865 completed
Sat Nov 11 22:28:20 2023: BS 5866 completed
Sat Nov 11 22:28:35 2023: BS 5867 completed
Sat Nov 11 22:28:50 2023: BS 5868 completed
Sat Nov 11 22:29:05 2023: BS 5869 completed
Sat Nov 11 22:29:20 2023: BS 5870 completed
Sat Nov 11 22:29:35 2023: BS 5871 completed
Sat Nov 11 22:29:50 2023: BS 5872 completed
Sat Nov 11 22:30:04 2023: BS 5873 completed
Sat Nov 11 22:30:19 2023: BS 5874 completed
Sat Nov 11 22:30:34 2023: BS 5875 completed
Sat Nov 11 22:30:49 2023: BS 5876 completed
Sat Nov 11 22:31:04 2023: BS 5877 completed
Sat Nov 11 22:31:19 2023: BS 5878 completed
Sat Nov 11 22:31:34 2023: BS 5879 completed
Sat Nov 11 22:31:49 2023: BS 5880 completed
Sat Nov 11 22:32:04 2023: BS 5881 completed
Sat Nov 11 22:32:19 2023: BS 5882 completed
Sat Nov 11 22:32:34 2023: BS 5883 completed
Sat Nov 11 22:32:49 2023: BS 5884 completed
Sat Nov 11 22:33:03 2023: BS 5885 completed
Sat Nov 11 22:33:18 2023: BS 5886 completed
Sat Nov 11 22:33:33 2023: BS 5887 completed
Sat Nov 11 22:33:48 2023: BS 5888 completed
Sat Nov 11 22:34:03 2023: BS 5889 completed
Sat Nov 11 22:34:18 2023: BS 5890 completed
Sat Nov 11 22:34:33 2023: BS 5891 completed
Sat Nov 11 22:34:48 2023: BS 5892 completed
Sat Nov 11 22:35:03 2023: BS 5893 completed
Sat Nov 11 22:35:18 2023: BS 5894 completed
Sat Nov 11 22:35:33 2023: BS 5895 completed
Sat Nov 11 22:35:48 2023: BS 5896 completed
Sat Nov 11 22:36:03 2023: BS 5897 completed
Sat Nov 11 22:36:17 2023: BS 5898 completed
Sat Nov 11 22:36:32 2023: BS 5899 completed
Sat Nov 11 22:36:47 2023: BS 5900 completed
Sat Nov 11 22:37:02 2023: BS 5901 completed
Sat Nov 11 22:37:17 2023: BS 5902 completed
Sat Nov 11 22:37:32 2023: BS 5903 completed
Sat Nov 11 22:37:47 2023: BS 5904 completed
Sat Nov 11 22:38:02 2023: BS 5905 completed
Sat Nov 11 22:38:17 2023: BS 5906 completed
Sat Nov 11 22:38:32 2023: BS 5907 completed
Sat Nov 11 22:38:47 2023: BS 5908 completed
Sat Nov 11 22:39:02 2023: BS 5909 completed
Sat Nov 11 22:39:17 2023: BS 5910 completed
Sat Nov 11 22:39:31 2023: BS 5911 completed
Sat Nov 11 22:39:46 2023: BS 5912 completed
Sat Nov 11 22:40:01 2023: BS 5913 completed
Sat Nov 11 22:40:16 2023: BS 5914 completed
Sat Nov 11 22:40:31 2023: BS 5915 completed
Sat Nov 11 22:40:46 2023: BS 5916 completed
Sat Nov 11 22:41:01 2023: BS 5917 completed
Sat Nov 11 22:41:16 2023: BS 5918 completed
Sat Nov 11 22:41:31 2023: BS 5919 completed
Sat Nov 11 22:41:46 2023: BS 5920 completed
Sat Nov 11 22:42:01 2023: BS 5921 completed
Sat Nov 11 22:42:16 2023: BS 5922 completed
Sat Nov 11 22:42:30 2023: BS 5923 completed
Sat Nov 11 22:42:45 2023: BS 5924 completed
Sat Nov 11 22:43:00 2023: BS 5925 completed
Sat Nov 11 22:43:15 2023: BS 5926 completed
Sat Nov 11 22:43:30 2023: BS 5927 completed
Sat Nov 11 22:43:45 2023: BS 5928 completed
Sat Nov 11 22:44:00 2023: BS 5929 completed
Sat Nov 11 22:44:15 2023: BS 5930 completed
Sat Nov 11 22:44:30 2023: BS 5931 completed
Sat Nov 11 22:44:45 2023: BS 5932 completed
Sat Nov 11 22:45:00 2023: BS 5933 completed
Sat Nov 11 22:45:15 2023: BS 5934 completed
Sat Nov 11 22:45:30 2023: BS 5935 completed
Sat Nov 11 22:45:44 2023: BS 5936 completed
Sat Nov 11 22:45:59 2023: BS 5937 completed
Sat Nov 11 22:46:14 2023: BS 5938 completed
Sat Nov 11 22:46:29 2023: BS 5939 completed
Sat Nov 11 22:46:44 2023: BS 5940 completed
Sat Nov 11 22:46:59 2023: BS 5941 completed
Sat Nov 11 22:47:14 2023: BS 5942 completed
Sat Nov 11 22:47:29 2023: BS 5943 completed
Sat Nov 11 22:47:44 2023: BS 5944 completed
Sat Nov 11 22:47:59 2023: BS 5945 completed
Sat Nov 11 22:48:14 2023: BS 5946 completed
Sat Nov 11 22:48:29 2023: BS 5947 completed
Sat Nov 11 22:48:44 2023: BS 5948 completed
Sat Nov 11 22:48:58 2023: BS 5949 completed
Sat Nov 11 22:49:13 2023: BS 5950 completed
Sat Nov 11 22:49:28 2023: BS 5951 completed
Sat Nov 11 22:49:43 2023: BS 5952 completed
Sat Nov 11 22:49:58 2023: BS 5953 completed
Sat Nov 11 22:50:13 2023: BS 5954 completed
Sat Nov 11 22:50:28 2023: BS 5955 completed
Sat Nov 11 22:50:43 2023: BS 5956 completed
Sat Nov 11 22:50:58 2023: BS 5957 completed
Sat Nov 11 22:51:13 2023: BS 5958 completed
Sat Nov 11 22:51:28 2023: BS 5959 completed
Sat Nov 11 22:51:43 2023: BS 5960 completed
Sat Nov 11 22:51:57 2023: BS 5961 completed
Sat Nov 11 22:52:12 2023: BS 5962 completed
Sat Nov 11 22:52:27 2023: BS 5963 completed
Sat Nov 11 22:52:42 2023: BS 5964 completed
Sat Nov 11 22:52:57 2023: BS 5965 completed
Sat Nov 11 22:53:12 2023: BS 5966 completed
Sat Nov 11 22:53:27 2023: BS 5967 completed
Sat Nov 11 22:53:42 2023: BS 5968 completed
Sat Nov 11 22:53:57 2023: BS 5969 completed
Sat Nov 11 22:54:12 2023: BS 5970 completed
Sat Nov 11 22:54:27 2023: BS 5971 completed
Sat Nov 11 22:54:42 2023: BS 5972 completed
Sat Nov 11 22:54:57 2023: BS 5973 completed
Sat Nov 11 22:55:11 2023: BS 5974 completed
Sat Nov 11 22:55:26 2023: BS 5975 completed
Sat Nov 11 22:55:41 2023: BS 5976 completed
Sat Nov 11 22:55:56 2023: BS 5977 completed
Sat Nov 11 22:56:11 2023: BS 5978 completed
Sat Nov 11 22:56:26 2023: BS 5979 completed
Sat Nov 11 22:56:41 2023: BS 5980 completed
Sat Nov 11 22:56:56 2023: BS 5981 completed
Sat Nov 11 22:57:11 2023: BS 5982 completed
Sat Nov 11 22:57:26 2023: BS 5983 completed
Sat Nov 11 22:57:41 2023: BS 5984 completed
Sat Nov 11 22:57:56 2023: BS 5985 completed
Sat Nov 11 22:58:10 2023: BS 5986 completed
Sat Nov 11 22:58:25 2023: BS 5987 completed
Sat Nov 11 22:58:40 2023: BS 5988 completed
Sat Nov 11 22:58:55 2023: BS 5989 completed
Sat Nov 11 22:59:10 2023: BS 5990 completed
Sat Nov 11 22:59:25 2023: BS 5991 completed
Sat Nov 11 22:59:40 2023: BS 5992 completed
Sat Nov 11 22:59:55 2023: BS 5993 completed
Sat Nov 11 23:00:10 2023: BS 5994 completed
Sat Nov 11 23:00:25 2023: BS 5995 completed
Sat Nov 11 23:00:40 2023: BS 5996 completed
Sat Nov 11 23:00:55 2023: BS 5997 completed
Sat Nov 11 23:01:10 2023: BS 5998 completed
Sat Nov 11 23:01:24 2023: BS 5999 completed
Sat Nov 11 23:01:39 2023: BS 6000 completed
Sat Nov 11 23:01:54 2023: BS 6001 completed
Sat Nov 11 23:02:09 2023: BS 6002 completed
Sat Nov 11 23:02:24 2023: BS 6003 completed
Sat Nov 11 23:02:39 2023: BS 6004 completed
Sat Nov 11 23:02:54 2023: BS 6005 completed
Sat Nov 11 23:03:09 2023: BS 6006 completed
Sat Nov 11 23:03:24 2023: BS 6007 completed
Sat Nov 11 23:03:39 2023: BS 6008 completed
Sat Nov 11 23:03:54 2023: BS 6009 completed
Sat Nov 11 23:04:09 2023: BS 6010 completed
Sat Nov 11 23:04:24 2023: BS 6011 completed
Sat Nov 11 23:04:38 2023: BS 6012 completed
Sat Nov 11 23:04:53 2023: BS 6013 completed
Sat Nov 11 23:05:08 2023: BS 6014 completed
Sat Nov 11 23:05:23 2023: BS 6015 completed
Sat Nov 11 23:05:38 2023: BS 6016 completed
Sat Nov 11 23:05:53 2023: BS 6017 completed
Sat Nov 11 23:06:08 2023: BS 6018 completed
Sat Nov 11 23:06:23 2023: BS 6019 completed
Sat Nov 11 23:06:38 2023: BS 6020 completed
Sat Nov 11 23:06:53 2023: BS 6021 completed
Sat Nov 11 23:07:08 2023: BS 6022 completed
Sat Nov 11 23:07:23 2023: BS 6023 completed
Sat Nov 11 23:07:37 2023: BS 6024 completed
Sat Nov 11 23:07:52 2023: BS 6025 completed
Sat Nov 11 23:08:07 2023: BS 6026 completed
Sat Nov 11 23:08:22 2023: BS 6027 completed
Sat Nov 11 23:08:37 2023: BS 6028 completed
Sat Nov 11 23:08:52 2023: BS 6029 completed
Sat Nov 11 23:09:07 2023: BS 6030 completed
Sat Nov 11 23:09:22 2023: BS 6031 completed
Sat Nov 11 23:09:37 2023: BS 6032 completed
Sat Nov 11 23:09:52 2023: BS 6033 completed
Sat Nov 11 23:10:07 2023: BS 6034 completed
Sat Nov 11 23:10:22 2023: BS 6035 completed
Sat Nov 11 23:10:37 2023: BS 6036 completed
Sat Nov 11 23:10:51 2023: BS 6037 completed
Sat Nov 11 23:11:06 2023: BS 6038 completed
Sat Nov 11 23:11:21 2023: BS 6039 completed
Sat Nov 11 23:11:36 2023: BS 6040 completed
Sat Nov 11 23:11:51 2023: BS 6041 completed
Sat Nov 11 23:12:06 2023: BS 6042 completed
Sat Nov 11 23:12:21 2023: BS 6043 completed
Sat Nov 11 23:12:36 2023: BS 6044 completed
Sat Nov 11 23:12:51 2023: BS 6045 completed
Sat Nov 11 23:13:06 2023: BS 6046 completed
Sat Nov 11 23:13:21 2023: BS 6047 completed
Sat Nov 11 23:13:36 2023: BS 6048 completed
Sat Nov 11 23:13:51 2023: BS 6049 completed
Sat Nov 11 23:14:05 2023: BS 6050 completed
Sat Nov 11 23:14:20 2023: BS 6051 completed
Sat Nov 11 23:14:35 2023: BS 6052 completed
Sat Nov 11 23:14:50 2023: BS 6053 completed
Sat Nov 11 23:15:05 2023: BS 6054 completed
Sat Nov 11 23:15:20 2023: BS 6055 completed
Sat Nov 11 23:15:35 2023: BS 6056 completed
Sat Nov 11 23:15:50 2023: BS 6057 completed
Sat Nov 11 23:16:05 2023: BS 6058 completed
Sat Nov 11 23:16:20 2023: BS 6059 completed
Sat Nov 11 23:16:35 2023: BS 6060 completed
Sat Nov 11 23:16:50 2023: BS 6061 completed
Sat Nov 11 23:17:04 2023: BS 6062 completed
Sat Nov 11 23:17:19 2023: BS 6063 completed
Sat Nov 11 23:17:34 2023: BS 6064 completed
Sat Nov 11 23:17:49 2023: BS 6065 completed
Sat Nov 11 23:18:04 2023: BS 6066 completed
Sat Nov 11 23:18:19 2023: BS 6067 completed
Sat Nov 11 23:18:34 2023: BS 6068 completed
Sat Nov 11 23:18:49 2023: BS 6069 completed
Sat Nov 11 23:19:04 2023: BS 6070 completed
Sat Nov 11 23:19:19 2023: BS 6071 completed
Sat Nov 11 23:19:34 2023: BS 6072 completed
Sat Nov 11 23:19:49 2023: BS 6073 completed
Sat Nov 11 23:20:04 2023: BS 6074 completed
Sat Nov 11 23:20:18 2023: BS 6075 completed
Sat Nov 11 23:20:33 2023: BS 6076 completed
Sat Nov 11 23:20:48 2023: BS 6077 completed
Sat Nov 11 23:21:03 2023: BS 6078 completed
Sat Nov 11 23:21:18 2023: BS 6079 completed
Sat Nov 11 23:21:33 2023: BS 6080 completed
Sat Nov 11 23:21:48 2023: BS 6081 completed
Sat Nov 11 23:22:03 2023: BS 6082 completed
Sat Nov 11 23:22:18 2023: BS 6083 completed
Sat Nov 11 23:22:33 2023: BS 6084 completed
Sat Nov 11 23:22:48 2023: BS 6085 completed
Sat Nov 11 23:23:03 2023: BS 6086 completed
Sat Nov 11 23:23:18 2023: BS 6087 completed
Sat Nov 11 23:23:32 2023: BS 6088 completed
Sat Nov 11 23:23:47 2023: BS 6089 completed
Sat Nov 11 23:24:02 2023: BS 6090 completed
Sat Nov 11 23:24:17 2023: BS 6091 completed
Sat Nov 11 23:24:32 2023: BS 6092 completed
Sat Nov 11 23:24:47 2023: BS 6093 completed
Sat Nov 11 23:25:02 2023: BS 6094 completed
Sat Nov 11 23:25:17 2023: BS 6095 completed
Sat Nov 11 23:25:32 2023: BS 6096 completed
Sat Nov 11 23:25:47 2023: BS 6097 completed
Sat Nov 11 23:26:02 2023: BS 6098 completed
Sat Nov 11 23:26:17 2023: BS 6099 completed
Sat Nov 11 23:26:31 2023: BS 6100 completed
Sat Nov 11 23:26:46 2023: BS 6101 completed
Sat Nov 11 23:27:01 2023: BS 6102 completed
Sat Nov 11 23:27:16 2023: BS 6103 completed
Sat Nov 11 23:27:31 2023: BS 6104 completed
Sat Nov 11 23:27:46 2023: BS 6105 completed
Sat Nov 11 23:28:01 2023: BS 6106 completed
Sat Nov 11 23:28:16 2023: BS 6107 completed
Sat Nov 11 23:28:31 2023: BS 6108 completed
Sat Nov 11 23:28:46 2023: BS 6109 completed
Sat Nov 11 23:29:01 2023: BS 6110 completed
Sat Nov 11 23:29:16 2023: BS 6111 completed
Sat Nov 11 23:29:31 2023: BS 6112 completed
Sat Nov 11 23:29:45 2023: BS 6113 completed
Sat Nov 11 23:30:00 2023: BS 6114 completed
Sat Nov 11 23:30:15 2023: BS 6115 completed
Sat Nov 11 23:30:30 2023: BS 6116 completed
Sat Nov 11 23:30:45 2023: BS 6117 completed
Sat Nov 11 23:31:00 2023: BS 6118 completed
Sat Nov 11 23:31:15 2023: BS 6119 completed
Sat Nov 11 23:31:30 2023: BS 6120 completed
Sat Nov 11 23:31:45 2023: BS 6121 completed
Sat Nov 11 23:32:00 2023: BS 6122 completed
Sat Nov 11 23:32:15 2023: BS 6123 completed
Sat Nov 11 23:32:30 2023: BS 6124 completed
Sat Nov 11 23:32:45 2023: BS 6125 completed
Sat Nov 11 23:32:59 2023: BS 6126 completed
Sat Nov 11 23:33:14 2023: BS 6127 completed
Sat Nov 11 23:33:29 2023: BS 6128 completed
Sat Nov 11 23:33:44 2023: BS 6129 completed
Sat Nov 11 23:33:59 2023: BS 6130 completed
Sat Nov 11 23:34:14 2023: BS 6131 completed
Sat Nov 11 23:34:29 2023: BS 6132 completed
Sat Nov 11 23:34:44 2023: BS 6133 completed
Sat Nov 11 23:34:59 2023: BS 6134 completed
Sat Nov 11 23:35:14 2023: BS 6135 completed
Sat Nov 11 23:35:29 2023: BS 6136 completed
Sat Nov 11 23:35:44 2023: BS 6137 completed
Sat Nov 11 23:35:58 2023: BS 6138 completed
Sat Nov 11 23:36:13 2023: BS 6139 completed
Sat Nov 11 23:36:28 2023: BS 6140 completed
Sat Nov 11 23:36:43 2023: BS 6141 completed
Sat Nov 11 23:36:58 2023: BS 6142 completed
Sat Nov 11 23:37:13 2023: BS 6143 completed
Sat Nov 11 23:37:28 2023: BS 6144 completed
Sat Nov 11 23:37:43 2023: BS 6145 completed
Sat Nov 11 23:37:58 2023: BS 6146 completed
Sat Nov 11 23:38:13 2023: BS 6147 completed
Sat Nov 11 23:38:28 2023: BS 6148 completed
Sat Nov 11 23:38:43 2023: BS 6149 completed
Sat Nov 11 23:38:58 2023: BS 6150 completed
Sat Nov 11 23:39:12 2023: BS 6151 completed
Sat Nov 11 23:39:27 2023: BS 6152 completed
Sat Nov 11 23:39:42 2023: BS 6153 completed
Sat Nov 11 23:39:57 2023: BS 6154 completed
Sat Nov 11 23:40:12 2023: BS 6155 completed
Sat Nov 11 23:40:27 2023: BS 6156 completed
Sat Nov 11 23:40:42 2023: BS 6157 completed
Sat Nov 11 23:40:57 2023: BS 6158 completed
Sat Nov 11 23:41:12 2023: BS 6159 completed
Sat Nov 11 23:41:27 2023: BS 6160 completed
Sat Nov 11 23:41:42 2023: BS 6161 completed
Sat Nov 11 23:41:57 2023: BS 6162 completed
Sat Nov 11 23:42:11 2023: BS 6163 completed
Sat Nov 11 23:42:26 2023: BS 6164 completed
Sat Nov 11 23:42:41 2023: BS 6165 completed
Sat Nov 11 23:42:56 2023: BS 6166 completed
Sat Nov 11 23:43:11 2023: BS 6167 completed
Sat Nov 11 23:43:26 2023: BS 6168 completed
Sat Nov 11 23:43:41 2023: BS 6169 completed
Sat Nov 11 23:43:56 2023: BS 6170 completed
Sat Nov 11 23:44:11 2023: BS 6171 completed
Sat Nov 11 23:44:26 2023: BS 6172 completed
Sat Nov 11 23:44:41 2023: BS 6173 completed
Sat Nov 11 23:44:56 2023: BS 6174 completed
Sat Nov 11 23:45:11 2023: BS 6175 completed
Sat Nov 11 23:45:25 2023: BS 6176 completed
Sat Nov 11 23:45:40 2023: BS 6177 completed
Sat Nov 11 23:45:55 2023: BS 6178 completed
Sat Nov 11 23:46:10 2023: BS 6179 completed
Sat Nov 11 23:46:25 2023: BS 6180 completed
Sat Nov 11 23:46:40 2023: BS 6181 completed
Sat Nov 11 23:46:55 2023: BS 6182 completed
Sat Nov 11 23:47:10 2023: BS 6183 completed
Sat Nov 11 23:47:25 2023: BS 6184 completed
Sat Nov 11 23:47:40 2023: BS 6185 completed
Sat Nov 11 23:47:55 2023: BS 6186 completed
Sat Nov 11 23:48:10 2023: BS 6187 completed
Sat Nov 11 23:48:25 2023: BS 6188 completed
Sat Nov 11 23:48:39 2023: BS 6189 completed
Sat Nov 11 23:48:54 2023: BS 6190 completed
Sat Nov 11 23:49:09 2023: BS 6191 completed
Sat Nov 11 23:49:24 2023: BS 6192 completed
Sat Nov 11 23:49:39 2023: BS 6193 completed
Sat Nov 11 23:49:54 2023: BS 6194 completed
Sat Nov 11 23:50:09 2023: BS 6195 completed
Sat Nov 11 23:50:24 2023: BS 6196 completed
Sat Nov 11 23:50:39 2023: BS 6197 completed
Sat Nov 11 23:50:54 2023: BS 6198 completed
Sat Nov 11 23:51:09 2023: BS 6199 completed
Sat Nov 11 23:51:24 2023: BS 6200 completed
Sat Nov 11 23:51:38 2023: BS 6201 completed
Sat Nov 11 23:51:53 2023: BS 6202 completed
Sat Nov 11 23:52:08 2023: BS 6203 completed
Sat Nov 11 23:52:23 2023: BS 6204 completed
Sat Nov 11 23:52:38 2023: BS 6205 completed
Sat Nov 11 23:52:53 2023: BS 6206 completed
Sat Nov 11 23:53:08 2023: BS 6207 completed
Sat Nov 11 23:53:23 2023: BS 6208 completed
Sat Nov 11 23:53:38 2023: BS 6209 completed
Sat Nov 11 23:53:53 2023: BS 6210 completed
Sat Nov 11 23:54:08 2023: BS 6211 completed
Sat Nov 11 23:54:23 2023: BS 6212 completed
Sat Nov 11 23:54:38 2023: BS 6213 completed
Sat Nov 11 23:54:52 2023: BS 6214 completed
Sat Nov 11 23:55:07 2023: BS 6215 completed
Sat Nov 11 23:55:22 2023: BS 6216 completed
Sat Nov 11 23:55:37 2023: BS 6217 completed
Sat Nov 11 23:55:52 2023: BS 6218 completed
Sat Nov 11 23:56:07 2023: BS 6219 completed
Sat Nov 11 23:56:22 2023: BS 6220 completed
Sat Nov 11 23:56:37 2023: BS 6221 completed
Sat Nov 11 23:56:52 2023: BS 6222 completed
Sat Nov 11 23:57:07 2023: BS 6223 completed
Sat Nov 11 23:57:22 2023: BS 6224 completed
Sat Nov 11 23:57:37 2023: BS 6225 completed
Sat Nov 11 23:57:52 2023: BS 6226 completed
Sat Nov 11 23:58:06 2023: BS 6227 completed
Sat Nov 11 23:58:21 2023: BS 6228 completed
Sat Nov 11 23:58:36 2023: BS 6229 completed
Sat Nov 11 23:58:51 2023: BS 6230 completed
Sat Nov 11 23:59:06 2023: BS 6231 completed
Sat Nov 11 23:59:21 2023: BS 6232 completed
Sat Nov 11 23:59:36 2023: BS 6233 completed
Sat Nov 11 23:59:51 2023: BS 6234 completed
Sun Nov 12 00:00:06 2023: BS 6235 completed
Sun Nov 12 00:00:21 2023: BS 6236 completed
Sun Nov 12 00:00:36 2023: BS 6237 completed
Sun Nov 12 00:00:51 2023: BS 6238 completed
Sun Nov 12 00:01:05 2023: BS 6239 completed
Sun Nov 12 00:01:20 2023: BS 6240 completed
Sun Nov 12 00:01:35 2023: BS 6241 completed
Sun Nov 12 00:01:50 2023: BS 6242 completed
Sun Nov 12 00:02:05 2023: BS 6243 completed
Sun Nov 12 00:02:20 2023: BS 6244 completed
Sun Nov 12 00:02:35 2023: BS 6245 completed
Sun Nov 12 00:02:50 2023: BS 6246 completed
Sun Nov 12 00:03:05 2023: BS 6247 completed
Sun Nov 12 00:03:20 2023: BS 6248 completed
Sun Nov 12 00:03:35 2023: BS 6249 completed
Sun Nov 12 00:03:50 2023: BS 6250 completed
Sun Nov 12 00:04:05 2023: BS 6251 completed
Sun Nov 12 00:04:19 2023: BS 6252 completed
Sun Nov 12 00:04:34 2023: BS 6253 completed
Sun Nov 12 00:04:49 2023: BS 6254 completed
Sun Nov 12 00:05:04 2023: BS 6255 completed
Sun Nov 12 00:05:19 2023: BS 6256 completed
Sun Nov 12 00:05:34 2023: BS 6257 completed
Sun Nov 12 00:05:49 2023: BS 6258 completed
Sun Nov 12 00:06:04 2023: BS 6259 completed
Sun Nov 12 00:06:19 2023: BS 6260 completed
Sun Nov 12 00:06:34 2023: BS 6261 completed
Sun Nov 12 00:06:49 2023: BS 6262 completed
Sun Nov 12 00:07:04 2023: BS 6263 completed
Sun Nov 12 00:07:19 2023: BS 6264 completed
Sun Nov 12 00:07:33 2023: BS 6265 completed
Sun Nov 12 00:07:48 2023: BS 6266 completed
Sun Nov 12 00:08:03 2023: BS 6267 completed
Sun Nov 12 00:08:18 2023: BS 6268 completed
Sun Nov 12 00:08:33 2023: BS 6269 completed
Sun Nov 12 00:08:48 2023: BS 6270 completed
Sun Nov 12 00:09:03 2023: BS 6271 completed
Sun Nov 12 00:09:18 2023: BS 6272 completed
Sun Nov 12 00:09:33 2023: BS 6273 completed
Sun Nov 12 00:09:48 2023: BS 6274 completed
Sun Nov 12 00:10:03 2023: BS 6275 completed
Sun Nov 12 00:10:18 2023: BS 6276 completed
Sun Nov 12 00:10:32 2023: BS 6277 completed
Sun Nov 12 00:10:47 2023: BS 6278 completed
Sun Nov 12 00:11:02 2023: BS 6279 completed
Sun Nov 12 00:11:17 2023: BS 6280 completed
Sun Nov 12 00:11:32 2023: BS 6281 completed
Sun Nov 12 00:11:47 2023: BS 6282 completed
Sun Nov 12 00:12:02 2023: BS 6283 completed
Sun Nov 12 00:12:17 2023: BS 6284 completed
Sun Nov 12 00:12:32 2023: BS 6285 completed
Sun Nov 12 00:12:47 2023: BS 6286 completed
Sun Nov 12 00:13:02 2023: BS 6287 completed
Sun Nov 12 00:13:17 2023: BS 6288 completed
Sun Nov 12 00:13:32 2023: BS 6289 completed
Sun Nov 12 00:13:46 2023: BS 6290 completed
Sun Nov 12 00:14:01 2023: BS 6291 completed
Sun Nov 12 00:14:16 2023: BS 6292 completed
Sun Nov 12 00:14:31 2023: BS 6293 completed
Sun Nov 12 00:14:46 2023: BS 6294 completed
Sun Nov 12 00:15:01 2023: BS 6295 completed
Sun Nov 12 00:15:16 2023: BS 6296 completed
Sun Nov 12 00:15:31 2023: BS 6297 completed
Sun Nov 12 00:15:46 2023: BS 6298 completed
Sun Nov 12 00:16:01 2023: BS 6299 completed
Sun Nov 12 00:16:16 2023: BS 6300 completed
Sun Nov 12 00:16:31 2023: BS 6301 completed
Sun Nov 12 00:16:46 2023: BS 6302 completed
Sun Nov 12 00:17:00 2023: BS 6303 completed
Sun Nov 12 00:17:15 2023: BS 6304 completed
Sun Nov 12 00:17:30 2023: BS 6305 completed
Sun Nov 12 00:17:45 2023: BS 6306 completed
Sun Nov 12 00:18:00 2023: BS 6307 completed
Sun Nov 12 00:18:15 2023: BS 6308 completed
Sun Nov 12 00:18:30 2023: BS 6309 completed
Sun Nov 12 00:18:45 2023: BS 6310 completed
Sun Nov 12 00:19:00 2023: BS 6311 completed
Sun Nov 12 00:19:15 2023: BS 6312 completed
Sun Nov 12 00:19:30 2023: BS 6313 completed
Sun Nov 12 00:19:45 2023: BS 6314 completed
Sun Nov 12 00:19:59 2023: BS 6315 completed
Sun Nov 12 00:20:14 2023: BS 6316 completed
Sun Nov 12 00:20:29 2023: BS 6317 completed
Sun Nov 12 00:20:44 2023: BS 6318 completed
Sun Nov 12 00:20:59 2023: BS 6319 completed
Sun Nov 12 00:21:14 2023: BS 6320 completed
Sun Nov 12 00:21:29 2023: BS 6321 completed
Sun Nov 12 00:21:44 2023: BS 6322 completed
Sun Nov 12 00:21:59 2023: BS 6323 completed
Sun Nov 12 00:22:14 2023: BS 6324 completed
Sun Nov 12 00:22:29 2023: BS 6325 completed
Sun Nov 12 00:22:44 2023: BS 6326 completed
Sun Nov 12 00:22:59 2023: BS 6327 completed
Sun Nov 12 00:23:13 2023: BS 6328 completed
Sun Nov 12 00:23:28 2023: BS 6329 completed
Sun Nov 12 00:23:43 2023: BS 6330 completed
Sun Nov 12 00:23:58 2023: BS 6331 completed
Sun Nov 12 00:24:13 2023: BS 6332 completed
Sun Nov 12 00:24:28 2023: BS 6333 completed
Sun Nov 12 00:24:43 2023: BS 6334 completed
Sun Nov 12 00:24:58 2023: BS 6335 completed
Sun Nov 12 00:25:13 2023: BS 6336 completed
Sun Nov 12 00:25:28 2023: BS 6337 completed
Sun Nov 12 00:25:43 2023: BS 6338 completed
Sun Nov 12 00:25:58 2023: BS 6339 completed
Sun Nov 12 00:26:12 2023: BS 6340 completed
Sun Nov 12 00:26:27 2023: BS 6341 completed
Sun Nov 12 00:26:42 2023: BS 6342 completed
Sun Nov 12 00:26:57 2023: BS 6343 completed
Sun Nov 12 00:27:12 2023: BS 6344 completed
Sun Nov 12 00:27:27 2023: BS 6345 completed
Sun Nov 12 00:27:42 2023: BS 6346 completed
Sun Nov 12 00:27:57 2023: BS 6347 completed
Sun Nov 12 00:28:12 2023: BS 6348 completed
Sun Nov 12 00:28:27 2023: BS 6349 completed
Sun Nov 12 00:28:42 2023: BS 6350 completed
Sun Nov 12 00:28:57 2023: BS 6351 completed
Sun Nov 12 00:29:12 2023: BS 6352 completed
Sun Nov 12 00:29:26 2023: BS 6353 completed
Sun Nov 12 00:29:41 2023: BS 6354 completed
Sun Nov 12 00:29:56 2023: BS 6355 completed
Sun Nov 12 00:30:11 2023: BS 6356 completed
Sun Nov 12 00:30:26 2023: BS 6357 completed
Sun Nov 12 00:30:41 2023: BS 6358 completed
Sun Nov 12 00:30:56 2023: BS 6359 completed
Sun Nov 12 00:31:11 2023: BS 6360 completed
Sun Nov 12 00:31:26 2023: BS 6361 completed
Sun Nov 12 00:31:41 2023: BS 6362 completed
Sun Nov 12 00:31:56 2023: BS 6363 completed
Sun Nov 12 00:32:11 2023: BS 6364 completed
Sun Nov 12 00:32:26 2023: BS 6365 completed
Sun Nov 12 00:32:40 2023: BS 6366 completed
Sun Nov 12 00:32:55 2023: BS 6367 completed
Sun Nov 12 00:33:10 2023: BS 6368 completed
Sun Nov 12 00:33:25 2023: BS 6369 completed
Sun Nov 12 00:33:40 2023: BS 6370 completed
Sun Nov 12 00:33:55 2023: BS 6371 completed
Sun Nov 12 00:34:10 2023: BS 6372 completed
Sun Nov 12 00:34:25 2023: BS 6373 completed
Sun Nov 12 00:34:40 2023: BS 6374 completed
Sun Nov 12 00:34:55 2023: BS 6375 completed
Sun Nov 12 00:35:10 2023: BS 6376 completed
Sun Nov 12 00:35:25 2023: BS 6377 completed
Sun Nov 12 00:35:39 2023: BS 6378 completed
Sun Nov 12 00:35:54 2023: BS 6379 completed
Sun Nov 12 00:36:09 2023: BS 6380 completed
Sun Nov 12 00:36:24 2023: BS 6381 completed
Sun Nov 12 00:36:39 2023: BS 6382 completed
Sun Nov 12 00:36:54 2023: BS 6383 completed
Sun Nov 12 00:37:09 2023: BS 6384 completed
Sun Nov 12 00:37:24 2023: BS 6385 completed
Sun Nov 12 00:37:39 2023: BS 6386 completed
Sun Nov 12 00:37:54 2023: BS 6387 completed
Sun Nov 12 00:38:09 2023: BS 6388 completed
Sun Nov 12 00:38:24 2023: BS 6389 completed
Sun Nov 12 00:38:39 2023: BS 6390 completed
Sun Nov 12 00:38:53 2023: BS 6391 completed
Sun Nov 12 00:39:08 2023: BS 6392 completed
Sun Nov 12 00:39:23 2023: BS 6393 completed
Sun Nov 12 00:39:38 2023: BS 6394 completed
Sun Nov 12 00:39:53 2023: BS 6395 completed
Sun Nov 12 00:40:08 2023: BS 6396 completed
Sun Nov 12 00:40:23 2023: BS 6397 completed
Sun Nov 12 00:40:38 2023: BS 6398 completed
Sun Nov 12 00:40:53 2023: BS 6399 completed
Sun Nov 12 00:41:08 2023: BS 6400 completed
Sun Nov 12 00:41:23 2023: BS 6401 completed
Sun Nov 12 00:41:38 2023: BS 6402 completed
Sun Nov 12 00:41:53 2023: BS 6403 completed
Sun Nov 12 00:42:07 2023: BS 6404 completed
Sun Nov 12 00:42:22 2023: BS 6405 completed
Sun Nov 12 00:42:37 2023: BS 6406 completed
Sun Nov 12 00:42:52 2023: BS 6407 completed
Sun Nov 12 00:43:07 2023: BS 6408 completed
Sun Nov 12 00:43:22 2023: BS 6409 completed
Sun Nov 12 00:43:37 2023: BS 6410 completed
Sun Nov 12 00:43:52 2023: BS 6411 completed
Sun Nov 12 00:44:07 2023: BS 6412 completed
Sun Nov 12 00:44:22 2023: BS 6413 completed
Sun Nov 12 00:44:37 2023: BS 6414 completed
Sun Nov 12 00:44:52 2023: BS 6415 completed
Sun Nov 12 00:45:06 2023: BS 6416 completed
Sun Nov 12 00:45:21 2023: BS 6417 completed
Sun Nov 12 00:45:36 2023: BS 6418 completed
Sun Nov 12 00:45:51 2023: BS 6419 completed
Sun Nov 12 00:46:06 2023: BS 6420 completed
Sun Nov 12 00:46:21 2023: BS 6421 completed
Sun Nov 12 00:46:36 2023: BS 6422 completed
Sun Nov 12 00:46:51 2023: BS 6423 completed
Sun Nov 12 00:47:06 2023: BS 6424 completed
Sun Nov 12 00:47:21 2023: BS 6425 completed
Sun Nov 12 00:47:36 2023: BS 6426 completed
Sun Nov 12 00:47:51 2023: BS 6427 completed
Sun Nov 12 00:48:06 2023: BS 6428 completed
Sun Nov 12 00:48:20 2023: BS 6429 completed
Sun Nov 12 00:48:35 2023: BS 6430 completed
Sun Nov 12 00:48:50 2023: BS 6431 completed
Sun Nov 12 00:49:05 2023: BS 6432 completed
Sun Nov 12 00:49:20 2023: BS 6433 completed
Sun Nov 12 00:49:35 2023: BS 6434 completed
Sun Nov 12 00:49:50 2023: BS 6435 completed
Sun Nov 12 00:50:05 2023: BS 6436 completed
Sun Nov 12 00:50:20 2023: BS 6437 completed
Sun Nov 12 00:50:35 2023: BS 6438 completed
Sun Nov 12 00:50:50 2023: BS 6439 completed
Sun Nov 12 00:51:05 2023: BS 6440 completed
Sun Nov 12 00:51:20 2023: BS 6441 completed
Sun Nov 12 00:51:34 2023: BS 6442 completed
Sun Nov 12 00:51:49 2023: BS 6443 completed
Sun Nov 12 00:52:04 2023: BS 6444 completed
Sun Nov 12 00:52:19 2023: BS 6445 completed
Sun Nov 12 00:52:34 2023: BS 6446 completed
Sun Nov 12 00:52:49 2023: BS 6447 completed
Sun Nov 12 00:53:04 2023: BS 6448 completed
Sun Nov 12 00:53:19 2023: BS 6449 completed
Sun Nov 12 00:53:34 2023: BS 6450 completed
Sun Nov 12 00:53:49 2023: BS 6451 completed
Sun Nov 12 00:54:04 2023: BS 6452 completed
Sun Nov 12 00:54:19 2023: BS 6453 completed
Sun Nov 12 00:54:33 2023: BS 6454 completed
Sun Nov 12 00:54:48 2023: BS 6455 completed
Sun Nov 12 00:55:03 2023: BS 6456 completed
Sun Nov 12 00:55:18 2023: BS 6457 completed
Sun Nov 12 00:55:33 2023: BS 6458 completed
Sun Nov 12 00:55:48 2023: BS 6459 completed
Sun Nov 12 00:56:03 2023: BS 6460 completed
Sun Nov 12 00:56:18 2023: BS 6461 completed
Sun Nov 12 00:56:33 2023: BS 6462 completed
Sun Nov 12 00:56:48 2023: BS 6463 completed
Sun Nov 12 00:57:03 2023: BS 6464 completed
Sun Nov 12 00:57:18 2023: BS 6465 completed
Sun Nov 12 00:57:33 2023: BS 6466 completed
Sun Nov 12 00:57:47 2023: BS 6467 completed
Sun Nov 12 00:58:02 2023: BS 6468 completed
Sun Nov 12 00:58:17 2023: BS 6469 completed
Sun Nov 12 00:58:32 2023: BS 6470 completed
Sun Nov 12 00:58:47 2023: BS 6471 completed
Sun Nov 12 00:59:02 2023: BS 6472 completed
Sun Nov 12 00:59:17 2023: BS 6473 completed
Sun Nov 12 00:59:32 2023: BS 6474 completed
Sun Nov 12 00:59:47 2023: BS 6475 completed
Sun Nov 12 01:00:02 2023: BS 6476 completed
Sun Nov 12 01:00:17 2023: BS 6477 completed
Sun Nov 12 01:00:32 2023: BS 6478 completed
Sun Nov 12 01:00:46 2023: BS 6479 completed
Sun Nov 12 01:01:01 2023: BS 6480 completed
Sun Nov 12 01:01:16 2023: BS 6481 completed
Sun Nov 12 01:01:31 2023: BS 6482 completed
Sun Nov 12 01:01:46 2023: BS 6483 completed
Sun Nov 12 01:02:01 2023: BS 6484 completed
Sun Nov 12 01:02:16 2023: BS 6485 completed
Sun Nov 12 01:02:31 2023: BS 6486 completed
Sun Nov 12 01:02:46 2023: BS 6487 completed
Sun Nov 12 01:03:01 2023: BS 6488 completed
Sun Nov 12 01:03:16 2023: BS 6489 completed
Sun Nov 12 01:03:31 2023: BS 6490 completed
Sun Nov 12 01:03:46 2023: BS 6491 completed
Sun Nov 12 01:04:00 2023: BS 6492 completed
Sun Nov 12 01:04:15 2023: BS 6493 completed
Sun Nov 12 01:04:30 2023: BS 6494 completed
Sun Nov 12 01:04:45 2023: BS 6495 completed
Sun Nov 12 01:05:00 2023: BS 6496 completed
Sun Nov 12 01:05:15 2023: BS 6497 completed
Sun Nov 12 01:05:30 2023: BS 6498 completed
Sun Nov 12 01:05:45 2023: BS 6499 completed
Sun Nov 12 01:06:00 2023: BS 6500 completed
Sun Nov 12 01:06:15 2023: BS 6501 completed
Sun Nov 12 01:06:30 2023: BS 6502 completed
Sun Nov 12 01:06:45 2023: BS 6503 completed
Sun Nov 12 01:07:00 2023: BS 6504 completed
Sun Nov 12 01:07:14 2023: BS 6505 completed
Sun Nov 12 01:07:29 2023: BS 6506 completed
Sun Nov 12 01:07:44 2023: BS 6507 completed
Sun Nov 12 01:07:59 2023: BS 6508 completed
Sun Nov 12 01:08:14 2023: BS 6509 completed
Sun Nov 12 01:08:29 2023: BS 6510 completed
Sun Nov 12 01:08:44 2023: BS 6511 completed
Sun Nov 12 01:08:59 2023: BS 6512 completed
Sun Nov 12 01:09:14 2023: BS 6513 completed
Sun Nov 12 01:09:29 2023: BS 6514 completed
Sun Nov 12 01:09:44 2023: BS 6515 completed
Sun Nov 12 01:09:59 2023: BS 6516 completed
Sun Nov 12 01:10:13 2023: BS 6517 completed
Sun Nov 12 01:10:28 2023: BS 6518 completed
Sun Nov 12 01:10:43 2023: BS 6519 completed
Sun Nov 12 01:10:58 2023: BS 6520 completed
Sun Nov 12 01:11:13 2023: BS 6521 completed
Sun Nov 12 01:11:28 2023: BS 6522 completed
Sun Nov 12 01:11:43 2023: BS 6523 completed
Sun Nov 12 01:11:58 2023: BS 6524 completed
Sun Nov 12 01:12:13 2023: BS 6525 completed
Sun Nov 12 01:12:28 2023: BS 6526 completed
Sun Nov 12 01:12:43 2023: BS 6527 completed
Sun Nov 12 01:12:58 2023: BS 6528 completed
Sun Nov 12 01:13:13 2023: BS 6529 completed
Sun Nov 12 01:13:27 2023: BS 6530 completed
Sun Nov 12 01:13:42 2023: BS 6531 completed
Sun Nov 12 01:13:57 2023: BS 6532 completed
Sun Nov 12 01:14:12 2023: BS 6533 completed
Sun Nov 12 01:14:27 2023: BS 6534 completed
Sun Nov 12 01:14:42 2023: BS 6535 completed
Sun Nov 12 01:14:57 2023: BS 6536 completed
Sun Nov 12 01:15:12 2023: BS 6537 completed
Sun Nov 12 01:15:27 2023: BS 6538 completed
Sun Nov 12 01:15:42 2023: BS 6539 completed
Sun Nov 12 01:15:57 2023: BS 6540 completed
Sun Nov 12 01:16:12 2023: BS 6541 completed
Sun Nov 12 01:16:27 2023: BS 6542 completed
Sun Nov 12 01:16:41 2023: BS 6543 completed
Sun Nov 12 01:16:56 2023: BS 6544 completed
Sun Nov 12 01:17:11 2023: BS 6545 completed
Sun Nov 12 01:17:26 2023: BS 6546 completed
Sun Nov 12 01:17:41 2023: BS 6547 completed
Sun Nov 12 01:17:56 2023: BS 6548 completed
Sun Nov 12 01:18:11 2023: BS 6549 completed
Sun Nov 12 01:18:26 2023: BS 6550 completed
Sun Nov 12 01:18:41 2023: BS 6551 completed
Sun Nov 12 01:18:56 2023: BS 6552 completed
Sun Nov 12 01:19:11 2023: BS 6553 completed
Sun Nov 12 01:19:26 2023: BS 6554 completed
Sun Nov 12 01:19:40 2023: BS 6555 completed
Sun Nov 12 01:19:55 2023: BS 6556 completed
Sun Nov 12 01:20:10 2023: BS 6557 completed
Sun Nov 12 01:20:25 2023: BS 6558 completed
Sun Nov 12 01:20:40 2023: BS 6559 completed
Sun Nov 12 01:20:55 2023: BS 6560 completed
Sun Nov 12 01:21:10 2023: BS 6561 completed
Sun Nov 12 01:21:25 2023: BS 6562 completed
Sun Nov 12 01:21:40 2023: BS 6563 completed
Sun Nov 12 01:21:55 2023: BS 6564 completed
Sun Nov 12 01:22:10 2023: BS 6565 completed
Sun Nov 12 01:22:25 2023: BS 6566 completed
Sun Nov 12 01:22:40 2023: BS 6567 completed
Sun Nov 12 01:22:54 2023: BS 6568 completed
Sun Nov 12 01:23:09 2023: BS 6569 completed
Sun Nov 12 01:23:24 2023: BS 6570 completed
Sun Nov 12 01:23:39 2023: BS 6571 completed
Sun Nov 12 01:23:54 2023: BS 6572 completed
Sun Nov 12 01:24:09 2023: BS 6573 completed
Sun Nov 12 01:24:24 2023: BS 6574 completed
Sun Nov 12 01:24:39 2023: BS 6575 completed
Sun Nov 12 01:24:54 2023: BS 6576 completed
Sun Nov 12 01:25:09 2023: BS 6577 completed
Sun Nov 12 01:25:24 2023: BS 6578 completed
Sun Nov 12 01:25:39 2023: BS 6579 completed
Sun Nov 12 01:25:54 2023: BS 6580 completed
Sun Nov 12 01:26:08 2023: BS 6581 completed
Sun Nov 12 01:26:23 2023: BS 6582 completed
Sun Nov 12 01:26:38 2023: BS 6583 completed
Sun Nov 12 01:26:53 2023: BS 6584 completed
Sun Nov 12 01:27:08 2023: BS 6585 completed
Sun Nov 12 01:27:23 2023: BS 6586 completed
Sun Nov 12 01:27:38 2023: BS 6587 completed
Sun Nov 12 01:27:53 2023: BS 6588 completed
Sun Nov 12 01:28:08 2023: BS 6589 completed
Sun Nov 12 01:28:23 2023: BS 6590 completed
Sun Nov 12 01:28:38 2023: BS 6591 completed
Sun Nov 12 01:28:53 2023: BS 6592 completed
Sun Nov 12 01:29:07 2023: BS 6593 completed
Sun Nov 12 01:29:22 2023: BS 6594 completed
Sun Nov 12 01:29:37 2023: BS 6595 completed
Sun Nov 12 01:29:52 2023: BS 6596 completed
Sun Nov 12 01:30:07 2023: BS 6597 completed
Sun Nov 12 01:30:22 2023: BS 6598 completed
Sun Nov 12 01:30:37 2023: BS 6599 completed
Sun Nov 12 01:30:52 2023: BS 6600 completed
Sun Nov 12 01:31:07 2023: BS 6601 completed
Sun Nov 12 01:31:22 2023: BS 6602 completed
Sun Nov 12 01:31:37 2023: BS 6603 completed
Sun Nov 12 01:31:52 2023: BS 6604 completed
Sun Nov 12 01:32:07 2023: BS 6605 completed
Sun Nov 12 01:32:21 2023: BS 6606 completed
Sun Nov 12 01:32:36 2023: BS 6607 completed
Sun Nov 12 01:32:51 2023: BS 6608 completed
Sun Nov 12 01:33:06 2023: BS 6609 completed
Sun Nov 12 01:33:21 2023: BS 6610 completed
Sun Nov 12 01:33:36 2023: BS 6611 completed
Sun Nov 12 01:33:51 2023: BS 6612 completed
Sun Nov 12 01:34:06 2023: BS 6613 completed
Sun Nov 12 01:34:21 2023: BS 6614 completed
Sun Nov 12 01:34:36 2023: BS 6615 completed
Sun Nov 12 01:34:51 2023: BS 6616 completed
Sun Nov 12 01:35:06 2023: BS 6617 completed
Sun Nov 12 01:35:21 2023: BS 6618 completed
Sun Nov 12 01:35:35 2023: BS 6619 completed
Sun Nov 12 01:35:50 2023: BS 6620 completed
Sun Nov 12 01:36:05 2023: BS 6621 completed
Sun Nov 12 01:36:20 2023: BS 6622 completed
Sun Nov 12 01:36:35 2023: BS 6623 completed
Sun Nov 12 01:36:50 2023: BS 6624 completed
Sun Nov 12 01:37:05 2023: BS 6625 completed
Sun Nov 12 01:37:20 2023: BS 6626 completed
Sun Nov 12 01:37:35 2023: BS 6627 completed
Sun Nov 12 01:37:50 2023: BS 6628 completed
Sun Nov 12 01:38:05 2023: BS 6629 completed
Sun Nov 12 01:38:20 2023: BS 6630 completed
Sun Nov 12 01:38:34 2023: BS 6631 completed
Sun Nov 12 01:38:49 2023: BS 6632 completed
Sun Nov 12 01:39:04 2023: BS 6633 completed
Sun Nov 12 01:39:19 2023: BS 6634 completed
Sun Nov 12 01:39:34 2023: BS 6635 completed
Sun Nov 12 01:39:49 2023: BS 6636 completed
Sun Nov 12 01:40:04 2023: BS 6637 completed
Sun Nov 12 01:40:19 2023: BS 6638 completed
Sun Nov 12 01:40:34 2023: BS 6639 completed
Sun Nov 12 01:40:49 2023: BS 6640 completed
Sun Nov 12 01:41:04 2023: BS 6641 completed
Sun Nov 12 01:41:19 2023: BS 6642 completed
Sun Nov 12 01:41:34 2023: BS 6643 completed
Sun Nov 12 01:41:48 2023: BS 6644 completed
Sun Nov 12 01:42:03 2023: BS 6645 completed
Sun Nov 12 01:42:18 2023: BS 6646 completed
Sun Nov 12 01:42:33 2023: BS 6647 completed
Sun Nov 12 01:42:48 2023: BS 6648 completed
Sun Nov 12 01:43:03 2023: BS 6649 completed
Sun Nov 12 01:43:18 2023: BS 6650 completed
Sun Nov 12 01:43:33 2023: BS 6651 completed
Sun Nov 12 01:43:48 2023: BS 6652 completed
Sun Nov 12 01:44:03 2023: BS 6653 completed
Sun Nov 12 01:44:18 2023: BS 6654 completed
Sun Nov 12 01:44:33 2023: BS 6655 completed
Sun Nov 12 01:44:47 2023: BS 6656 completed
Sun Nov 12 01:45:02 2023: BS 6657 completed
Sun Nov 12 01:45:17 2023: BS 6658 completed
Sun Nov 12 01:45:32 2023: BS 6659 completed
Sun Nov 12 01:45:47 2023: BS 6660 completed
Sun Nov 12 01:46:02 2023: BS 6661 completed
Sun Nov 12 01:46:17 2023: BS 6662 completed
Sun Nov 12 01:46:32 2023: BS 6663 completed
Sun Nov 12 01:46:47 2023: BS 6664 completed
Sun Nov 12 01:47:02 2023: BS 6665 completed
Sun Nov 12 01:47:17 2023: BS 6666 completed
Sun Nov 12 01:47:32 2023: BS 6667 completed
Sun Nov 12 01:47:47 2023: BS 6668 completed
Sun Nov 12 01:48:01 2023: BS 6669 completed
Sun Nov 12 01:48:16 2023: BS 6670 completed
Sun Nov 12 01:48:31 2023: BS 6671 completed
Sun Nov 12 01:48:46 2023: BS 6672 completed
Sun Nov 12 01:49:01 2023: BS 6673 completed
Sun Nov 12 01:49:16 2023: BS 6674 completed
Sun Nov 12 01:49:31 2023: BS 6675 completed
Sun Nov 12 01:49:46 2023: BS 6676 completed
Sun Nov 12 01:50:01 2023: BS 6677 completed
Sun Nov 12 01:50:16 2023: BS 6678 completed
Sun Nov 12 01:50:31 2023: BS 6679 completed
Sun Nov 12 01:50:46 2023: BS 6680 completed
Sun Nov 12 01:51:01 2023: BS 6681 completed
Sun Nov 12 01:51:15 2023: BS 6682 completed
Sun Nov 12 01:51:30 2023: BS 6683 completed
Sun Nov 12 01:51:45 2023: BS 6684 completed
Sun Nov 12 01:52:00 2023: BS 6685 completed
Sun Nov 12 01:52:15 2023: BS 6686 completed
Sun Nov 12 01:52:30 2023: BS 6687 completed
Sun Nov 12 01:52:45 2023: BS 6688 completed
Sun Nov 12 01:53:00 2023: BS 6689 completed
Sun Nov 12 01:53:15 2023: BS 6690 completed
Sun Nov 12 01:53:30 2023: BS 6691 completed
Sun Nov 12 01:53:45 2023: BS 6692 completed
Sun Nov 12 01:54:00 2023: BS 6693 completed
Sun Nov 12 01:54:14 2023: BS 6694 completed
Sun Nov 12 01:54:29 2023: BS 6695 completed
Sun Nov 12 01:54:44 2023: BS 6696 completed
Sun Nov 12 01:54:59 2023: BS 6697 completed
Sun Nov 12 01:55:14 2023: BS 6698 completed
Sun Nov 12 01:55:29 2023: BS 6699 completed
Sun Nov 12 01:55:44 2023: BS 6700 completed
Sun Nov 12 01:55:59 2023: BS 6701 completed
Sun Nov 12 01:56:14 2023: BS 6702 completed
Sun Nov 12 01:56:29 2023: BS 6703 completed
Sun Nov 12 01:56:44 2023: BS 6704 completed
Sun Nov 12 01:56:59 2023: BS 6705 completed
Sun Nov 12 01:57:14 2023: BS 6706 completed
Sun Nov 12 01:57:28 2023: BS 6707 completed
Sun Nov 12 01:57:43 2023: BS 6708 completed
Sun Nov 12 01:57:58 2023: BS 6709 completed
Sun Nov 12 01:58:13 2023: BS 6710 completed
Sun Nov 12 01:58:28 2023: BS 6711 completed
Sun Nov 12 01:58:43 2023: BS 6712 completed
Sun Nov 12 01:58:58 2023: BS 6713 completed
Sun Nov 12 01:59:13 2023: BS 6714 completed
Sun Nov 12 01:59:28 2023: BS 6715 completed
Sun Nov 12 01:59:43 2023: BS 6716 completed
Sun Nov 12 01:59:58 2023: BS 6717 completed
Sun Nov 12 02:00:13 2023: BS 6718 completed
Sun Nov 12 02:00:28 2023: BS 6719 completed
Sun Nov 12 02:00:42 2023: BS 6720 completed
Sun Nov 12 02:00:57 2023: BS 6721 completed
Sun Nov 12 02:01:12 2023: BS 6722 completed
Sun Nov 12 02:01:27 2023: BS 6723 completed
Sun Nov 12 02:01:42 2023: BS 6724 completed
Sun Nov 12 02:01:57 2023: BS 6725 completed
Sun Nov 12 02:02:12 2023: BS 6726 completed
Sun Nov 12 02:02:27 2023: BS 6727 completed
Sun Nov 12 02:02:42 2023: BS 6728 completed
Sun Nov 12 02:02:57 2023: BS 6729 completed
Sun Nov 12 02:03:12 2023: BS 6730 completed
Sun Nov 12 02:03:27 2023: BS 6731 completed
Sun Nov 12 02:03:41 2023: BS 6732 completed
Sun Nov 12 02:03:56 2023: BS 6733 completed
Sun Nov 12 02:04:11 2023: BS 6734 completed
Sun Nov 12 02:04:26 2023: BS 6735 completed
Sun Nov 12 02:04:41 2023: BS 6736 completed
Sun Nov 12 02:04:56 2023: BS 6737 completed
Sun Nov 12 02:05:11 2023: BS 6738 completed
Sun Nov 12 02:05:26 2023: BS 6739 completed
Sun Nov 12 02:05:41 2023: BS 6740 completed
Sun Nov 12 02:05:56 2023: BS 6741 completed
Sun Nov 12 02:06:11 2023: BS 6742 completed
Sun Nov 12 02:06:26 2023: BS 6743 completed
Sun Nov 12 02:06:41 2023: BS 6744 completed
Sun Nov 12 02:06:55 2023: BS 6745 completed
Sun Nov 12 02:07:10 2023: BS 6746 completed
Sun Nov 12 02:07:25 2023: BS 6747 completed
Sun Nov 12 02:07:40 2023: BS 6748 completed
Sun Nov 12 02:07:55 2023: BS 6749 completed
Sun Nov 12 02:08:10 2023: BS 6750 completed
Sun Nov 12 02:08:25 2023: BS 6751 completed
Sun Nov 12 02:08:40 2023: BS 6752 completed
Sun Nov 12 02:08:55 2023: BS 6753 completed
Sun Nov 12 02:09:10 2023: BS 6754 completed
Sun Nov 12 02:09:25 2023: BS 6755 completed
Sun Nov 12 02:09:40 2023: BS 6756 completed
Sun Nov 12 02:09:55 2023: BS 6757 completed
Sun Nov 12 02:10:09 2023: BS 6758 completed
Sun Nov 12 02:10:24 2023: BS 6759 completed
Sun Nov 12 02:10:39 2023: BS 6760 completed
Sun Nov 12 02:10:54 2023: BS 6761 completed
Sun Nov 12 02:11:09 2023: BS 6762 completed
Sun Nov 12 02:11:24 2023: BS 6763 completed
Sun Nov 12 02:11:39 2023: BS 6764 completed
Sun Nov 12 02:11:54 2023: BS 6765 completed
Sun Nov 12 02:12:09 2023: BS 6766 completed
Sun Nov 12 02:12:24 2023: BS 6767 completed
Sun Nov 12 02:12:39 2023: BS 6768 completed
Sun Nov 12 02:12:54 2023: BS 6769 completed
Sun Nov 12 02:13:08 2023: BS 6770 completed
Sun Nov 12 02:13:23 2023: BS 6771 completed
Sun Nov 12 02:13:38 2023: BS 6772 completed
Sun Nov 12 02:13:53 2023: BS 6773 completed
Sun Nov 12 02:14:08 2023: BS 6774 completed
Sun Nov 12 02:14:23 2023: BS 6775 completed
Sun Nov 12 02:14:38 2023: BS 6776 completed
Sun Nov 12 02:14:53 2023: BS 6777 completed
Sun Nov 12 02:15:08 2023: BS 6778 completed
Sun Nov 12 02:15:23 2023: BS 6779 completed
Sun Nov 12 02:15:38 2023: BS 6780 completed
Sun Nov 12 02:15:53 2023: BS 6781 completed
Sun Nov 12 02:16:08 2023: BS 6782 completed
Sun Nov 12 02:16:22 2023: BS 6783 completed
Sun Nov 12 02:16:37 2023: BS 6784 completed
Sun Nov 12 02:16:52 2023: BS 6785 completed
Sun Nov 12 02:17:07 2023: BS 6786 completed
Sun Nov 12 02:17:22 2023: BS 6787 completed
Sun Nov 12 02:17:37 2023: BS 6788 completed
Sun Nov 12 02:17:52 2023: BS 6789 completed
Sun Nov 12 02:18:07 2023: BS 6790 completed
Sun Nov 12 02:18:22 2023: BS 6791 completed
Sun Nov 12 02:18:37 2023: BS 6792 completed
Sun Nov 12 02:18:52 2023: BS 6793 completed
Sun Nov 12 02:19:07 2023: BS 6794 completed
Sun Nov 12 02:19:22 2023: BS 6795 completed
Sun Nov 12 02:19:36 2023: BS 6796 completed
Sun Nov 12 02:19:51 2023: BS 6797 completed
Sun Nov 12 02:20:06 2023: BS 6798 completed
Sun Nov 12 02:20:21 2023: BS 6799 completed
Sun Nov 12 02:20:36 2023: BS 6800 completed
Sun Nov 12 02:20:51 2023: BS 6801 completed
Sun Nov 12 02:21:06 2023: BS 6802 completed
Sun Nov 12 02:21:21 2023: BS 6803 completed
Sun Nov 12 02:21:36 2023: BS 6804 completed
Sun Nov 12 02:21:51 2023: BS 6805 completed
Sun Nov 12 02:22:06 2023: BS 6806 completed
Sun Nov 12 02:22:21 2023: BS 6807 completed
Sun Nov 12 02:22:35 2023: BS 6808 completed
Sun Nov 12 02:22:50 2023: BS 6809 completed
Sun Nov 12 02:23:05 2023: BS 6810 completed
Sun Nov 12 02:23:20 2023: BS 6811 completed
Sun Nov 12 02:23:35 2023: BS 6812 completed
Sun Nov 12 02:23:50 2023: BS 6813 completed
Sun Nov 12 02:24:05 2023: BS 6814 completed
Sun Nov 12 02:24:20 2023: BS 6815 completed
Sun Nov 12 02:24:35 2023: BS 6816 completed
Sun Nov 12 02:24:50 2023: BS 6817 completed
Sun Nov 12 02:25:05 2023: BS 6818 completed
Sun Nov 12 02:25:20 2023: BS 6819 completed
Sun Nov 12 02:25:35 2023: BS 6820 completed
Sun Nov 12 02:25:49 2023: BS 6821 completed
Sun Nov 12 02:26:04 2023: BS 6822 completed
Sun Nov 12 02:26:19 2023: BS 6823 completed
Sun Nov 12 02:26:34 2023: BS 6824 completed
Sun Nov 12 02:26:49 2023: BS 6825 completed
Sun Nov 12 02:27:04 2023: BS 6826 completed
Sun Nov 12 02:27:19 2023: BS 6827 completed
Sun Nov 12 02:27:34 2023: BS 6828 completed
Sun Nov 12 02:27:49 2023: BS 6829 completed
Sun Nov 12 02:28:04 2023: BS 6830 completed
Sun Nov 12 02:28:19 2023: BS 6831 completed
Sun Nov 12 02:28:34 2023: BS 6832 completed
Sun Nov 12 02:28:48 2023: BS 6833 completed
Sun Nov 12 02:29:03 2023: BS 6834 completed
Sun Nov 12 02:29:18 2023: BS 6835 completed
Sun Nov 12 02:29:33 2023: BS 6836 completed
Sun Nov 12 02:29:48 2023: BS 6837 completed
Sun Nov 12 02:30:03 2023: BS 6838 completed
Sun Nov 12 02:30:18 2023: BS 6839 completed
Sun Nov 12 02:30:33 2023: BS 6840 completed
Sun Nov 12 02:30:48 2023: BS 6841 completed
Sun Nov 12 02:31:03 2023: BS 6842 completed
Sun Nov 12 02:31:18 2023: BS 6843 completed
Sun Nov 12 02:31:33 2023: BS 6844 completed
Sun Nov 12 02:31:48 2023: BS 6845 completed
Sun Nov 12 02:32:02 2023: BS 6846 completed
Sun Nov 12 02:32:17 2023: BS 6847 completed
Sun Nov 12 02:32:32 2023: BS 6848 completed
Sun Nov 12 02:32:47 2023: BS 6849 completed
Sun Nov 12 02:33:02 2023: BS 6850 completed
Sun Nov 12 02:33:17 2023: BS 6851 completed
Sun Nov 12 02:33:32 2023: BS 6852 completed
Sun Nov 12 02:33:47 2023: BS 6853 completed
Sun Nov 12 02:34:02 2023: BS 6854 completed
Sun Nov 12 02:34:17 2023: BS 6855 completed
Sun Nov 12 02:34:32 2023: BS 6856 completed
Sun Nov 12 02:34:47 2023: BS 6857 completed
Sun Nov 12 02:35:02 2023: BS 6858 completed
Sun Nov 12 02:35:16 2023: BS 6859 completed
Sun Nov 12 02:35:31 2023: BS 6860 completed
Sun Nov 12 02:35:46 2023: BS 6861 completed
Sun Nov 12 02:36:01 2023: BS 6862 completed
Sun Nov 12 02:36:16 2023: BS 6863 completed
Sun Nov 12 02:36:31 2023: BS 6864 completed
Sun Nov 12 02:36:46 2023: BS 6865 completed
Sun Nov 12 02:37:01 2023: BS 6866 completed
Sun Nov 12 02:37:16 2023: BS 6867 completed
Sun Nov 12 02:37:31 2023: BS 6868 completed
Sun Nov 12 02:37:46 2023: BS 6869 completed
Sun Nov 12 02:38:01 2023: BS 6870 completed
Sun Nov 12 02:38:15 2023: BS 6871 completed
Sun Nov 12 02:38:30 2023: BS 6872 completed
Sun Nov 12 02:38:45 2023: BS 6873 completed
Sun Nov 12 02:39:00 2023: BS 6874 completed
Sun Nov 12 02:39:15 2023: BS 6875 completed
Sun Nov 12 02:39:30 2023: BS 6876 completed
Sun Nov 12 02:39:45 2023: BS 6877 completed
Sun Nov 12 02:40:00 2023: BS 6878 completed
Sun Nov 12 02:40:15 2023: BS 6879 completed
Sun Nov 12 02:40:30 2023: BS 6880 completed
Sun Nov 12 02:40:45 2023: BS 6881 completed
Sun Nov 12 02:41:00 2023: BS 6882 completed
Sun Nov 12 02:41:15 2023: BS 6883 completed
Sun Nov 12 02:41:29 2023: BS 6884 completed
Sun Nov 12 02:41:44 2023: BS 6885 completed
Sun Nov 12 02:41:59 2023: BS 6886 completed
Sun Nov 12 02:42:14 2023: BS 6887 completed
Sun Nov 12 02:42:29 2023: BS 6888 completed
Sun Nov 12 02:42:44 2023: BS 6889 completed
Sun Nov 12 02:42:59 2023: BS 6890 completed
Sun Nov 12 02:43:14 2023: BS 6891 completed
Sun Nov 12 02:43:29 2023: BS 6892 completed
Sun Nov 12 02:43:44 2023: BS 6893 completed
Sun Nov 12 02:43:59 2023: BS 6894 completed
Sun Nov 12 02:44:14 2023: BS 6895 completed
Sun Nov 12 02:44:29 2023: BS 6896 completed
Sun Nov 12 02:44:43 2023: BS 6897 completed
Sun Nov 12 02:44:58 2023: BS 6898 completed
Sun Nov 12 02:45:13 2023: BS 6899 completed
Sun Nov 12 02:45:28 2023: BS 6900 completed
Sun Nov 12 02:45:43 2023: BS 6901 completed
Sun Nov 12 02:45:58 2023: BS 6902 completed
Sun Nov 12 02:46:13 2023: BS 6903 completed
Sun Nov 12 02:46:28 2023: BS 6904 completed
Sun Nov 12 02:46:43 2023: BS 6905 completed
Sun Nov 12 02:46:58 2023: BS 6906 completed
Sun Nov 12 02:47:13 2023: BS 6907 completed
Sun Nov 12 02:47:28 2023: BS 6908 completed
Sun Nov 12 02:47:42 2023: BS 6909 completed
Sun Nov 12 02:47:57 2023: BS 6910 completed
Sun Nov 12 02:48:12 2023: BS 6911 completed
Sun Nov 12 02:48:27 2023: BS 6912 completed
Sun Nov 12 02:48:42 2023: BS 6913 completed
Sun Nov 12 02:48:57 2023: BS 6914 completed
Sun Nov 12 02:49:12 2023: BS 6915 completed
Sun Nov 12 02:49:27 2023: BS 6916 completed
Sun Nov 12 02:49:42 2023: BS 6917 completed
Sun Nov 12 02:49:57 2023: BS 6918 completed
Sun Nov 12 02:50:12 2023: BS 6919 completed
Sun Nov 12 02:50:27 2023: BS 6920 completed
Sun Nov 12 02:50:42 2023: BS 6921 completed
Sun Nov 12 02:50:56 2023: BS 6922 completed
Sun Nov 12 02:51:11 2023: BS 6923 completed
Sun Nov 12 02:51:26 2023: BS 6924 completed
Sun Nov 12 02:51:41 2023: BS 6925 completed
Sun Nov 12 02:51:56 2023: BS 6926 completed
Sun Nov 12 02:52:11 2023: BS 6927 completed
Sun Nov 12 02:52:26 2023: BS 6928 completed
Sun Nov 12 02:52:41 2023: BS 6929 completed
Sun Nov 12 02:52:56 2023: BS 6930 completed
Sun Nov 12 02:53:11 2023: BS 6931 completed
Sun Nov 12 02:53:26 2023: BS 6932 completed
Sun Nov 12 02:53:41 2023: BS 6933 completed
Sun Nov 12 02:53:56 2023: BS 6934 completed
Sun Nov 12 02:54:10 2023: BS 6935 completed
Sun Nov 12 02:54:25 2023: BS 6936 completed
Sun Nov 12 02:54:40 2023: BS 6937 completed
Sun Nov 12 02:54:55 2023: BS 6938 completed
Sun Nov 12 02:55:10 2023: BS 6939 completed
Sun Nov 12 02:55:25 2023: BS 6940 completed
Sun Nov 12 02:55:40 2023: BS 6941 completed
Sun Nov 12 02:55:55 2023: BS 6942 completed
Sun Nov 12 02:56:10 2023: BS 6943 completed
Sun Nov 12 02:56:25 2023: BS 6944 completed
Sun Nov 12 02:56:40 2023: BS 6945 completed
Sun Nov 12 02:56:55 2023: BS 6946 completed
Sun Nov 12 02:57:09 2023: BS 6947 completed
Sun Nov 12 02:57:24 2023: BS 6948 completed
Sun Nov 12 02:57:39 2023: BS 6949 completed
Sun Nov 12 02:57:54 2023: BS 6950 completed
Sun Nov 12 02:58:09 2023: BS 6951 completed
Sun Nov 12 02:58:24 2023: BS 6952 completed
Sun Nov 12 02:58:39 2023: BS 6953 completed
Sun Nov 12 02:58:54 2023: BS 6954 completed
Sun Nov 12 02:59:09 2023: BS 6955 completed
Sun Nov 12 02:59:24 2023: BS 6956 completed
Sun Nov 12 02:59:39 2023: BS 6957 completed
Sun Nov 12 02:59:54 2023: BS 6958 completed
Sun Nov 12 03:00:09 2023: BS 6959 completed
Sun Nov 12 03:00:23 2023: BS 6960 completed
Sun Nov 12 03:00:38 2023: BS 6961 completed
Sun Nov 12 03:00:53 2023: BS 6962 completed
Sun Nov 12 03:01:08 2023: BS 6963 completed
Sun Nov 12 03:01:23 2023: BS 6964 completed
Sun Nov 12 03:01:38 2023: BS 6965 completed
Sun Nov 12 03:01:53 2023: BS 6966 completed
Sun Nov 12 03:02:08 2023: BS 6967 completed
Sun Nov 12 03:02:23 2023: BS 6968 completed
Sun Nov 12 03:02:38 2023: BS 6969 completed
Sun Nov 12 03:02:53 2023: BS 6970 completed
Sun Nov 12 03:03:08 2023: BS 6971 completed
Sun Nov 12 03:03:23 2023: BS 6972 completed
Sun Nov 12 03:03:37 2023: BS 6973 completed
Sun Nov 12 03:03:52 2023: BS 6974 completed
Sun Nov 12 03:04:07 2023: BS 6975 completed
Sun Nov 12 03:04:22 2023: BS 6976 completed
Sun Nov 12 03:04:37 2023: BS 6977 completed
Sun Nov 12 03:04:52 2023: BS 6978 completed
Sun Nov 12 03:05:07 2023: BS 6979 completed
Sun Nov 12 03:05:22 2023: BS 6980 completed
Sun Nov 12 03:05:37 2023: BS 6981 completed
Sun Nov 12 03:05:52 2023: BS 6982 completed
Sun Nov 12 03:06:07 2023: BS 6983 completed
Sun Nov 12 03:06:22 2023: BS 6984 completed
Sun Nov 12 03:06:36 2023: BS 6985 completed
Sun Nov 12 03:06:51 2023: BS 6986 completed
Sun Nov 12 03:07:06 2023: BS 6987 completed
Sun Nov 12 03:07:21 2023: BS 6988 completed
Sun Nov 12 03:07:36 2023: BS 6989 completed
Sun Nov 12 03:07:51 2023: BS 6990 completed
Sun Nov 12 03:08:06 2023: BS 6991 completed
Sun Nov 12 03:08:21 2023: BS 6992 completed
Sun Nov 12 03:08:36 2023: BS 6993 completed
Sun Nov 12 03:08:51 2023: BS 6994 completed
Sun Nov 12 03:09:06 2023: BS 6995 completed
Sun Nov 12 03:09:21 2023: BS 6996 completed
Sun Nov 12 03:09:36 2023: BS 6997 completed
Sun Nov 12 03:09:50 2023: BS 6998 completed
Sun Nov 12 03:10:05 2023: BS 6999 completed
Sun Nov 12 03:10:20 2023: BS 7000 completed
Sun Nov 12 03:10:35 2023: BS 7001 completed
Sun Nov 12 03:10:50 2023: BS 7002 completed
Sun Nov 12 03:11:05 2023: BS 7003 completed
Sun Nov 12 03:11:20 2023: BS 7004 completed
Sun Nov 12 03:11:35 2023: BS 7005 completed
Sun Nov 12 03:11:50 2023: BS 7006 completed
Sun Nov 12 03:12:05 2023: BS 7007 completed
Sun Nov 12 03:12:20 2023: BS 7008 completed
Sun Nov 12 03:12:35 2023: BS 7009 completed
Sun Nov 12 03:12:49 2023: BS 7010 completed
Sun Nov 12 03:13:04 2023: BS 7011 completed
Sun Nov 12 03:13:19 2023: BS 7012 completed
Sun Nov 12 03:13:34 2023: BS 7013 completed
Sun Nov 12 03:13:49 2023: BS 7014 completed
Sun Nov 12 03:14:04 2023: BS 7015 completed
Sun Nov 12 03:14:19 2023: BS 7016 completed
Sun Nov 12 03:14:34 2023: BS 7017 completed
Sun Nov 12 03:14:49 2023: BS 7018 completed
Sun Nov 12 03:15:04 2023: BS 7019 completed
Sun Nov 12 03:15:19 2023: BS 7020 completed
Sun Nov 12 03:15:34 2023: BS 7021 completed
Sun Nov 12 03:15:49 2023: BS 7022 completed
Sun Nov 12 03:16:03 2023: BS 7023 completed
Sun Nov 12 03:16:18 2023: BS 7024 completed
Sun Nov 12 03:16:33 2023: BS 7025 completed
Sun Nov 12 03:16:48 2023: BS 7026 completed
Sun Nov 12 03:17:03 2023: BS 7027 completed
Sun Nov 12 03:17:18 2023: BS 7028 completed
Sun Nov 12 03:17:33 2023: BS 7029 completed
Sun Nov 12 03:17:48 2023: BS 7030 completed
Sun Nov 12 03:18:03 2023: BS 7031 completed
Sun Nov 12 03:18:18 2023: BS 7032 completed
Sun Nov 12 03:18:33 2023: BS 7033 completed
Sun Nov 12 03:18:48 2023: BS 7034 completed
Sun Nov 12 03:19:03 2023: BS 7035 completed
Sun Nov 12 03:19:17 2023: BS 7036 completed
Sun Nov 12 03:19:32 2023: BS 7037 completed
Sun Nov 12 03:19:47 2023: BS 7038 completed
Sun Nov 12 03:20:02 2023: BS 7039 completed
Sun Nov 12 03:20:17 2023: BS 7040 completed
Sun Nov 12 03:20:32 2023: BS 7041 completed
Sun Nov 12 03:20:47 2023: BS 7042 completed
Sun Nov 12 03:21:02 2023: BS 7043 completed
Sun Nov 12 03:21:17 2023: BS 7044 completed
Sun Nov 12 03:21:32 2023: BS 7045 completed
Sun Nov 12 03:21:47 2023: BS 7046 completed
Sun Nov 12 03:22:02 2023: BS 7047 completed
Sun Nov 12 03:22:16 2023: BS 7048 completed
Sun Nov 12 03:22:31 2023: BS 7049 completed
Sun Nov 12 03:22:46 2023: BS 7050 completed
Sun Nov 12 03:23:01 2023: BS 7051 completed
Sun Nov 12 03:23:16 2023: BS 7052 completed
Sun Nov 12 03:23:31 2023: BS 7053 completed
Sun Nov 12 03:23:46 2023: BS 7054 completed
Sun Nov 12 03:24:01 2023: BS 7055 completed
Sun Nov 12 03:24:16 2023: BS 7056 completed
Sun Nov 12 03:24:31 2023: BS 7057 completed
Sun Nov 12 03:24:46 2023: BS 7058 completed
Sun Nov 12 03:25:01 2023: BS 7059 completed
Sun Nov 12 03:25:16 2023: BS 7060 completed
Sun Nov 12 03:25:30 2023: BS 7061 completed
Sun Nov 12 03:25:45 2023: BS 7062 completed
Sun Nov 12 03:26:00 2023: BS 7063 completed
Sun Nov 12 03:26:15 2023: BS 7064 completed
Sun Nov 12 03:26:30 2023: BS 7065 completed
Sun Nov 12 03:26:45 2023: BS 7066 completed
Sun Nov 12 03:27:00 2023: BS 7067 completed
Sun Nov 12 03:27:15 2023: BS 7068 completed
Sun Nov 12 03:27:30 2023: BS 7069 completed
Sun Nov 12 03:27:45 2023: BS 7070 completed
Sun Nov 12 03:28:00 2023: BS 7071 completed
Sun Nov 12 03:28:15 2023: BS 7072 completed
Sun Nov 12 03:28:30 2023: BS 7073 completed
Sun Nov 12 03:28:44 2023: BS 7074 completed
Sun Nov 12 03:28:59 2023: BS 7075 completed
Sun Nov 12 03:29:14 2023: BS 7076 completed
Sun Nov 12 03:29:29 2023: BS 7077 completed
Sun Nov 12 03:29:44 2023: BS 7078 completed
Sun Nov 12 03:29:59 2023: BS 7079 completed
Sun Nov 12 03:30:14 2023: BS 7080 completed
Sun Nov 12 03:30:29 2023: BS 7081 completed
Sun Nov 12 03:30:44 2023: BS 7082 completed
Sun Nov 12 03:30:59 2023: BS 7083 completed
Sun Nov 12 03:31:14 2023: BS 7084 completed
Sun Nov 12 03:31:29 2023: BS 7085 completed
Sun Nov 12 03:31:43 2023: BS 7086 completed
Sun Nov 12 03:31:58 2023: BS 7087 completed
Sun Nov 12 03:32:13 2023: BS 7088 completed
Sun Nov 12 03:32:28 2023: BS 7089 completed
Sun Nov 12 03:32:43 2023: BS 7090 completed
Sun Nov 12 03:32:58 2023: BS 7091 completed
Sun Nov 12 03:33:13 2023: BS 7092 completed
Sun Nov 12 03:33:28 2023: BS 7093 completed
Sun Nov 12 03:33:43 2023: BS 7094 completed
Sun Nov 12 03:33:58 2023: BS 7095 completed
Sun Nov 12 03:34:13 2023: BS 7096 completed
Sun Nov 12 03:34:28 2023: BS 7097 completed
Sun Nov 12 03:34:43 2023: BS 7098 completed
Sun Nov 12 03:34:57 2023: BS 7099 completed
Sun Nov 12 03:35:12 2023: BS 7100 completed
Sun Nov 12 03:35:27 2023: BS 7101 completed
Sun Nov 12 03:35:42 2023: BS 7102 completed
Sun Nov 12 03:35:57 2023: BS 7103 completed
Sun Nov 12 03:36:12 2023: BS 7104 completed
Sun Nov 12 03:36:27 2023: BS 7105 completed
Sun Nov 12 03:36:42 2023: BS 7106 completed
Sun Nov 12 03:36:57 2023: BS 7107 completed
Sun Nov 12 03:37:12 2023: BS 7108 completed
Sun Nov 12 03:37:27 2023: BS 7109 completed
Sun Nov 12 03:37:42 2023: BS 7110 completed
Sun Nov 12 03:37:57 2023: BS 7111 completed
Sun Nov 12 03:38:11 2023: BS 7112 completed
Sun Nov 12 03:38:26 2023: BS 7113 completed
Sun Nov 12 03:38:41 2023: BS 7114 completed
Sun Nov 12 03:38:56 2023: BS 7115 completed
Sun Nov 12 03:39:11 2023: BS 7116 completed
Sun Nov 12 03:39:26 2023: BS 7117 completed
Sun Nov 12 03:39:41 2023: BS 7118 completed
Sun Nov 12 03:39:56 2023: BS 7119 completed
Sun Nov 12 03:40:11 2023: BS 7120 completed
Sun Nov 12 03:40:26 2023: BS 7121 completed
Sun Nov 12 03:40:41 2023: BS 7122 completed
Sun Nov 12 03:40:56 2023: BS 7123 completed
Sun Nov 12 03:41:10 2023: BS 7124 completed
Sun Nov 12 03:41:25 2023: BS 7125 completed
Sun Nov 12 03:41:40 2023: BS 7126 completed
Sun Nov 12 03:41:55 2023: BS 7127 completed
Sun Nov 12 03:42:10 2023: BS 7128 completed
Sun Nov 12 03:42:25 2023: BS 7129 completed
Sun Nov 12 03:42:40 2023: BS 7130 completed
Sun Nov 12 03:42:55 2023: BS 7131 completed
Sun Nov 12 03:43:10 2023: BS 7132 completed
Sun Nov 12 03:43:25 2023: BS 7133 completed
Sun Nov 12 03:43:40 2023: BS 7134 completed
Sun Nov 12 03:43:55 2023: BS 7135 completed
Sun Nov 12 03:44:10 2023: BS 7136 completed
Sun Nov 12 03:44:24 2023: BS 7137 completed
Sun Nov 12 03:44:39 2023: BS 7138 completed
Sun Nov 12 03:44:54 2023: BS 7139 completed
Sun Nov 12 03:45:09 2023: BS 7140 completed
Sun Nov 12 03:45:24 2023: BS 7141 completed
Sun Nov 12 03:45:39 2023: BS 7142 completed
Sun Nov 12 03:45:54 2023: BS 7143 completed
Sun Nov 12 03:46:09 2023: BS 7144 completed
Sun Nov 12 03:46:24 2023: BS 7145 completed
Sun Nov 12 03:46:39 2023: BS 7146 completed
Sun Nov 12 03:46:54 2023: BS 7147 completed
Sun Nov 12 03:47:09 2023: BS 7148 completed
Sun Nov 12 03:47:24 2023: BS 7149 completed
Sun Nov 12 03:47:38 2023: BS 7150 completed
Sun Nov 12 03:47:53 2023: BS 7151 completed
Sun Nov 12 03:48:08 2023: BS 7152 completed
Sun Nov 12 03:48:23 2023: BS 7153 completed
Sun Nov 12 03:48:38 2023: BS 7154 completed
Sun Nov 12 03:48:53 2023: BS 7155 completed
Sun Nov 12 03:49:08 2023: BS 7156 completed
Sun Nov 12 03:49:23 2023: BS 7157 completed
Sun Nov 12 03:49:38 2023: BS 7158 completed
Sun Nov 12 03:49:53 2023: BS 7159 completed
Sun Nov 12 03:50:08 2023: BS 7160 completed
Sun Nov 12 03:50:23 2023: BS 7161 completed
Sun Nov 12 03:50:37 2023: BS 7162 completed
Sun Nov 12 03:50:52 2023: BS 7163 completed
Sun Nov 12 03:51:07 2023: BS 7164 completed
Sun Nov 12 03:51:22 2023: BS 7165 completed
Sun Nov 12 03:51:37 2023: BS 7166 completed
Sun Nov 12 03:51:52 2023: BS 7167 completed
Sun Nov 12 03:52:07 2023: BS 7168 completed
Sun Nov 12 03:52:22 2023: BS 7169 completed
Sun Nov 12 03:52:37 2023: BS 7170 completed
Sun Nov 12 03:52:52 2023: BS 7171 completed
Sun Nov 12 03:53:07 2023: BS 7172 completed
Sun Nov 12 03:53:22 2023: BS 7173 completed
Sun Nov 12 03:53:37 2023: BS 7174 completed
Sun Nov 12 03:53:51 2023: BS 7175 completed
Sun Nov 12 03:54:06 2023: BS 7176 completed
Sun Nov 12 03:54:21 2023: BS 7177 completed
Sun Nov 12 03:54:36 2023: BS 7178 completed
Sun Nov 12 03:54:51 2023: BS 7179 completed
Sun Nov 12 03:55:06 2023: BS 7180 completed
Sun Nov 12 03:55:21 2023: BS 7181 completed
Sun Nov 12 03:55:36 2023: BS 7182 completed
Sun Nov 12 03:55:51 2023: BS 7183 completed
Sun Nov 12 03:56:06 2023: BS 7184 completed
Sun Nov 12 03:56:21 2023: BS 7185 completed
Sun Nov 12 03:56:36 2023: BS 7186 completed
Sun Nov 12 03:56:50 2023: BS 7187 completed
Sun Nov 12 03:57:05 2023: BS 7188 completed
Sun Nov 12 03:57:20 2023: BS 7189 completed
Sun Nov 12 03:57:35 2023: BS 7190 completed
Sun Nov 12 03:57:50 2023: BS 7191 completed
Sun Nov 12 03:58:05 2023: BS 7192 completed
Sun Nov 12 03:58:20 2023: BS 7193 completed
Sun Nov 12 03:58:35 2023: BS 7194 completed
Sun Nov 12 03:58:50 2023: BS 7195 completed
Sun Nov 12 03:59:05 2023: BS 7196 completed
Sun Nov 12 03:59:20 2023: BS 7197 completed
Sun Nov 12 03:59:35 2023: BS 7198 completed
Sun Nov 12 03:59:50 2023: BS 7199 completed
Sun Nov 12 04:00:04 2023: BS 7200 completed
Sun Nov 12 04:00:19 2023: BS 7201 completed
Sun Nov 12 04:00:34 2023: BS 7202 completed
Sun Nov 12 04:00:49 2023: BS 7203 completed
Sun Nov 12 04:01:04 2023: BS 7204 completed
Sun Nov 12 04:01:19 2023: BS 7205 completed
Sun Nov 12 04:01:34 2023: BS 7206 completed
Sun Nov 12 04:01:49 2023: BS 7207 completed
Sun Nov 12 04:02:04 2023: BS 7208 completed
Sun Nov 12 04:02:19 2023: BS 7209 completed
Sun Nov 12 04:02:34 2023: BS 7210 completed
Sun Nov 12 04:02:49 2023: BS 7211 completed
Sun Nov 12 04:03:04 2023: BS 7212 completed
Sun Nov 12 04:03:18 2023: BS 7213 completed
Sun Nov 12 04:03:33 2023: BS 7214 completed
Sun Nov 12 04:03:48 2023: BS 7215 completed
Sun Nov 12 04:04:03 2023: BS 7216 completed
Sun Nov 12 04:04:18 2023: BS 7217 completed
Sun Nov 12 04:04:33 2023: BS 7218 completed
Sun Nov 12 04:04:48 2023: BS 7219 completed
Sun Nov 12 04:05:03 2023: BS 7220 completed
Sun Nov 12 04:05:18 2023: BS 7221 completed
Sun Nov 12 04:05:33 2023: BS 7222 completed
Sun Nov 12 04:05:48 2023: BS 7223 completed
Sun Nov 12 04:06:03 2023: BS 7224 completed
Sun Nov 12 04:06:17 2023: BS 7225 completed
Sun Nov 12 04:06:32 2023: BS 7226 completed
Sun Nov 12 04:06:47 2023: BS 7227 completed
Sun Nov 12 04:07:02 2023: BS 7228 completed
Sun Nov 12 04:07:17 2023: BS 7229 completed
Sun Nov 12 04:07:32 2023: BS 7230 completed
Sun Nov 12 04:07:47 2023: BS 7231 completed
Sun Nov 12 04:08:02 2023: BS 7232 completed
Sun Nov 12 04:08:17 2023: BS 7233 completed
Sun Nov 12 04:08:32 2023: BS 7234 completed
Sun Nov 12 04:08:47 2023: BS 7235 completed
Sun Nov 12 04:09:02 2023: BS 7236 completed
Sun Nov 12 04:09:17 2023: BS 7237 completed
Sun Nov 12 04:09:31 2023: BS 7238 completed
Sun Nov 12 04:09:46 2023: BS 7239 completed
Sun Nov 12 04:10:01 2023: BS 7240 completed
Sun Nov 12 04:10:16 2023: BS 7241 completed
Sun Nov 12 04:10:31 2023: BS 7242 completed
Sun Nov 12 04:10:46 2023: BS 7243 completed
Sun Nov 12 04:11:01 2023: BS 7244 completed
Sun Nov 12 04:11:16 2023: BS 7245 completed
Sun Nov 12 04:11:31 2023: BS 7246 completed
Sun Nov 12 04:11:46 2023: BS 7247 completed
Sun Nov 12 04:12:01 2023: BS 7248 completed
Sun Nov 12 04:12:16 2023: BS 7249 completed
Sun Nov 12 04:12:31 2023: BS 7250 completed
Sun Nov 12 04:12:45 2023: BS 7251 completed
Sun Nov 12 04:13:00 2023: BS 7252 completed
Sun Nov 12 04:13:15 2023: BS 7253 completed
Sun Nov 12 04:13:30 2023: BS 7254 completed
Sun Nov 12 04:13:45 2023: BS 7255 completed
Sun Nov 12 04:14:00 2023: BS 7256 completed
Sun Nov 12 04:14:15 2023: BS 7257 completed
Sun Nov 12 04:14:30 2023: BS 7258 completed
Sun Nov 12 04:14:45 2023: BS 7259 completed
Sun Nov 12 04:15:00 2023: BS 7260 completed
Sun Nov 12 04:15:15 2023: BS 7261 completed
Sun Nov 12 04:15:30 2023: BS 7262 completed
Sun Nov 12 04:15:44 2023: BS 7263 completed
Sun Nov 12 04:15:59 2023: BS 7264 completed
Sun Nov 12 04:16:14 2023: BS 7265 completed
Sun Nov 12 04:16:29 2023: BS 7266 completed
Sun Nov 12 04:16:44 2023: BS 7267 completed
Sun Nov 12 04:16:59 2023: BS 7268 completed
Sun Nov 12 04:17:14 2023: BS 7269 completed
Sun Nov 12 04:17:29 2023: BS 7270 completed
Sun Nov 12 04:17:44 2023: BS 7271 completed
Sun Nov 12 04:17:59 2023: BS 7272 completed
Sun Nov 12 04:18:14 2023: BS 7273 completed
Sun Nov 12 04:18:29 2023: BS 7274 completed
Sun Nov 12 04:18:44 2023: BS 7275 completed
Sun Nov 12 04:18:58 2023: BS 7276 completed
Sun Nov 12 04:19:13 2023: BS 7277 completed
Sun Nov 12 04:19:28 2023: BS 7278 completed
Sun Nov 12 04:19:43 2023: BS 7279 completed
Sun Nov 12 04:19:58 2023: BS 7280 completed
Sun Nov 12 04:20:13 2023: BS 7281 completed
Sun Nov 12 04:20:28 2023: BS 7282 completed
Sun Nov 12 04:20:43 2023: BS 7283 completed
Sun Nov 12 04:20:58 2023: BS 7284 completed
Sun Nov 12 04:21:13 2023: BS 7285 completed
Sun Nov 12 04:21:28 2023: BS 7286 completed
Sun Nov 12 04:21:43 2023: BS 7287 completed
Sun Nov 12 04:21:58 2023: BS 7288 completed
Sun Nov 12 04:22:12 2023: BS 7289 completed
Sun Nov 12 04:22:27 2023: BS 7290 completed
Sun Nov 12 04:22:42 2023: BS 7291 completed
Sun Nov 12 04:22:57 2023: BS 7292 completed
Sun Nov 12 04:23:12 2023: BS 7293 completed
Sun Nov 12 04:23:27 2023: BS 7294 completed
Sun Nov 12 04:23:42 2023: BS 7295 completed
Sun Nov 12 04:23:57 2023: BS 7296 completed
Sun Nov 12 04:24:12 2023: BS 7297 completed
Sun Nov 12 04:24:27 2023: BS 7298 completed
Sun Nov 12 04:24:42 2023: BS 7299 completed
Sun Nov 12 04:24:57 2023: BS 7300 completed
Sun Nov 12 04:25:11 2023: BS 7301 completed
Sun Nov 12 04:25:26 2023: BS 7302 completed
Sun Nov 12 04:25:41 2023: BS 7303 completed
Sun Nov 12 04:25:56 2023: BS 7304 completed
Sun Nov 12 04:26:11 2023: BS 7305 completed
Sun Nov 12 04:26:26 2023: BS 7306 completed
Sun Nov 12 04:26:41 2023: BS 7307 completed
Sun Nov 12 04:26:56 2023: BS 7308 completed
Sun Nov 12 04:27:11 2023: BS 7309 completed
Sun Nov 12 04:27:26 2023: BS 7310 completed
Sun Nov 12 04:27:41 2023: BS 7311 completed
Sun Nov 12 04:27:56 2023: BS 7312 completed
Sun Nov 12 04:28:11 2023: BS 7313 completed
Sun Nov 12 04:28:25 2023: BS 7314 completed
Sun Nov 12 04:28:40 2023: BS 7315 completed
Sun Nov 12 04:28:55 2023: BS 7316 completed
Sun Nov 12 04:29:10 2023: BS 7317 completed
Sun Nov 12 04:29:25 2023: BS 7318 completed
Sun Nov 12 04:29:40 2023: BS 7319 completed
Sun Nov 12 04:29:55 2023: BS 7320 completed
Sun Nov 12 04:30:10 2023: BS 7321 completed
Sun Nov 12 04:30:25 2023: BS 7322 completed
Sun Nov 12 04:30:40 2023: BS 7323 completed
Sun Nov 12 04:30:55 2023: BS 7324 completed
Sun Nov 12 04:31:10 2023: BS 7325 completed
Sun Nov 12 04:31:25 2023: BS 7326 completed
Sun Nov 12 04:31:39 2023: BS 7327 completed
Sun Nov 12 04:31:54 2023: BS 7328 completed
Sun Nov 12 04:32:09 2023: BS 7329 completed
Sun Nov 12 04:32:24 2023: BS 7330 completed
Sun Nov 12 04:32:39 2023: BS 7331 completed
Sun Nov 12 04:32:54 2023: BS 7332 completed
Sun Nov 12 04:33:09 2023: BS 7333 completed
Sun Nov 12 04:33:24 2023: BS 7334 completed
Sun Nov 12 04:33:39 2023: BS 7335 completed
Sun Nov 12 04:33:54 2023: BS 7336 completed
Sun Nov 12 04:34:09 2023: BS 7337 completed
Sun Nov 12 04:34:24 2023: BS 7338 completed
Sun Nov 12 04:34:38 2023: BS 7339 completed
Sun Nov 12 04:34:53 2023: BS 7340 completed
Sun Nov 12 04:35:08 2023: BS 7341 completed
Sun Nov 12 04:35:23 2023: BS 7342 completed
Sun Nov 12 04:35:38 2023: BS 7343 completed
Sun Nov 12 04:35:53 2023: BS 7344 completed
Sun Nov 12 04:36:08 2023: BS 7345 completed
Sun Nov 12 04:36:23 2023: BS 7346 completed
Sun Nov 12 04:36:38 2023: BS 7347 completed
Sun Nov 12 04:36:53 2023: BS 7348 completed
Sun Nov 12 04:37:08 2023: BS 7349 completed
Sun Nov 12 04:37:23 2023: BS 7350 completed
Sun Nov 12 04:37:38 2023: BS 7351 completed
Sun Nov 12 04:37:52 2023: BS 7352 completed
Sun Nov 12 04:38:07 2023: BS 7353 completed
Sun Nov 12 04:38:22 2023: BS 7354 completed
Sun Nov 12 04:38:37 2023: BS 7355 completed
Sun Nov 12 04:38:52 2023: BS 7356 completed
Sun Nov 12 04:39:07 2023: BS 7357 completed
Sun Nov 12 04:39:22 2023: BS 7358 completed
Sun Nov 12 04:39:37 2023: BS 7359 completed
Sun Nov 12 04:39:52 2023: BS 7360 completed
Sun Nov 12 04:40:07 2023: BS 7361 completed
Sun Nov 12 04:40:22 2023: BS 7362 completed
Sun Nov 12 04:40:37 2023: BS 7363 completed
Sun Nov 12 04:40:51 2023: BS 7364 completed
Sun Nov 12 04:41:06 2023: BS 7365 completed
Sun Nov 12 04:41:21 2023: BS 7366 completed
Sun Nov 12 04:41:36 2023: BS 7367 completed
Sun Nov 12 04:41:51 2023: BS 7368 completed
Sun Nov 12 04:42:06 2023: BS 7369 completed
Sun Nov 12 04:42:21 2023: BS 7370 completed
Sun Nov 12 04:42:36 2023: BS 7371 completed
Sun Nov 12 04:42:51 2023: BS 7372 completed
Sun Nov 12 04:43:06 2023: BS 7373 completed
Sun Nov 12 04:43:21 2023: BS 7374 completed
Sun Nov 12 04:43:36 2023: BS 7375 completed
Sun Nov 12 04:43:51 2023: BS 7376 completed
Sun Nov 12 04:44:05 2023: BS 7377 completed
Sun Nov 12 04:44:20 2023: BS 7378 completed
Sun Nov 12 04:44:35 2023: BS 7379 completed
Sun Nov 12 04:44:50 2023: BS 7380 completed
Sun Nov 12 04:45:05 2023: BS 7381 completed
Sun Nov 12 04:45:20 2023: BS 7382 completed
Sun Nov 12 04:45:35 2023: BS 7383 completed
Sun Nov 12 04:45:50 2023: BS 7384 completed
Sun Nov 12 04:46:05 2023: BS 7385 completed
Sun Nov 12 04:46:20 2023: BS 7386 completed
Sun Nov 12 04:46:35 2023: BS 7387 completed
Sun Nov 12 04:46:50 2023: BS 7388 completed
Sun Nov 12 04:47:05 2023: BS 7389 completed
Sun Nov 12 04:47:19 2023: BS 7390 completed
Sun Nov 12 04:47:34 2023: BS 7391 completed
Sun Nov 12 04:47:49 2023: BS 7392 completed
Sun Nov 12 04:48:04 2023: BS 7393 completed
Sun Nov 12 04:48:19 2023: BS 7394 completed
Sun Nov 12 04:48:34 2023: BS 7395 completed
Sun Nov 12 04:48:49 2023: BS 7396 completed
Sun Nov 12 04:49:04 2023: BS 7397 completed
Sun Nov 12 04:49:19 2023: BS 7398 completed
Sun Nov 12 04:49:34 2023: BS 7399 completed
Sun Nov 12 04:49:49 2023: BS 7400 completed
Sun Nov 12 04:50:04 2023: BS 7401 completed
Sun Nov 12 04:50:18 2023: BS 7402 completed
Sun Nov 12 04:50:33 2023: BS 7403 completed
Sun Nov 12 04:50:48 2023: BS 7404 completed
Sun Nov 12 04:51:03 2023: BS 7405 completed
Sun Nov 12 04:51:18 2023: BS 7406 completed
Sun Nov 12 04:51:33 2023: BS 7407 completed
Sun Nov 12 04:51:48 2023: BS 7408 completed
Sun Nov 12 04:52:03 2023: BS 7409 completed
Sun Nov 12 04:52:18 2023: BS 7410 completed
Sun Nov 12 04:52:33 2023: BS 7411 completed
Sun Nov 12 04:52:48 2023: BS 7412 completed
Sun Nov 12 04:53:03 2023: BS 7413 completed
Sun Nov 12 04:53:18 2023: BS 7414 completed
Sun Nov 12 04:53:32 2023: BS 7415 completed
Sun Nov 12 04:53:47 2023: BS 7416 completed
Sun Nov 12 04:54:02 2023: BS 7417 completed
Sun Nov 12 04:54:17 2023: BS 7418 completed
Sun Nov 12 04:54:32 2023: BS 7419 completed
Sun Nov 12 04:54:47 2023: BS 7420 completed
Sun Nov 12 04:55:02 2023: BS 7421 completed
Sun Nov 12 04:55:17 2023: BS 7422 completed
Sun Nov 12 04:55:32 2023: BS 7423 completed
Sun Nov 12 04:55:47 2023: BS 7424 completed
Sun Nov 12 04:56:02 2023: BS 7425 completed
Sun Nov 12 04:56:17 2023: BS 7426 completed
Sun Nov 12 04:56:32 2023: BS 7427 completed
Sun Nov 12 04:56:46 2023: BS 7428 completed
Sun Nov 12 04:57:01 2023: BS 7429 completed
Sun Nov 12 04:57:16 2023: BS 7430 completed
Sun Nov 12 04:57:31 2023: BS 7431 completed
Sun Nov 12 04:57:46 2023: BS 7432 completed
Sun Nov 12 04:58:01 2023: BS 7433 completed
Sun Nov 12 04:58:16 2023: BS 7434 completed
Sun Nov 12 04:58:31 2023: BS 7435 completed
Sun Nov 12 04:58:46 2023: BS 7436 completed
Sun Nov 12 04:59:01 2023: BS 7437 completed
Sun Nov 12 04:59:16 2023: BS 7438 completed
Sun Nov 12 04:59:31 2023: BS 7439 completed
Sun Nov 12 04:59:45 2023: BS 7440 completed
Sun Nov 12 05:00:00 2023: BS 7441 completed
Sun Nov 12 05:00:15 2023: BS 7442 completed
Sun Nov 12 05:00:30 2023: BS 7443 completed
Sun Nov 12 05:00:45 2023: BS 7444 completed
Sun Nov 12 05:01:00 2023: BS 7445 completed
Sun Nov 12 05:01:15 2023: BS 7446 completed
Sun Nov 12 05:01:30 2023: BS 7447 completed
Sun Nov 12 05:01:45 2023: BS 7448 completed
Sun Nov 12 05:02:00 2023: BS 7449 completed
Sun Nov 12 05:02:15 2023: BS 7450 completed
Sun Nov 12 05:02:30 2023: BS 7451 completed
Sun Nov 12 05:02:45 2023: BS 7452 completed
Sun Nov 12 05:02:59 2023: BS 7453 completed
Sun Nov 12 05:03:14 2023: BS 7454 completed
Sun Nov 12 05:03:29 2023: BS 7455 completed
Sun Nov 12 05:03:44 2023: BS 7456 completed
Sun Nov 12 05:03:59 2023: BS 7457 completed
Sun Nov 12 05:04:14 2023: BS 7458 completed
Sun Nov 12 05:04:29 2023: BS 7459 completed
Sun Nov 12 05:04:44 2023: BS 7460 completed
Sun Nov 12 05:04:59 2023: BS 7461 completed
Sun Nov 12 05:05:14 2023: BS 7462 completed
Sun Nov 12 05:05:29 2023: BS 7463 completed
Sun Nov 12 05:05:44 2023: BS 7464 completed
Sun Nov 12 05:05:59 2023: BS 7465 completed
Sun Nov 12 05:06:13 2023: BS 7466 completed
Sun Nov 12 05:06:28 2023: BS 7467 completed
Sun Nov 12 05:06:43 2023: BS 7468 completed
Sun Nov 12 05:06:58 2023: BS 7469 completed
Sun Nov 12 05:07:13 2023: BS 7470 completed
Sun Nov 12 05:07:28 2023: BS 7471 completed
Sun Nov 12 05:07:43 2023: BS 7472 completed
Sun Nov 12 05:07:58 2023: BS 7473 completed
Sun Nov 12 05:08:13 2023: BS 7474 completed
Sun Nov 12 05:08:28 2023: BS 7475 completed
Sun Nov 12 05:08:43 2023: BS 7476 completed
Sun Nov 12 05:08:58 2023: BS 7477 completed
Sun Nov 12 05:09:12 2023: BS 7478 completed
Sun Nov 12 05:09:27 2023: BS 7479 completed
Sun Nov 12 05:09:42 2023: BS 7480 completed
Sun Nov 12 05:09:57 2023: BS 7481 completed
Sun Nov 12 05:10:12 2023: BS 7482 completed
Sun Nov 12 05:10:27 2023: BS 7483 completed
Sun Nov 12 05:10:42 2023: BS 7484 completed
Sun Nov 12 05:10:57 2023: BS 7485 completed
Sun Nov 12 05:11:12 2023: BS 7486 completed
Sun Nov 12 05:11:27 2023: BS 7487 completed
Sun Nov 12 05:11:42 2023: BS 7488 completed
Sun Nov 12 05:11:57 2023: BS 7489 completed
Sun Nov 12 05:12:12 2023: BS 7490 completed
Sun Nov 12 05:12:26 2023: BS 7491 completed
Sun Nov 12 05:12:41 2023: BS 7492 completed
Sun Nov 12 05:12:56 2023: BS 7493 completed
Sun Nov 12 05:13:11 2023: BS 7494 completed
Sun Nov 12 05:13:26 2023: BS 7495 completed
Sun Nov 12 05:13:41 2023: BS 7496 completed
Sun Nov 12 05:13:56 2023: BS 7497 completed
Sun Nov 12 05:14:11 2023: BS 7498 completed
Sun Nov 12 05:14:26 2023: BS 7499 completed
Sun Nov 12 05:14:41 2023: BS 7500 completed
Sun Nov 12 05:14:56 2023: BS 7501 completed
Sun Nov 12 05:15:11 2023: BS 7502 completed
Sun Nov 12 05:15:26 2023: BS 7503 completed
Sun Nov 12 05:15:40 2023: BS 7504 completed
Sun Nov 12 05:15:55 2023: BS 7505 completed
Sun Nov 12 05:16:10 2023: BS 7506 completed
Sun Nov 12 05:16:25 2023: BS 7507 completed
Sun Nov 12 05:16:40 2023: BS 7508 completed
Sun Nov 12 05:16:55 2023: BS 7509 completed
Sun Nov 12 05:17:10 2023: BS 7510 completed
Sun Nov 12 05:17:25 2023: BS 7511 completed
Sun Nov 12 05:17:40 2023: BS 7512 completed
Sun Nov 12 05:17:55 2023: BS 7513 completed
Sun Nov 12 05:18:10 2023: BS 7514 completed
Sun Nov 12 05:18:25 2023: BS 7515 completed
Sun Nov 12 05:18:39 2023: BS 7516 completed
Sun Nov 12 05:18:54 2023: BS 7517 completed
Sun Nov 12 05:19:09 2023: BS 7518 completed
Sun Nov 12 05:19:24 2023: BS 7519 completed
Sun Nov 12 05:19:39 2023: BS 7520 completed
Sun Nov 12 05:19:54 2023: BS 7521 completed
Sun Nov 12 05:20:09 2023: BS 7522 completed
Sun Nov 12 05:20:24 2023: BS 7523 completed
Sun Nov 12 05:20:39 2023: BS 7524 completed
Sun Nov 12 05:20:54 2023: BS 7525 completed
Sun Nov 12 05:21:09 2023: BS 7526 completed
Sun Nov 12 05:21:24 2023: BS 7527 completed
Sun Nov 12 05:21:39 2023: BS 7528 completed
Sun Nov 12 05:21:53 2023: BS 7529 completed
Sun Nov 12 05:22:08 2023: BS 7530 completed
Sun Nov 12 05:22:23 2023: BS 7531 completed
Sun Nov 12 05:22:38 2023: BS 7532 completed
Sun Nov 12 05:22:53 2023: BS 7533 completed
Sun Nov 12 05:23:08 2023: BS 7534 completed
Sun Nov 12 05:23:23 2023: BS 7535 completed
Sun Nov 12 05:23:38 2023: BS 7536 completed
Sun Nov 12 05:23:53 2023: BS 7537 completed
Sun Nov 12 05:24:08 2023: BS 7538 completed
Sun Nov 12 05:24:23 2023: BS 7539 completed
Sun Nov 12 05:24:38 2023: BS 7540 completed
Sun Nov 12 05:24:52 2023: BS 7541 completed
Sun Nov 12 05:25:07 2023: BS 7542 completed
Sun Nov 12 05:25:22 2023: BS 7543 completed
Sun Nov 12 05:25:37 2023: BS 7544 completed
Sun Nov 12 05:25:52 2023: BS 7545 completed
Sun Nov 12 05:26:07 2023: BS 7546 completed
Sun Nov 12 05:26:22 2023: BS 7547 completed
Sun Nov 12 05:26:37 2023: BS 7548 completed
Sun Nov 12 05:26:52 2023: BS 7549 completed
Sun Nov 12 05:27:07 2023: BS 7550 completed
Sun Nov 12 05:27:22 2023: BS 7551 completed
Sun Nov 12 05:27:37 2023: BS 7552 completed
Sun Nov 12 05:27:52 2023: BS 7553 completed
Sun Nov 12 05:28:06 2023: BS 7554 completed
Sun Nov 12 05:28:21 2023: BS 7555 completed
Sun Nov 12 05:28:36 2023: BS 7556 completed
Sun Nov 12 05:28:51 2023: BS 7557 completed
Sun Nov 12 05:29:06 2023: BS 7558 completed
Sun Nov 12 05:29:21 2023: BS 7559 completed
Sun Nov 12 05:29:36 2023: BS 7560 completed
Sun Nov 12 05:29:51 2023: BS 7561 completed
Sun Nov 12 05:30:06 2023: BS 7562 completed
Sun Nov 12 05:30:21 2023: BS 7563 completed
Sun Nov 12 05:30:36 2023: BS 7564 completed
Sun Nov 12 05:30:51 2023: BS 7565 completed
Sun Nov 12 05:31:06 2023: BS 7566 completed
Sun Nov 12 05:31:20 2023: BS 7567 completed
Sun Nov 12 05:31:35 2023: BS 7568 completed
Sun Nov 12 05:31:50 2023: BS 7569 completed
Sun Nov 12 05:32:05 2023: BS 7570 completed
Sun Nov 12 05:32:20 2023: BS 7571 completed
Sun Nov 12 05:32:35 2023: BS 7572 completed
Sun Nov 12 05:32:50 2023: BS 7573 completed
Sun Nov 12 05:33:05 2023: BS 7574 completed
Sun Nov 12 05:33:20 2023: BS 7575 completed
Sun Nov 12 05:33:35 2023: BS 7576 completed
Sun Nov 12 05:33:50 2023: BS 7577 completed
Sun Nov 12 05:34:05 2023: BS 7578 completed
Sun Nov 12 05:34:19 2023: BS 7579 completed
Sun Nov 12 05:34:34 2023: BS 7580 completed
Sun Nov 12 05:34:49 2023: BS 7581 completed
Sun Nov 12 05:35:04 2023: BS 7582 completed
Sun Nov 12 05:35:19 2023: BS 7583 completed
Sun Nov 12 05:35:34 2023: BS 7584 completed
Sun Nov 12 05:35:49 2023: BS 7585 completed
Sun Nov 12 05:36:04 2023: BS 7586 completed
Sun Nov 12 05:36:19 2023: BS 7587 completed
Sun Nov 12 05:36:34 2023: BS 7588 completed
Sun Nov 12 05:36:49 2023: BS 7589 completed
Sun Nov 12 05:37:04 2023: BS 7590 completed
Sun Nov 12 05:37:19 2023: BS 7591 completed
Sun Nov 12 05:37:33 2023: BS 7592 completed
Sun Nov 12 05:37:48 2023: BS 7593 completed
Sun Nov 12 05:38:03 2023: BS 7594 completed
Sun Nov 12 05:38:18 2023: BS 7595 completed
Sun Nov 12 05:38:33 2023: BS 7596 completed
Sun Nov 12 05:38:48 2023: BS 7597 completed
Sun Nov 12 05:39:03 2023: BS 7598 completed
Sun Nov 12 05:39:18 2023: BS 7599 completed
Sun Nov 12 05:39:33 2023: BS 7600 completed
Sun Nov 12 05:39:48 2023: BS 7601 completed
Sun Nov 12 05:40:03 2023: BS 7602 completed
Sun Nov 12 05:40:18 2023: BS 7603 completed
Sun Nov 12 05:40:33 2023: BS 7604 completed
Sun Nov 12 05:40:47 2023: BS 7605 completed
Sun Nov 12 05:41:02 2023: BS 7606 completed
Sun Nov 12 05:41:17 2023: BS 7607 completed
Sun Nov 12 05:41:32 2023: BS 7608 completed
Sun Nov 12 05:41:47 2023: BS 7609 completed
Sun Nov 12 05:42:02 2023: BS 7610 completed
Sun Nov 12 05:42:17 2023: BS 7611 completed
Sun Nov 12 05:42:32 2023: BS 7612 completed
Sun Nov 12 05:42:47 2023: BS 7613 completed
Sun Nov 12 05:43:02 2023: BS 7614 completed
Sun Nov 12 05:43:17 2023: BS 7615 completed
Sun Nov 12 05:43:32 2023: BS 7616 completed
Sun Nov 12 05:43:46 2023: BS 7617 completed
Sun Nov 12 05:44:01 2023: BS 7618 completed
Sun Nov 12 05:44:16 2023: BS 7619 completed
Sun Nov 12 05:44:31 2023: BS 7620 completed
Sun Nov 12 05:44:46 2023: BS 7621 completed
Sun Nov 12 05:45:01 2023: BS 7622 completed
Sun Nov 12 05:45:16 2023: BS 7623 completed
Sun Nov 12 05:45:31 2023: BS 7624 completed
Sun Nov 12 05:45:46 2023: BS 7625 completed
Sun Nov 12 05:46:01 2023: BS 7626 completed
Sun Nov 12 05:46:16 2023: BS 7627 completed
Sun Nov 12 05:46:31 2023: BS 7628 completed
Sun Nov 12 05:46:46 2023: BS 7629 completed
Sun Nov 12 05:47:00 2023: BS 7630 completed
Sun Nov 12 05:47:15 2023: BS 7631 completed
Sun Nov 12 05:47:30 2023: BS 7632 completed
Sun Nov 12 05:47:45 2023: BS 7633 completed
Sun Nov 12 05:48:00 2023: BS 7634 completed
Sun Nov 12 05:48:15 2023: BS 7635 completed
Sun Nov 12 05:48:30 2023: BS 7636 completed
Sun Nov 12 05:48:45 2023: BS 7637 completed
Sun Nov 12 05:49:00 2023: BS 7638 completed
Sun Nov 12 05:49:15 2023: BS 7639 completed
Sun Nov 12 05:49:30 2023: BS 7640 completed
Sun Nov 12 05:49:45 2023: BS 7641 completed
Sun Nov 12 05:50:00 2023: BS 7642 completed
Sun Nov 12 05:50:14 2023: BS 7643 completed
Sun Nov 12 05:50:29 2023: BS 7644 completed
Sun Nov 12 05:50:44 2023: BS 7645 completed
Sun Nov 12 05:50:59 2023: BS 7646 completed
Sun Nov 12 05:51:14 2023: BS 7647 completed
Sun Nov 12 05:51:29 2023: BS 7648 completed
Sun Nov 12 05:51:44 2023: BS 7649 completed
Sun Nov 12 05:51:59 2023: BS 7650 completed
Sun Nov 12 05:52:14 2023: BS 7651 completed
Sun Nov 12 05:52:29 2023: BS 7652 completed
Sun Nov 12 05:52:44 2023: BS 7653 completed
Sun Nov 12 05:52:59 2023: BS 7654 completed
Sun Nov 12 05:53:13 2023: BS 7655 completed
Sun Nov 12 05:53:28 2023: BS 7656 completed
Sun Nov 12 05:53:43 2023: BS 7657 completed
Sun Nov 12 05:53:58 2023: BS 7658 completed
Sun Nov 12 05:54:13 2023: BS 7659 completed
Sun Nov 12 05:54:28 2023: BS 7660 completed
Sun Nov 12 05:54:43 2023: BS 7661 completed
Sun Nov 12 05:54:58 2023: BS 7662 completed
Sun Nov 12 05:55:13 2023: BS 7663 completed
Sun Nov 12 05:55:28 2023: BS 7664 completed
Sun Nov 12 05:55:43 2023: BS 7665 completed
Sun Nov 12 05:55:58 2023: BS 7666 completed
Sun Nov 12 05:56:13 2023: BS 7667 completed
Sun Nov 12 05:56:27 2023: BS 7668 completed
Sun Nov 12 05:56:42 2023: BS 7669 completed
Sun Nov 12 05:56:57 2023: BS 7670 completed
Sun Nov 12 05:57:12 2023: BS 7671 completed
Sun Nov 12 05:57:27 2023: BS 7672 completed
Sun Nov 12 05:57:42 2023: BS 7673 completed
Sun Nov 12 05:57:57 2023: BS 7674 completed
Sun Nov 12 05:58:12 2023: BS 7675 completed
Sun Nov 12 05:58:27 2023: BS 7676 completed
Sun Nov 12 05:58:42 2023: BS 7677 completed
Sun Nov 12 05:58:57 2023: BS 7678 completed
Sun Nov 12 05:59:12 2023: BS 7679 completed
Sun Nov 12 05:59:27 2023: BS 7680 completed
Sun Nov 12 05:59:41 2023: BS 7681 completed
Sun Nov 12 05:59:56 2023: BS 7682 completed
Sun Nov 12 06:00:11 2023: BS 7683 completed
Sun Nov 12 06:00:26 2023: BS 7684 completed
Sun Nov 12 06:00:41 2023: BS 7685 completed
Sun Nov 12 06:00:56 2023: BS 7686 completed
Sun Nov 12 06:01:11 2023: BS 7687 completed
Sun Nov 12 06:01:26 2023: BS 7688 completed
Sun Nov 12 06:01:41 2023: BS 7689 completed
Sun Nov 12 06:01:56 2023: BS 7690 completed
Sun Nov 12 06:02:11 2023: BS 7691 completed
Sun Nov 12 06:02:26 2023: BS 7692 completed
Sun Nov 12 06:02:40 2023: BS 7693 completed
Sun Nov 12 06:02:55 2023: BS 7694 completed
Sun Nov 12 06:03:10 2023: BS 7695 completed
Sun Nov 12 06:03:25 2023: BS 7696 completed
Sun Nov 12 06:03:40 2023: BS 7697 completed
Sun Nov 12 06:03:55 2023: BS 7698 completed
Sun Nov 12 06:04:10 2023: BS 7699 completed
Sun Nov 12 06:04:25 2023: BS 7700 completed
Sun Nov 12 06:04:40 2023: BS 7701 completed
Sun Nov 12 06:04:55 2023: BS 7702 completed
Sun Nov 12 06:05:10 2023: BS 7703 completed
Sun Nov 12 06:05:25 2023: BS 7704 completed
Sun Nov 12 06:05:40 2023: BS 7705 completed
Sun Nov 12 06:05:54 2023: BS 7706 completed
Sun Nov 12 06:06:09 2023: BS 7707 completed
Sun Nov 12 06:06:24 2023: BS 7708 completed
Sun Nov 12 06:06:39 2023: BS 7709 completed
Sun Nov 12 06:06:54 2023: BS 7710 completed
Sun Nov 12 06:07:09 2023: BS 7711 completed
Sun Nov 12 06:07:24 2023: BS 7712 completed
Sun Nov 12 06:07:39 2023: BS 7713 completed
Sun Nov 12 06:07:54 2023: BS 7714 completed
Sun Nov 12 06:08:09 2023: BS 7715 completed
Sun Nov 12 06:08:24 2023: BS 7716 completed
Sun Nov 12 06:08:39 2023: BS 7717 completed
Sun Nov 12 06:08:53 2023: BS 7718 completed
Sun Nov 12 06:09:08 2023: BS 7719 completed
Sun Nov 12 06:09:23 2023: BS 7720 completed
Sun Nov 12 06:09:38 2023: BS 7721 completed
Sun Nov 12 06:09:53 2023: BS 7722 completed
Sun Nov 12 06:10:08 2023: BS 7723 completed
Sun Nov 12 06:10:23 2023: BS 7724 completed
Sun Nov 12 06:10:38 2023: BS 7725 completed
Sun Nov 12 06:10:53 2023: BS 7726 completed
Sun Nov 12 06:11:08 2023: BS 7727 completed
Sun Nov 12 06:11:23 2023: BS 7728 completed
Sun Nov 12 06:11:38 2023: BS 7729 completed
Sun Nov 12 06:11:53 2023: BS 7730 completed
Sun Nov 12 06:12:07 2023: BS 7731 completed
Sun Nov 12 06:12:22 2023: BS 7732 completed
Sun Nov 12 06:12:37 2023: BS 7733 completed
Sun Nov 12 06:12:52 2023: BS 7734 completed
Sun Nov 12 06:13:07 2023: BS 7735 completed
Sun Nov 12 06:13:22 2023: BS 7736 completed
Sun Nov 12 06:13:37 2023: BS 7737 completed
Sun Nov 12 06:13:52 2023: BS 7738 completed
Sun Nov 12 06:14:07 2023: BS 7739 completed
Sun Nov 12 06:14:22 2023: BS 7740 completed
Sun Nov 12 06:14:37 2023: BS 7741 completed
Sun Nov 12 06:14:52 2023: BS 7742 completed
Sun Nov 12 06:15:07 2023: BS 7743 completed
Sun Nov 12 06:15:21 2023: BS 7744 completed
Sun Nov 12 06:15:36 2023: BS 7745 completed
Sun Nov 12 06:15:51 2023: BS 7746 completed
Sun Nov 12 06:16:06 2023: BS 7747 completed
Sun Nov 12 06:16:21 2023: BS 7748 completed
Sun Nov 12 06:16:36 2023: BS 7749 completed
Sun Nov 12 06:16:51 2023: BS 7750 completed
Sun Nov 12 06:17:06 2023: BS 7751 completed
Sun Nov 12 06:17:21 2023: BS 7752 completed
Sun Nov 12 06:17:36 2023: BS 7753 completed
Sun Nov 12 06:17:51 2023: BS 7754 completed
Sun Nov 12 06:18:06 2023: BS 7755 completed
Sun Nov 12 06:18:20 2023: BS 7756 completed
Sun Nov 12 06:18:35 2023: BS 7757 completed
Sun Nov 12 06:18:50 2023: BS 7758 completed
Sun Nov 12 06:19:05 2023: BS 7759 completed
Sun Nov 12 06:19:20 2023: BS 7760 completed
Sun Nov 12 06:19:35 2023: BS 7761 completed
Sun Nov 12 06:19:50 2023: BS 7762 completed
Sun Nov 12 06:20:05 2023: BS 7763 completed
Sun Nov 12 06:20:20 2023: BS 7764 completed
Sun Nov 12 06:20:35 2023: BS 7765 completed
Sun Nov 12 06:20:50 2023: BS 7766 completed
Sun Nov 12 06:21:05 2023: BS 7767 completed
Sun Nov 12 06:21:20 2023: BS 7768 completed
Sun Nov 12 06:21:34 2023: BS 7769 completed
Sun Nov 12 06:21:49 2023: BS 7770 completed
Sun Nov 12 06:22:04 2023: BS 7771 completed
Sun Nov 12 06:22:19 2023: BS 7772 completed
Sun Nov 12 06:22:34 2023: BS 7773 completed
Sun Nov 12 06:22:49 2023: BS 7774 completed
Sun Nov 12 06:23:04 2023: BS 7775 completed
Sun Nov 12 06:23:19 2023: BS 7776 completed
Sun Nov 12 06:23:34 2023: BS 7777 completed
Sun Nov 12 06:23:49 2023: BS 7778 completed
Sun Nov 12 06:24:04 2023: BS 7779 completed
Sun Nov 12 06:24:19 2023: BS 7780 completed
Sun Nov 12 06:24:34 2023: BS 7781 completed
Sun Nov 12 06:24:48 2023: BS 7782 completed
Sun Nov 12 06:25:03 2023: BS 7783 completed
Sun Nov 12 06:25:18 2023: BS 7784 completed
Sun Nov 12 06:25:33 2023: BS 7785 completed
Sun Nov 12 06:25:48 2023: BS 7786 completed
Sun Nov 12 06:26:03 2023: BS 7787 completed
Sun Nov 12 06:26:18 2023: BS 7788 completed
Sun Nov 12 06:26:33 2023: BS 7789 completed
Sun Nov 12 06:26:48 2023: BS 7790 completed
Sun Nov 12 06:27:03 2023: BS 7791 completed
Sun Nov 12 06:27:18 2023: BS 7792 completed
Sun Nov 12 06:27:33 2023: BS 7793 completed
Sun Nov 12 06:27:47 2023: BS 7794 completed
Sun Nov 12 06:28:02 2023: BS 7795 completed
Sun Nov 12 06:28:17 2023: BS 7796 completed
Sun Nov 12 06:28:32 2023: BS 7797 completed
Sun Nov 12 06:28:47 2023: BS 7798 completed
Sun Nov 12 06:29:02 2023: BS 7799 completed
Sun Nov 12 06:29:17 2023: BS 7800 completed
Sun Nov 12 06:29:32 2023: BS 7801 completed
Sun Nov 12 06:29:47 2023: BS 7802 completed
Sun Nov 12 06:30:02 2023: BS 7803 completed
Sun Nov 12 06:30:17 2023: BS 7804 completed
Sun Nov 12 06:30:32 2023: BS 7805 completed
Sun Nov 12 06:30:47 2023: BS 7806 completed
Sun Nov 12 06:31:01 2023: BS 7807 completed
Sun Nov 12 06:31:16 2023: BS 7808 completed
Sun Nov 12 06:31:31 2023: BS 7809 completed
Sun Nov 12 06:31:46 2023: BS 7810 completed
Sun Nov 12 06:32:01 2023: BS 7811 completed
Sun Nov 12 06:32:16 2023: BS 7812 completed
Sun Nov 12 06:32:31 2023: BS 7813 completed
Sun Nov 12 06:32:46 2023: BS 7814 completed
Sun Nov 12 06:33:01 2023: BS 7815 completed
Sun Nov 12 06:33:16 2023: BS 7816 completed
Sun Nov 12 06:33:31 2023: BS 7817 completed
Sun Nov 12 06:33:46 2023: BS 7818 completed
Sun Nov 12 06:34:01 2023: BS 7819 completed
Sun Nov 12 06:34:15 2023: BS 7820 completed
Sun Nov 12 06:34:30 2023: BS 7821 completed
Sun Nov 12 06:34:45 2023: BS 7822 completed
Sun Nov 12 06:35:00 2023: BS 7823 completed
Sun Nov 12 06:35:15 2023: BS 7824 completed
Sun Nov 12 06:35:30 2023: BS 7825 completed
Sun Nov 12 06:35:45 2023: BS 7826 completed
Sun Nov 12 06:36:00 2023: BS 7827 completed
Sun Nov 12 06:36:15 2023: BS 7828 completed
Sun Nov 12 06:36:30 2023: BS 7829 completed
Sun Nov 12 06:36:45 2023: BS 7830 completed
Sun Nov 12 06:37:00 2023: BS 7831 completed
Sun Nov 12 06:37:14 2023: BS 7832 completed
Sun Nov 12 06:37:29 2023: BS 7833 completed
Sun Nov 12 06:37:44 2023: BS 7834 completed
Sun Nov 12 06:37:59 2023: BS 7835 completed
Sun Nov 12 06:38:14 2023: BS 7836 completed
Sun Nov 12 06:38:29 2023: BS 7837 completed
Sun Nov 12 06:38:44 2023: BS 7838 completed
Sun Nov 12 06:38:59 2023: BS 7839 completed
Sun Nov 12 06:39:14 2023: BS 7840 completed
Sun Nov 12 06:39:29 2023: BS 7841 completed
Sun Nov 12 06:39:44 2023: BS 7842 completed
Sun Nov 12 06:39:59 2023: BS 7843 completed
Sun Nov 12 06:40:14 2023: BS 7844 completed
Sun Nov 12 06:40:28 2023: BS 7845 completed
Sun Nov 12 06:40:43 2023: BS 7846 completed
Sun Nov 12 06:40:58 2023: BS 7847 completed
Sun Nov 12 06:41:13 2023: BS 7848 completed
Sun Nov 12 06:41:28 2023: BS 7849 completed
Sun Nov 12 06:41:43 2023: BS 7850 completed
Sun Nov 12 06:41:58 2023: BS 7851 completed
Sun Nov 12 06:42:13 2023: BS 7852 completed
Sun Nov 12 06:42:28 2023: BS 7853 completed
Sun Nov 12 06:42:43 2023: BS 7854 completed
Sun Nov 12 06:42:58 2023: BS 7855 completed
Sun Nov 12 06:43:13 2023: BS 7856 completed
Sun Nov 12 06:43:28 2023: BS 7857 completed
Sun Nov 12 06:43:42 2023: BS 7858 completed
Sun Nov 12 06:43:57 2023: BS 7859 completed
Sun Nov 12 06:44:12 2023: BS 7860 completed
Sun Nov 12 06:44:27 2023: BS 7861 completed
Sun Nov 12 06:44:42 2023: BS 7862 completed
Sun Nov 12 06:44:57 2023: BS 7863 completed
Sun Nov 12 06:45:12 2023: BS 7864 completed
Sun Nov 12 06:45:27 2023: BS 7865 completed
Sun Nov 12 06:45:42 2023: BS 7866 completed
Sun Nov 12 06:45:57 2023: BS 7867 completed
Sun Nov 12 06:46:12 2023: BS 7868 completed
Sun Nov 12 06:46:27 2023: BS 7869 completed
Sun Nov 12 06:46:41 2023: BS 7870 completed
Sun Nov 12 06:46:56 2023: BS 7871 completed
Sun Nov 12 06:47:11 2023: BS 7872 completed
Sun Nov 12 06:47:26 2023: BS 7873 completed
Sun Nov 12 06:47:41 2023: BS 7874 completed
Sun Nov 12 06:47:56 2023: BS 7875 completed
Sun Nov 12 06:48:11 2023: BS 7876 completed
Sun Nov 12 06:48:26 2023: BS 7877 completed
Sun Nov 12 06:48:41 2023: BS 7878 completed
Sun Nov 12 06:48:56 2023: BS 7879 completed
Sun Nov 12 06:49:11 2023: BS 7880 completed
Sun Nov 12 06:49:26 2023: BS 7881 completed
Sun Nov 12 06:49:41 2023: BS 7882 completed
Sun Nov 12 06:49:55 2023: BS 7883 completed
Sun Nov 12 06:50:10 2023: BS 7884 completed
Sun Nov 12 06:50:25 2023: BS 7885 completed
Sun Nov 12 06:50:40 2023: BS 7886 completed
Sun Nov 12 06:50:55 2023: BS 7887 completed
Sun Nov 12 06:51:10 2023: BS 7888 completed
Sun Nov 12 06:51:25 2023: BS 7889 completed
Sun Nov 12 06:51:40 2023: BS 7890 completed
Sun Nov 12 06:51:55 2023: BS 7891 completed
Sun Nov 12 06:52:10 2023: BS 7892 completed
Sun Nov 12 06:52:25 2023: BS 7893 completed
Sun Nov 12 06:52:40 2023: BS 7894 completed
Sun Nov 12 06:52:54 2023: BS 7895 completed
Sun Nov 12 06:53:09 2023: BS 7896 completed
Sun Nov 12 06:53:24 2023: BS 7897 completed
Sun Nov 12 06:53:39 2023: BS 7898 completed
Sun Nov 12 06:53:54 2023: BS 7899 completed
Sun Nov 12 06:54:09 2023: BS 7900 completed
Sun Nov 12 06:54:24 2023: BS 7901 completed
Sun Nov 12 06:54:39 2023: BS 7902 completed
Sun Nov 12 06:54:54 2023: BS 7903 completed
Sun Nov 12 06:55:09 2023: BS 7904 completed
Sun Nov 12 06:55:24 2023: BS 7905 completed
Sun Nov 12 06:55:39 2023: BS 7906 completed
Sun Nov 12 06:55:54 2023: BS 7907 completed
Sun Nov 12 06:56:08 2023: BS 7908 completed
Sun Nov 12 06:56:23 2023: BS 7909 completed
Sun Nov 12 06:56:38 2023: BS 7910 completed
Sun Nov 12 06:56:53 2023: BS 7911 completed
Sun Nov 12 06:57:08 2023: BS 7912 completed
Sun Nov 12 06:57:23 2023: BS 7913 completed
Sun Nov 12 06:57:38 2023: BS 7914 completed
Sun Nov 12 06:57:53 2023: BS 7915 completed
Sun Nov 12 06:58:08 2023: BS 7916 completed
Sun Nov 12 06:58:23 2023: BS 7917 completed
Sun Nov 12 06:58:38 2023: BS 7918 completed
Sun Nov 12 06:58:53 2023: BS 7919 completed
Sun Nov 12 06:59:08 2023: BS 7920 completed
Sun Nov 12 06:59:22 2023: BS 7921 completed
Sun Nov 12 06:59:37 2023: BS 7922 completed
Sun Nov 12 06:59:52 2023: BS 7923 completed
Sun Nov 12 07:00:07 2023: BS 7924 completed
Sun Nov 12 07:00:22 2023: BS 7925 completed
Sun Nov 12 07:00:37 2023: BS 7926 completed
Sun Nov 12 07:00:52 2023: BS 7927 completed
Sun Nov 12 07:01:07 2023: BS 7928 completed
Sun Nov 12 07:01:22 2023: BS 7929 completed
Sun Nov 12 07:01:37 2023: BS 7930 completed
Sun Nov 12 07:01:52 2023: BS 7931 completed
Sun Nov 12 07:02:07 2023: BS 7932 completed
Sun Nov 12 07:02:21 2023: BS 7933 completed
Sun Nov 12 07:02:36 2023: BS 7934 completed
Sun Nov 12 07:02:51 2023: BS 7935 completed
Sun Nov 12 07:03:06 2023: BS 7936 completed
Sun Nov 12 07:03:21 2023: BS 7937 completed
Sun Nov 12 07:03:36 2023: BS 7938 completed
Sun Nov 12 07:03:51 2023: BS 7939 completed
Sun Nov 12 07:04:06 2023: BS 7940 completed
Sun Nov 12 07:04:21 2023: BS 7941 completed
Sun Nov 12 07:04:36 2023: BS 7942 completed
Sun Nov 12 07:04:51 2023: BS 7943 completed
Sun Nov 12 07:05:06 2023: BS 7944 completed
Sun Nov 12 07:05:21 2023: BS 7945 completed
Sun Nov 12 07:05:35 2023: BS 7946 completed
Sun Nov 12 07:05:50 2023: BS 7947 completed
Sun Nov 12 07:06:05 2023: BS 7948 completed
Sun Nov 12 07:06:20 2023: BS 7949 completed
Sun Nov 12 07:06:35 2023: BS 7950 completed
Sun Nov 12 07:06:50 2023: BS 7951 completed
Sun Nov 12 07:07:05 2023: BS 7952 completed
Sun Nov 12 07:07:20 2023: BS 7953 completed
Sun Nov 12 07:07:35 2023: BS 7954 completed
Sun Nov 12 07:07:50 2023: BS 7955 completed
Sun Nov 12 07:08:05 2023: BS 7956 completed
Sun Nov 12 07:08:20 2023: BS 7957 completed
Sun Nov 12 07:08:35 2023: BS 7958 completed
Sun Nov 12 07:08:49 2023: BS 7959 completed
Sun Nov 12 07:09:04 2023: BS 7960 completed
Sun Nov 12 07:09:19 2023: BS 7961 completed
Sun Nov 12 07:09:34 2023: BS 7962 completed
Sun Nov 12 07:09:49 2023: BS 7963 completed
Sun Nov 12 07:10:04 2023: BS 7964 completed
Sun Nov 12 07:10:19 2023: BS 7965 completed
Sun Nov 12 07:10:34 2023: BS 7966 completed
Sun Nov 12 07:10:49 2023: BS 7967 completed
Sun Nov 12 07:11:04 2023: BS 7968 completed
Sun Nov 12 07:11:19 2023: BS 7969 completed
Sun Nov 12 07:11:34 2023: BS 7970 completed
Sun Nov 12 07:11:48 2023: BS 7971 completed
Sun Nov 12 07:12:03 2023: BS 7972 completed
Sun Nov 12 07:12:18 2023: BS 7973 completed
Sun Nov 12 07:12:33 2023: BS 7974 completed
Sun Nov 12 07:12:48 2023: BS 7975 completed
Sun Nov 12 07:13:03 2023: BS 7976 completed
Sun Nov 12 07:13:18 2023: BS 7977 completed
Sun Nov 12 07:13:33 2023: BS 7978 completed
Sun Nov 12 07:13:48 2023: BS 7979 completed
Sun Nov 12 07:14:03 2023: BS 7980 completed
Sun Nov 12 07:14:18 2023: BS 7981 completed
Sun Nov 12 07:14:33 2023: BS 7982 completed
Sun Nov 12 07:14:48 2023: BS 7983 completed
Sun Nov 12 07:15:02 2023: BS 7984 completed
Sun Nov 12 07:15:17 2023: BS 7985 completed
Sun Nov 12 07:15:32 2023: BS 7986 completed
Sun Nov 12 07:15:47 2023: BS 7987 completed
Sun Nov 12 07:16:02 2023: BS 7988 completed
Sun Nov 12 07:16:17 2023: BS 7989 completed
Sun Nov 12 07:16:32 2023: BS 7990 completed
Sun Nov 12 07:16:47 2023: BS 7991 completed
Sun Nov 12 07:17:02 2023: BS 7992 completed
Sun Nov 12 07:17:17 2023: BS 7993 completed
Sun Nov 12 07:17:32 2023: BS 7994 completed
Sun Nov 12 07:17:47 2023: BS 7995 completed
Sun Nov 12 07:18:02 2023: BS 7996 completed
Sun Nov 12 07:18:16 2023: BS 7997 completed
Sun Nov 12 07:18:31 2023: BS 7998 completed
Sun Nov 12 07:18:46 2023: BS 7999 completed
Sun Nov 12 07:19:01 2023: BS 8000 completed
Sun Nov 12 07:19:16 2023: BS 8001 completed
Sun Nov 12 07:19:31 2023: BS 8002 completed
Sun Nov 12 07:19:46 2023: BS 8003 completed
Sun Nov 12 07:20:01 2023: BS 8004 completed
Sun Nov 12 07:20:16 2023: BS 8005 completed
Sun Nov 12 07:20:31 2023: BS 8006 completed
Sun Nov 12 07:20:46 2023: BS 8007 completed
Sun Nov 12 07:21:01 2023: BS 8008 completed
Sun Nov 12 07:21:15 2023: BS 8009 completed
Sun Nov 12 07:21:30 2023: BS 8010 completed
Sun Nov 12 07:21:45 2023: BS 8011 completed
Sun Nov 12 07:22:00 2023: BS 8012 completed
Sun Nov 12 07:22:15 2023: BS 8013 completed
Sun Nov 12 07:22:30 2023: BS 8014 completed
Sun Nov 12 07:22:45 2023: BS 8015 completed
Sun Nov 12 07:23:00 2023: BS 8016 completed
Sun Nov 12 07:23:15 2023: BS 8017 completed
Sun Nov 12 07:23:30 2023: BS 8018 completed
Sun Nov 12 07:23:45 2023: BS 8019 completed
Sun Nov 12 07:24:00 2023: BS 8020 completed
Sun Nov 12 07:24:15 2023: BS 8021 completed
Sun Nov 12 07:24:29 2023: BS 8022 completed
Sun Nov 12 07:24:44 2023: BS 8023 completed
Sun Nov 12 07:24:59 2023: BS 8024 completed
Sun Nov 12 07:25:14 2023: BS 8025 completed
Sun Nov 12 07:25:29 2023: BS 8026 completed
Sun Nov 12 07:25:44 2023: BS 8027 completed
Sun Nov 12 07:25:59 2023: BS 8028 completed
Sun Nov 12 07:26:14 2023: BS 8029 completed
Sun Nov 12 07:26:29 2023: BS 8030 completed
Sun Nov 12 07:26:44 2023: BS 8031 completed
Sun Nov 12 07:26:59 2023: BS 8032 completed
Sun Nov 12 07:27:14 2023: BS 8033 completed
Sun Nov 12 07:27:29 2023: BS 8034 completed
Sun Nov 12 07:27:43 2023: BS 8035 completed
Sun Nov 12 07:27:58 2023: BS 8036 completed
Sun Nov 12 07:28:13 2023: BS 8037 completed
Sun Nov 12 07:28:28 2023: BS 8038 completed
Sun Nov 12 07:28:43 2023: BS 8039 completed
Sun Nov 12 07:28:58 2023: BS 8040 completed
Sun Nov 12 07:29:13 2023: BS 8041 completed
Sun Nov 12 07:29:28 2023: BS 8042 completed
Sun Nov 12 07:29:43 2023: BS 8043 completed
Sun Nov 12 07:29:58 2023: BS 8044 completed
Sun Nov 12 07:30:13 2023: BS 8045 completed
Sun Nov 12 07:30:28 2023: BS 8046 completed
Sun Nov 12 07:30:42 2023: BS 8047 completed
Sun Nov 12 07:30:57 2023: BS 8048 completed
Sun Nov 12 07:31:12 2023: BS 8049 completed
Sun Nov 12 07:31:27 2023: BS 8050 completed
Sun Nov 12 07:31:42 2023: BS 8051 completed
Sun Nov 12 07:31:57 2023: BS 8052 completed
Sun Nov 12 07:32:12 2023: BS 8053 completed
Sun Nov 12 07:32:27 2023: BS 8054 completed
Sun Nov 12 07:32:42 2023: BS 8055 completed
Sun Nov 12 07:32:57 2023: BS 8056 completed
Sun Nov 12 07:33:12 2023: BS 8057 completed
Sun Nov 12 07:33:27 2023: BS 8058 completed
Sun Nov 12 07:33:42 2023: BS 8059 completed
Sun Nov 12 07:33:56 2023: BS 8060 completed
Sun Nov 12 07:34:11 2023: BS 8061 completed
Sun Nov 12 07:34:26 2023: BS 8062 completed
Sun Nov 12 07:34:41 2023: BS 8063 completed
Sun Nov 12 07:34:56 2023: BS 8064 completed
Sun Nov 12 07:35:11 2023: BS 8065 completed
Sun Nov 12 07:35:26 2023: BS 8066 completed
Sun Nov 12 07:35:41 2023: BS 8067 completed
Sun Nov 12 07:35:56 2023: BS 8068 completed
Sun Nov 12 07:36:11 2023: BS 8069 completed
Sun Nov 12 07:36:26 2023: BS 8070 completed
Sun Nov 12 07:36:41 2023: BS 8071 completed
Sun Nov 12 07:36:55 2023: BS 8072 completed
Sun Nov 12 07:37:10 2023: BS 8073 completed
Sun Nov 12 07:37:25 2023: BS 8074 completed
Sun Nov 12 07:37:40 2023: BS 8075 completed
Sun Nov 12 07:37:55 2023: BS 8076 completed
Sun Nov 12 07:38:10 2023: BS 8077 completed
Sun Nov 12 07:38:25 2023: BS 8078 completed
Sun Nov 12 07:38:40 2023: BS 8079 completed
Sun Nov 12 07:38:55 2023: BS 8080 completed
Sun Nov 12 07:39:10 2023: BS 8081 completed
Sun Nov 12 07:39:25 2023: BS 8082 completed
Sun Nov 12 07:39:40 2023: BS 8083 completed
Sun Nov 12 07:39:55 2023: BS 8084 completed
Sun Nov 12 07:40:09 2023: BS 8085 completed
Sun Nov 12 07:40:24 2023: BS 8086 completed
Sun Nov 12 07:40:39 2023: BS 8087 completed
Sun Nov 12 07:40:54 2023: BS 8088 completed
Sun Nov 12 07:41:09 2023: BS 8089 completed
Sun Nov 12 07:41:24 2023: BS 8090 completed
Sun Nov 12 07:41:39 2023: BS 8091 completed
Sun Nov 12 07:41:54 2023: BS 8092 completed
Sun Nov 12 07:42:09 2023: BS 8093 completed
Sun Nov 12 07:42:24 2023: BS 8094 completed
Sun Nov 12 07:42:39 2023: BS 8095 completed
Sun Nov 12 07:42:54 2023: BS 8096 completed
Sun Nov 12 07:43:09 2023: BS 8097 completed
Sun Nov 12 07:43:23 2023: BS 8098 completed
Sun Nov 12 07:43:38 2023: BS 8099 completed
Sun Nov 12 07:43:53 2023: BS 8100 completed
Sun Nov 12 07:44:08 2023: BS 8101 completed
Sun Nov 12 07:44:23 2023: BS 8102 completed
Sun Nov 12 07:44:38 2023: BS 8103 completed
Sun Nov 12 07:44:53 2023: BS 8104 completed
Sun Nov 12 07:45:08 2023: BS 8105 completed
Sun Nov 12 07:45:23 2023: BS 8106 completed
Sun Nov 12 07:45:38 2023: BS 8107 completed
Sun Nov 12 07:45:53 2023: BS 8108 completed
Sun Nov 12 07:46:08 2023: BS 8109 completed
Sun Nov 12 07:46:22 2023: BS 8110 completed
Sun Nov 12 07:46:37 2023: BS 8111 completed
Sun Nov 12 07:46:52 2023: BS 8112 completed
Sun Nov 12 07:47:07 2023: BS 8113 completed
Sun Nov 12 07:47:22 2023: BS 8114 completed
Sun Nov 12 07:47:37 2023: BS 8115 completed
Sun Nov 12 07:47:52 2023: BS 8116 completed
Sun Nov 12 07:48:07 2023: BS 8117 completed
Sun Nov 12 07:48:22 2023: BS 8118 completed
Sun Nov 12 07:48:37 2023: BS 8119 completed
Sun Nov 12 07:48:52 2023: BS 8120 completed
Sun Nov 12 07:49:07 2023: BS 8121 completed
Sun Nov 12 07:49:22 2023: BS 8122 completed
Sun Nov 12 07:49:36 2023: BS 8123 completed
Sun Nov 12 07:49:51 2023: BS 8124 completed
Sun Nov 12 07:50:06 2023: BS 8125 completed
Sun Nov 12 07:50:21 2023: BS 8126 completed
Sun Nov 12 07:50:36 2023: BS 8127 completed
Sun Nov 12 07:50:51 2023: BS 8128 completed
Sun Nov 12 07:51:06 2023: BS 8129 completed
Sun Nov 12 07:51:21 2023: BS 8130 completed
Sun Nov 12 07:51:36 2023: BS 8131 completed
Sun Nov 12 07:51:51 2023: BS 8132 completed
Sun Nov 12 07:52:06 2023: BS 8133 completed
Sun Nov 12 07:52:21 2023: BS 8134 completed
Sun Nov 12 07:52:36 2023: BS 8135 completed
Sun Nov 12 07:52:50 2023: BS 8136 completed
Sun Nov 12 07:53:05 2023: BS 8137 completed
Sun Nov 12 07:53:20 2023: BS 8138 completed
Sun Nov 12 07:53:35 2023: BS 8139 completed
Sun Nov 12 07:53:50 2023: BS 8140 completed
Sun Nov 12 07:54:05 2023: BS 8141 completed
Sun Nov 12 07:54:20 2023: BS 8142 completed
Sun Nov 12 07:54:35 2023: BS 8143 completed
Sun Nov 12 07:54:50 2023: BS 8144 completed
Sun Nov 12 07:55:05 2023: BS 8145 completed
Sun Nov 12 07:55:20 2023: BS 8146 completed
Sun Nov 12 07:55:35 2023: BS 8147 completed
Sun Nov 12 07:55:49 2023: BS 8148 completed
Sun Nov 12 07:56:04 2023: BS 8149 completed
Sun Nov 12 07:56:19 2023: BS 8150 completed
Sun Nov 12 07:56:34 2023: BS 8151 completed
Sun Nov 12 07:56:49 2023: BS 8152 completed
Sun Nov 12 07:57:04 2023: BS 8153 completed
Sun Nov 12 07:57:19 2023: BS 8154 completed
Sun Nov 12 07:57:34 2023: BS 8155 completed
Sun Nov 12 07:57:49 2023: BS 8156 completed
Sun Nov 12 07:58:04 2023: BS 8157 completed
Sun Nov 12 07:58:19 2023: BS 8158 completed
Sun Nov 12 07:58:34 2023: BS 8159 completed
Sun Nov 12 07:58:49 2023: BS 8160 completed
Sun Nov 12 07:59:03 2023: BS 8161 completed
Sun Nov 12 07:59:18 2023: BS 8162 completed
Sun Nov 12 07:59:33 2023: BS 8163 completed
Sun Nov 12 07:59:48 2023: BS 8164 completed
Sun Nov 12 08:00:03 2023: BS 8165 completed
Sun Nov 12 08:00:18 2023: BS 8166 completed
Sun Nov 12 08:00:33 2023: BS 8167 completed
Sun Nov 12 08:00:48 2023: BS 8168 completed
Sun Nov 12 08:01:03 2023: BS 8169 completed
Sun Nov 12 08:01:18 2023: BS 8170 completed
Sun Nov 12 08:01:33 2023: BS 8171 completed
Sun Nov 12 08:01:48 2023: BS 8172 completed
Sun Nov 12 08:02:03 2023: BS 8173 completed
Sun Nov 12 08:02:17 2023: BS 8174 completed
Sun Nov 12 08:02:32 2023: BS 8175 completed
Sun Nov 12 08:02:47 2023: BS 8176 completed
Sun Nov 12 08:03:02 2023: BS 8177 completed
Sun Nov 12 08:03:17 2023: BS 8178 completed
Sun Nov 12 08:03:32 2023: BS 8179 completed
Sun Nov 12 08:03:47 2023: BS 8180 completed
Sun Nov 12 08:04:02 2023: BS 8181 completed
Sun Nov 12 08:04:17 2023: BS 8182 completed
Sun Nov 12 08:04:32 2023: BS 8183 completed
Sun Nov 12 08:04:47 2023: BS 8184 completed
Sun Nov 12 08:05:02 2023: BS 8185 completed
Sun Nov 12 08:05:16 2023: BS 8186 completed
Sun Nov 12 08:05:31 2023: BS 8187 completed
Sun Nov 12 08:05:46 2023: BS 8188 completed
Sun Nov 12 08:06:01 2023: BS 8189 completed
Sun Nov 12 08:06:16 2023: BS 8190 completed
Sun Nov 12 08:06:31 2023: BS 8191 completed
Sun Nov 12 08:06:46 2023: BS 8192 completed
Sun Nov 12 08:07:01 2023: BS 8193 completed
Sun Nov 12 08:07:16 2023: BS 8194 completed
Sun Nov 12 08:07:31 2023: BS 8195 completed
Sun Nov 12 08:07:46 2023: BS 8196 completed
Sun Nov 12 08:08:01 2023: BS 8197 completed
Sun Nov 12 08:08:16 2023: BS 8198 completed
Sun Nov 12 08:08:30 2023: BS 8199 completed
Sun Nov 12 08:08:45 2023: BS 8200 completed
Sun Nov 12 08:09:00 2023: BS 8201 completed
Sun Nov 12 08:09:15 2023: BS 8202 completed
Sun Nov 12 08:09:30 2023: BS 8203 completed
Sun Nov 12 08:09:45 2023: BS 8204 completed
Sun Nov 12 08:10:00 2023: BS 8205 completed
Sun Nov 12 08:10:15 2023: BS 8206 completed
Sun Nov 12 08:10:30 2023: BS 8207 completed
Sun Nov 12 08:10:45 2023: BS 8208 completed
Sun Nov 12 08:11:00 2023: BS 8209 completed
Sun Nov 12 08:11:15 2023: BS 8210 completed
Sun Nov 12 08:11:29 2023: BS 8211 completed
Sun Nov 12 08:11:44 2023: BS 8212 completed
Sun Nov 12 08:11:59 2023: BS 8213 completed
Sun Nov 12 08:12:14 2023: BS 8214 completed
Sun Nov 12 08:12:29 2023: BS 8215 completed
Sun Nov 12 08:12:44 2023: BS 8216 completed
Sun Nov 12 08:12:59 2023: BS 8217 completed
Sun Nov 12 08:13:14 2023: BS 8218 completed
Sun Nov 12 08:13:29 2023: BS 8219 completed
Sun Nov 12 08:13:44 2023: BS 8220 completed
Sun Nov 12 08:13:59 2023: BS 8221 completed
Sun Nov 12 08:14:14 2023: BS 8222 completed
Sun Nov 12 08:14:29 2023: BS 8223 completed
Sun Nov 12 08:14:43 2023: BS 8224 completed
Sun Nov 12 08:14:58 2023: BS 8225 completed
Sun Nov 12 08:15:13 2023: BS 8226 completed
Sun Nov 12 08:15:28 2023: BS 8227 completed
Sun Nov 12 08:15:43 2023: BS 8228 completed
Sun Nov 12 08:15:58 2023: BS 8229 completed
Sun Nov 12 08:16:13 2023: BS 8230 completed
Sun Nov 12 08:16:28 2023: BS 8231 completed
Sun Nov 12 08:16:43 2023: BS 8232 completed
Sun Nov 12 08:16:58 2023: BS 8233 completed
Sun Nov 12 08:17:13 2023: BS 8234 completed
Sun Nov 12 08:17:28 2023: BS 8235 completed
Sun Nov 12 08:17:43 2023: BS 8236 completed
Sun Nov 12 08:17:57 2023: BS 8237 completed
Sun Nov 12 08:18:12 2023: BS 8238 completed
Sun Nov 12 08:18:27 2023: BS 8239 completed
Sun Nov 12 08:18:42 2023: BS 8240 completed
Sun Nov 12 08:18:57 2023: BS 8241 completed
Sun Nov 12 08:19:12 2023: BS 8242 completed
Sun Nov 12 08:19:27 2023: BS 8243 completed
Sun Nov 12 08:19:42 2023: BS 8244 completed
Sun Nov 12 08:19:57 2023: BS 8245 completed
Sun Nov 12 08:20:12 2023: BS 8246 completed
Sun Nov 12 08:20:27 2023: BS 8247 completed
Sun Nov 12 08:20:42 2023: BS 8248 completed
Sun Nov 12 08:20:56 2023: BS 8249 completed
Sun Nov 12 08:21:11 2023: BS 8250 completed
Sun Nov 12 08:21:26 2023: BS 8251 completed
Sun Nov 12 08:21:41 2023: BS 8252 completed
Sun Nov 12 08:21:56 2023: BS 8253 completed
Sun Nov 12 08:22:11 2023: BS 8254 completed
Sun Nov 12 08:22:26 2023: BS 8255 completed
Sun Nov 12 08:22:41 2023: BS 8256 completed
Sun Nov 12 08:22:56 2023: BS 8257 completed
Sun Nov 12 08:23:11 2023: BS 8258 completed
Sun Nov 12 08:23:26 2023: BS 8259 completed
Sun Nov 12 08:23:41 2023: BS 8260 completed
Sun Nov 12 08:23:56 2023: BS 8261 completed
Sun Nov 12 08:24:10 2023: BS 8262 completed
Sun Nov 12 08:24:25 2023: BS 8263 completed
Sun Nov 12 08:24:40 2023: BS 8264 completed
Sun Nov 12 08:24:55 2023: BS 8265 completed
Sun Nov 12 08:25:10 2023: BS 8266 completed
Sun Nov 12 08:25:25 2023: BS 8267 completed
Sun Nov 12 08:25:40 2023: BS 8268 completed
Sun Nov 12 08:25:55 2023: BS 8269 completed
Sun Nov 12 08:26:10 2023: BS 8270 completed
Sun Nov 12 08:26:25 2023: BS 8271 completed
Sun Nov 12 08:26:40 2023: BS 8272 completed
Sun Nov 12 08:26:55 2023: BS 8273 completed
Sun Nov 12 08:27:10 2023: BS 8274 completed
Sun Nov 12 08:27:24 2023: BS 8275 completed
Sun Nov 12 08:27:39 2023: BS 8276 completed
Sun Nov 12 08:27:54 2023: BS 8277 completed
Sun Nov 12 08:28:09 2023: BS 8278 completed
Sun Nov 12 08:28:24 2023: BS 8279 completed
Sun Nov 12 08:28:39 2023: BS 8280 completed
Sun Nov 12 08:28:54 2023: BS 8281 completed
Sun Nov 12 08:29:09 2023: BS 8282 completed
Sun Nov 12 08:29:24 2023: BS 8283 completed
Sun Nov 12 08:29:39 2023: BS 8284 completed
Sun Nov 12 08:29:54 2023: BS 8285 completed
Sun Nov 12 08:30:09 2023: BS 8286 completed
Sun Nov 12 08:30:23 2023: BS 8287 completed
Sun Nov 12 08:30:38 2023: BS 8288 completed
Sun Nov 12 08:30:53 2023: BS 8289 completed
Sun Nov 12 08:31:08 2023: BS 8290 completed
Sun Nov 12 08:31:23 2023: BS 8291 completed
Sun Nov 12 08:31:38 2023: BS 8292 completed
Sun Nov 12 08:31:53 2023: BS 8293 completed
Sun Nov 12 08:32:08 2023: BS 8294 completed
Sun Nov 12 08:32:23 2023: BS 8295 completed
Sun Nov 12 08:32:38 2023: BS 8296 completed
Sun Nov 12 08:32:53 2023: BS 8297 completed
Sun Nov 12 08:33:08 2023: BS 8298 completed
Sun Nov 12 08:33:23 2023: BS 8299 completed
Sun Nov 12 08:33:37 2023: BS 8300 completed
Sun Nov 12 08:33:52 2023: BS 8301 completed
Sun Nov 12 08:34:07 2023: BS 8302 completed
Sun Nov 12 08:34:22 2023: BS 8303 completed
Sun Nov 12 08:34:37 2023: BS 8304 completed
Sun Nov 12 08:34:52 2023: BS 8305 completed
Sun Nov 12 08:35:07 2023: BS 8306 completed
Sun Nov 12 08:35:22 2023: BS 8307 completed
Sun Nov 12 08:35:37 2023: BS 8308 completed
Sun Nov 12 08:35:52 2023: BS 8309 completed
Sun Nov 12 08:36:07 2023: BS 8310 completed
Sun Nov 12 08:36:22 2023: BS 8311 completed
Sun Nov 12 08:36:37 2023: BS 8312 completed
Sun Nov 12 08:36:51 2023: BS 8313 completed
Sun Nov 12 08:37:06 2023: BS 8314 completed
Sun Nov 12 08:37:21 2023: BS 8315 completed
Sun Nov 12 08:37:36 2023: BS 8316 completed
Sun Nov 12 08:37:51 2023: BS 8317 completed
Sun Nov 12 08:38:06 2023: BS 8318 completed
Sun Nov 12 08:38:21 2023: BS 8319 completed
Sun Nov 12 08:38:36 2023: BS 8320 completed
Sun Nov 12 08:38:51 2023: BS 8321 completed
Sun Nov 12 08:39:06 2023: BS 8322 completed
Sun Nov 12 08:39:21 2023: BS 8323 completed
Sun Nov 12 08:39:36 2023: BS 8324 completed
Sun Nov 12 08:39:50 2023: BS 8325 completed
Sun Nov 12 08:40:05 2023: BS 8326 completed
Sun Nov 12 08:40:20 2023: BS 8327 completed
Sun Nov 12 08:40:35 2023: BS 8328 completed
Sun Nov 12 08:40:50 2023: BS 8329 completed
Sun Nov 12 08:41:05 2023: BS 8330 completed
Sun Nov 12 08:41:20 2023: BS 8331 completed
Sun Nov 12 08:41:35 2023: BS 8332 completed
Sun Nov 12 08:41:50 2023: BS 8333 completed
Sun Nov 12 08:42:05 2023: BS 8334 completed
Sun Nov 12 08:42:20 2023: BS 8335 completed
Sun Nov 12 08:42:35 2023: BS 8336 completed
Sun Nov 12 08:42:50 2023: BS 8337 completed
Sun Nov 12 08:43:04 2023: BS 8338 completed
Sun Nov 12 08:43:19 2023: BS 8339 completed
Sun Nov 12 08:43:34 2023: BS 8340 completed
Sun Nov 12 08:43:49 2023: BS 8341 completed
Sun Nov 12 08:44:04 2023: BS 8342 completed
Sun Nov 12 08:44:19 2023: BS 8343 completed
Sun Nov 12 08:44:34 2023: BS 8344 completed
Sun Nov 12 08:44:49 2023: BS 8345 completed
Sun Nov 12 08:45:04 2023: BS 8346 completed
Sun Nov 12 08:45:19 2023: BS 8347 completed
Sun Nov 12 08:45:34 2023: BS 8348 completed
Sun Nov 12 08:45:49 2023: BS 8349 completed
Sun Nov 12 08:46:04 2023: BS 8350 completed
Sun Nov 12 08:46:18 2023: BS 8351 completed
Sun Nov 12 08:46:33 2023: BS 8352 completed
Sun Nov 12 08:46:48 2023: BS 8353 completed
Sun Nov 12 08:47:03 2023: BS 8354 completed
Sun Nov 12 08:47:18 2023: BS 8355 completed
Sun Nov 12 08:47:33 2023: BS 8356 completed
Sun Nov 12 08:47:48 2023: BS 8357 completed
Sun Nov 12 08:48:03 2023: BS 8358 completed
Sun Nov 12 08:48:18 2023: BS 8359 completed
Sun Nov 12 08:48:33 2023: BS 8360 completed
Sun Nov 12 08:48:48 2023: BS 8361 completed
Sun Nov 12 08:49:03 2023: BS 8362 completed
Sun Nov 12 08:49:17 2023: BS 8363 completed
Sun Nov 12 08:49:32 2023: BS 8364 completed
Sun Nov 12 08:49:47 2023: BS 8365 completed
Sun Nov 12 08:50:02 2023: BS 8366 completed
Sun Nov 12 08:50:17 2023: BS 8367 completed
Sun Nov 12 08:50:32 2023: BS 8368 completed
Sun Nov 12 08:50:47 2023: BS 8369 completed
Sun Nov 12 08:51:02 2023: BS 8370 completed
Sun Nov 12 08:51:17 2023: BS 8371 completed
Sun Nov 12 08:51:32 2023: BS 8372 completed
Sun Nov 12 08:51:47 2023: BS 8373 completed
Sun Nov 12 08:52:02 2023: BS 8374 completed
Sun Nov 12 08:52:17 2023: BS 8375 completed
Sun Nov 12 08:52:31 2023: BS 8376 completed
Sun Nov 12 08:52:46 2023: BS 8377 completed
Sun Nov 12 08:53:01 2023: BS 8378 completed
Sun Nov 12 08:53:16 2023: BS 8379 completed
Sun Nov 12 08:53:31 2023: BS 8380 completed
Sun Nov 12 08:53:46 2023: BS 8381 completed
Sun Nov 12 08:54:01 2023: BS 8382 completed
Sun Nov 12 08:54:16 2023: BS 8383 completed
Sun Nov 12 08:54:31 2023: BS 8384 completed
Sun Nov 12 08:54:46 2023: BS 8385 completed
Sun Nov 12 08:55:01 2023: BS 8386 completed
Sun Nov 12 08:55:16 2023: BS 8387 completed
Sun Nov 12 08:55:30 2023: BS 8388 completed
Sun Nov 12 08:55:45 2023: BS 8389 completed
Sun Nov 12 08:56:00 2023: BS 8390 completed
Sun Nov 12 08:56:15 2023: BS 8391 completed
Sun Nov 12 08:56:30 2023: BS 8392 completed
Sun Nov 12 08:56:45 2023: BS 8393 completed
Sun Nov 12 08:57:00 2023: BS 8394 completed
Sun Nov 12 08:57:15 2023: BS 8395 completed
Sun Nov 12 08:57:30 2023: BS 8396 completed
Sun Nov 12 08:57:45 2023: BS 8397 completed
Sun Nov 12 08:58:00 2023: BS 8398 completed
Sun Nov 12 08:58:15 2023: BS 8399 completed
Sun Nov 12 08:58:30 2023: BS 8400 completed
Sun Nov 12 08:58:44 2023: BS 8401 completed
Sun Nov 12 08:58:59 2023: BS 8402 completed
Sun Nov 12 08:59:14 2023: BS 8403 completed
Sun Nov 12 08:59:29 2023: BS 8404 completed
Sun Nov 12 08:59:44 2023: BS 8405 completed
Sun Nov 12 08:59:59 2023: BS 8406 completed
Sun Nov 12 09:00:14 2023: BS 8407 completed
Sun Nov 12 09:00:29 2023: BS 8408 completed
Sun Nov 12 09:00:44 2023: BS 8409 completed
Sun Nov 12 09:00:59 2023: BS 8410 completed
Sun Nov 12 09:01:14 2023: BS 8411 completed
Sun Nov 12 09:01:29 2023: BS 8412 completed
Sun Nov 12 09:01:44 2023: BS 8413 completed
Sun Nov 12 09:01:58 2023: BS 8414 completed
Sun Nov 12 09:02:13 2023: BS 8415 completed
Sun Nov 12 09:02:28 2023: BS 8416 completed
Sun Nov 12 09:02:43 2023: BS 8417 completed
Sun Nov 12 09:02:58 2023: BS 8418 completed
Sun Nov 12 09:03:13 2023: BS 8419 completed
Sun Nov 12 09:03:28 2023: BS 8420 completed
Sun Nov 12 09:03:43 2023: BS 8421 completed
Sun Nov 12 09:03:58 2023: BS 8422 completed
Sun Nov 12 09:04:13 2023: BS 8423 completed
Sun Nov 12 09:04:28 2023: BS 8424 completed
Sun Nov 12 09:04:43 2023: BS 8425 completed
Sun Nov 12 09:04:57 2023: BS 8426 completed
Sun Nov 12 09:05:12 2023: BS 8427 completed
Sun Nov 12 09:05:27 2023: BS 8428 completed
Sun Nov 12 09:05:42 2023: BS 8429 completed
Sun Nov 12 09:05:57 2023: BS 8430 completed
Sun Nov 12 09:06:12 2023: BS 8431 completed
Sun Nov 12 09:06:27 2023: BS 8432 completed
Sun Nov 12 09:06:42 2023: BS 8433 completed
Sun Nov 12 09:06:57 2023: BS 8434 completed
Sun Nov 12 09:07:12 2023: BS 8435 completed
Sun Nov 12 09:07:27 2023: BS 8436 completed
Sun Nov 12 09:07:42 2023: BS 8437 completed
Sun Nov 12 09:07:57 2023: BS 8438 completed
Sun Nov 12 09:08:11 2023: BS 8439 completed
Sun Nov 12 09:08:26 2023: BS 8440 completed
Sun Nov 12 09:08:41 2023: BS 8441 completed
Sun Nov 12 09:08:56 2023: BS 8442 completed
Sun Nov 12 09:09:11 2023: BS 8443 completed
Sun Nov 12 09:09:26 2023: BS 8444 completed
Sun Nov 12 09:09:41 2023: BS 8445 completed
Sun Nov 12 09:09:56 2023: BS 8446 completed
Sun Nov 12 09:10:11 2023: BS 8447 completed
Sun Nov 12 09:10:26 2023: BS 8448 completed
Sun Nov 12 09:10:41 2023: BS 8449 completed
Sun Nov 12 09:10:56 2023: BS 8450 completed
Sun Nov 12 09:11:11 2023: BS 8451 completed
Sun Nov 12 09:11:25 2023: BS 8452 completed
Sun Nov 12 09:11:40 2023: BS 8453 completed
Sun Nov 12 09:11:55 2023: BS 8454 completed
Sun Nov 12 09:12:10 2023: BS 8455 completed
Sun Nov 12 09:12:25 2023: BS 8456 completed
Sun Nov 12 09:12:40 2023: BS 8457 completed
Sun Nov 12 09:12:55 2023: BS 8458 completed
Sun Nov 12 09:13:10 2023: BS 8459 completed
Sun Nov 12 09:13:25 2023: BS 8460 completed
Sun Nov 12 09:13:40 2023: BS 8461 completed
Sun Nov 12 09:13:55 2023: BS 8462 completed
Sun Nov 12 09:14:10 2023: BS 8463 completed
Sun Nov 12 09:14:24 2023: BS 8464 completed
Sun Nov 12 09:14:39 2023: BS 8465 completed
Sun Nov 12 09:14:54 2023: BS 8466 completed
Sun Nov 12 09:15:09 2023: BS 8467 completed
Sun Nov 12 09:15:24 2023: BS 8468 completed
Sun Nov 12 09:15:39 2023: BS 8469 completed
Sun Nov 12 09:15:54 2023: BS 8470 completed
Sun Nov 12 09:16:09 2023: BS 8471 completed
Sun Nov 12 09:16:24 2023: BS 8472 completed
Sun Nov 12 09:16:39 2023: BS 8473 completed
Sun Nov 12 09:16:54 2023: BS 8474 completed
Sun Nov 12 09:17:09 2023: BS 8475 completed
Sun Nov 12 09:17:24 2023: BS 8476 completed
Sun Nov 12 09:17:38 2023: BS 8477 completed
Sun Nov 12 09:17:53 2023: BS 8478 completed
Sun Nov 12 09:18:08 2023: BS 8479 completed
Sun Nov 12 09:18:23 2023: BS 8480 completed
Sun Nov 12 09:18:38 2023: BS 8481 completed
Sun Nov 12 09:18:53 2023: BS 8482 completed
Sun Nov 12 09:19:08 2023: BS 8483 completed
Sun Nov 12 09:19:23 2023: BS 8484 completed
Sun Nov 12 09:19:38 2023: BS 8485 completed
Sun Nov 12 09:19:53 2023: BS 8486 completed
Sun Nov 12 09:20:08 2023: BS 8487 completed
Sun Nov 12 09:20:23 2023: BS 8488 completed
Sun Nov 12 09:20:38 2023: BS 8489 completed
Sun Nov 12 09:20:52 2023: BS 8490 completed
Sun Nov 12 09:21:07 2023: BS 8491 completed
Sun Nov 12 09:21:22 2023: BS 8492 completed
Sun Nov 12 09:21:37 2023: BS 8493 completed
Sun Nov 12 09:21:52 2023: BS 8494 completed
Sun Nov 12 09:22:07 2023: BS 8495 completed
Sun Nov 12 09:22:22 2023: BS 8496 completed
Sun Nov 12 09:22:37 2023: BS 8497 completed
Sun Nov 12 09:22:52 2023: BS 8498 completed
Sun Nov 12 09:23:07 2023: BS 8499 completed
Sun Nov 12 09:23:22 2023: BS 8500 completed
Sun Nov 12 09:23:37 2023: BS 8501 completed
Sun Nov 12 09:23:51 2023: BS 8502 completed
Sun Nov 12 09:24:06 2023: BS 8503 completed
Sun Nov 12 09:24:21 2023: BS 8504 completed
Sun Nov 12 09:24:36 2023: BS 8505 completed
Sun Nov 12 09:24:51 2023: BS 8506 completed
Sun Nov 12 09:25:06 2023: BS 8507 completed
Sun Nov 12 09:25:21 2023: BS 8508 completed
Sun Nov 12 09:25:36 2023: BS 8509 completed
Sun Nov 12 09:25:51 2023: BS 8510 completed
Sun Nov 12 09:26:06 2023: BS 8511 completed
Sun Nov 12 09:26:21 2023: BS 8512 completed
Sun Nov 12 09:26:36 2023: BS 8513 completed
Sun Nov 12 09:26:51 2023: BS 8514 completed
Sun Nov 12 09:27:05 2023: BS 8515 completed
Sun Nov 12 09:27:20 2023: BS 8516 completed
Sun Nov 12 09:27:35 2023: BS 8517 completed
Sun Nov 12 09:27:50 2023: BS 8518 completed
Sun Nov 12 09:28:05 2023: BS 8519 completed
Sun Nov 12 09:28:20 2023: BS 8520 completed
Sun Nov 12 09:28:35 2023: BS 8521 completed
Sun Nov 12 09:28:50 2023: BS 8522 completed
Sun Nov 12 09:29:05 2023: BS 8523 completed
Sun Nov 12 09:29:20 2023: BS 8524 completed
Sun Nov 12 09:29:35 2023: BS 8525 completed
Sun Nov 12 09:29:50 2023: BS 8526 completed
Sun Nov 12 09:30:05 2023: BS 8527 completed
Sun Nov 12 09:30:19 2023: BS 8528 completed
Sun Nov 12 09:30:34 2023: BS 8529 completed
Sun Nov 12 09:30:49 2023: BS 8530 completed
Sun Nov 12 09:31:04 2023: BS 8531 completed
Sun Nov 12 09:31:19 2023: BS 8532 completed
Sun Nov 12 09:31:34 2023: BS 8533 completed
Sun Nov 12 09:31:49 2023: BS 8534 completed
Sun Nov 12 09:32:04 2023: BS 8535 completed
Sun Nov 12 09:32:19 2023: BS 8536 completed
Sun Nov 12 09:32:34 2023: BS 8537 completed
Sun Nov 12 09:32:49 2023: BS 8538 completed
Sun Nov 12 09:33:04 2023: BS 8539 completed
Sun Nov 12 09:33:18 2023: BS 8540 completed
Sun Nov 12 09:33:33 2023: BS 8541 completed
Sun Nov 12 09:33:48 2023: BS 8542 completed
Sun Nov 12 09:34:03 2023: BS 8543 completed
Sun Nov 12 09:34:18 2023: BS 8544 completed
Sun Nov 12 09:34:33 2023: BS 8545 completed
Sun Nov 12 09:34:48 2023: BS 8546 completed
Sun Nov 12 09:35:03 2023: BS 8547 completed
Sun Nov 12 09:35:18 2023: BS 8548 completed
Sun Nov 12 09:35:33 2023: BS 8549 completed
Sun Nov 12 09:35:48 2023: BS 8550 completed
Sun Nov 12 09:36:03 2023: BS 8551 completed
Sun Nov 12 09:36:18 2023: BS 8552 completed
Sun Nov 12 09:36:32 2023: BS 8553 completed
Sun Nov 12 09:36:47 2023: BS 8554 completed
Sun Nov 12 09:37:02 2023: BS 8555 completed
Sun Nov 12 09:37:17 2023: BS 8556 completed
Sun Nov 12 09:37:32 2023: BS 8557 completed
Sun Nov 12 09:37:47 2023: BS 8558 completed
Sun Nov 12 09:38:02 2023: BS 8559 completed
Sun Nov 12 09:38:17 2023: BS 8560 completed
Sun Nov 12 09:38:32 2023: BS 8561 completed
Sun Nov 12 09:38:47 2023: BS 8562 completed
Sun Nov 12 09:39:02 2023: BS 8563 completed
Sun Nov 12 09:39:17 2023: BS 8564 completed
Sun Nov 12 09:39:31 2023: BS 8565 completed
Sun Nov 12 09:39:46 2023: BS 8566 completed
Sun Nov 12 09:40:01 2023: BS 8567 completed
Sun Nov 12 09:40:16 2023: BS 8568 completed
Sun Nov 12 09:40:31 2023: BS 8569 completed
Sun Nov 12 09:40:46 2023: BS 8570 completed
Sun Nov 12 09:41:01 2023: BS 8571 completed
Sun Nov 12 09:41:16 2023: BS 8572 completed
Sun Nov 12 09:41:31 2023: BS 8573 completed
Sun Nov 12 09:41:46 2023: BS 8574 completed
Sun Nov 12 09:42:01 2023: BS 8575 completed
Sun Nov 12 09:42:16 2023: BS 8576 completed
Sun Nov 12 09:42:31 2023: BS 8577 completed
Sun Nov 12 09:42:45 2023: BS 8578 completed
Sun Nov 12 09:43:00 2023: BS 8579 completed
Sun Nov 12 09:43:15 2023: BS 8580 completed
Sun Nov 12 09:43:30 2023: BS 8581 completed
Sun Nov 12 09:43:45 2023: BS 8582 completed
Sun Nov 12 09:44:00 2023: BS 8583 completed
Sun Nov 12 09:44:15 2023: BS 8584 completed
Sun Nov 12 09:44:30 2023: BS 8585 completed
Sun Nov 12 09:44:45 2023: BS 8586 completed
Sun Nov 12 09:45:00 2023: BS 8587 completed
Sun Nov 12 09:45:15 2023: BS 8588 completed
Sun Nov 12 09:45:30 2023: BS 8589 completed
Sun Nov 12 09:45:45 2023: BS 8590 completed
Sun Nov 12 09:45:59 2023: BS 8591 completed
Sun Nov 12 09:46:14 2023: BS 8592 completed
Sun Nov 12 09:46:29 2023: BS 8593 completed
Sun Nov 12 09:46:44 2023: BS 8594 completed
Sun Nov 12 09:46:59 2023: BS 8595 completed
Sun Nov 12 09:47:14 2023: BS 8596 completed
Sun Nov 12 09:47:29 2023: BS 8597 completed
Sun Nov 12 09:47:44 2023: BS 8598 completed
Sun Nov 12 09:47:59 2023: BS 8599 completed
Sun Nov 12 09:48:14 2023: BS 8600 completed
Sun Nov 12 09:48:29 2023: BS 8601 completed
Sun Nov 12 09:48:44 2023: BS 8602 completed
Sun Nov 12 09:48:58 2023: BS 8603 completed
Sun Nov 12 09:49:13 2023: BS 8604 completed
Sun Nov 12 09:49:28 2023: BS 8605 completed
Sun Nov 12 09:49:43 2023: BS 8606 completed
Sun Nov 12 09:49:58 2023: BS 8607 completed
Sun Nov 12 09:50:13 2023: BS 8608 completed
Sun Nov 12 09:50:28 2023: BS 8609 completed
Sun Nov 12 09:50:43 2023: BS 8610 completed
Sun Nov 12 09:50:58 2023: BS 8611 completed
Sun Nov 12 09:51:13 2023: BS 8612 completed
Sun Nov 12 09:51:28 2023: BS 8613 completed
Sun Nov 12 09:51:43 2023: BS 8614 completed
Sun Nov 12 09:51:58 2023: BS 8615 completed
Sun Nov 12 09:52:12 2023: BS 8616 completed
Sun Nov 12 09:52:27 2023: BS 8617 completed
Sun Nov 12 09:52:42 2023: BS 8618 completed
Sun Nov 12 09:52:57 2023: BS 8619 completed
Sun Nov 12 09:53:12 2023: BS 8620 completed
Sun Nov 12 09:53:27 2023: BS 8621 completed
Sun Nov 12 09:53:42 2023: BS 8622 completed
Sun Nov 12 09:53:57 2023: BS 8623 completed
Sun Nov 12 09:54:12 2023: BS 8624 completed
Sun Nov 12 09:54:27 2023: BS 8625 completed
Sun Nov 12 09:54:42 2023: BS 8626 completed
Sun Nov 12 09:54:57 2023: BS 8627 completed
Sun Nov 12 09:55:12 2023: BS 8628 completed
Sun Nov 12 09:55:26 2023: BS 8629 completed
Sun Nov 12 09:55:41 2023: BS 8630 completed
Sun Nov 12 09:55:56 2023: BS 8631 completed
Sun Nov 12 09:56:11 2023: BS 8632 completed
Sun Nov 12 09:56:26 2023: BS 8633 completed
Sun Nov 12 09:56:41 2023: BS 8634 completed
Sun Nov 12 09:56:56 2023: BS 8635 completed
Sun Nov 12 09:57:11 2023: BS 8636 completed
Sun Nov 12 09:57:26 2023: BS 8637 completed
Sun Nov 12 09:57:41 2023: BS 8638 completed
Sun Nov 12 09:57:56 2023: BS 8639 completed
Sun Nov 12 09:58:11 2023: BS 8640 completed
Sun Nov 12 09:58:25 2023: BS 8641 completed
Sun Nov 12 09:58:40 2023: BS 8642 completed
Sun Nov 12 09:58:55 2023: BS 8643 completed
Sun Nov 12 09:59:10 2023: BS 8644 completed
Sun Nov 12 09:59:25 2023: BS 8645 completed
Sun Nov 12 09:59:40 2023: BS 8646 completed
Sun Nov 12 09:59:55 2023: BS 8647 completed
Sun Nov 12 10:00:10 2023: BS 8648 completed
Sun Nov 12 10:00:25 2023: BS 8649 completed
Sun Nov 12 10:00:40 2023: BS 8650 completed
Sun Nov 12 10:00:55 2023: BS 8651 completed
Sun Nov 12 10:01:10 2023: BS 8652 completed
Sun Nov 12 10:01:25 2023: BS 8653 completed
Sun Nov 12 10:01:39 2023: BS 8654 completed
Sun Nov 12 10:01:54 2023: BS 8655 completed
Sun Nov 12 10:02:09 2023: BS 8656 completed
Sun Nov 12 10:02:24 2023: BS 8657 completed
Sun Nov 12 10:02:39 2023: BS 8658 completed
Sun Nov 12 10:02:54 2023: BS 8659 completed
Sun Nov 12 10:03:09 2023: BS 8660 completed
Sun Nov 12 10:03:24 2023: BS 8661 completed
Sun Nov 12 10:03:39 2023: BS 8662 completed
Sun Nov 12 10:03:54 2023: BS 8663 completed
Sun Nov 12 10:04:09 2023: BS 8664 completed
Sun Nov 12 10:04:24 2023: BS 8665 completed
Sun Nov 12 10:04:39 2023: BS 8666 completed
Sun Nov 12 10:04:53 2023: BS 8667 completed
Sun Nov 12 10:05:08 2023: BS 8668 completed
Sun Nov 12 10:05:23 2023: BS 8669 completed
Sun Nov 12 10:05:38 2023: BS 8670 completed
Sun Nov 12 10:05:53 2023: BS 8671 completed
Sun Nov 12 10:06:08 2023: BS 8672 completed
Sun Nov 12 10:06:23 2023: BS 8673 completed
Sun Nov 12 10:06:38 2023: BS 8674 completed
Sun Nov 12 10:06:53 2023: BS 8675 completed
Sun Nov 12 10:07:08 2023: BS 8676 completed
Sun Nov 12 10:07:23 2023: BS 8677 completed
Sun Nov 12 10:07:38 2023: BS 8678 completed
Sun Nov 12 10:07:52 2023: BS 8679 completed
Sun Nov 12 10:08:07 2023: BS 8680 completed
Sun Nov 12 10:08:22 2023: BS 8681 completed
Sun Nov 12 10:08:37 2023: BS 8682 completed
Sun Nov 12 10:08:52 2023: BS 8683 completed
Sun Nov 12 10:09:07 2023: BS 8684 completed
Sun Nov 12 10:09:22 2023: BS 8685 completed
Sun Nov 12 10:09:37 2023: BS 8686 completed
Sun Nov 12 10:09:52 2023: BS 8687 completed
Sun Nov 12 10:10:07 2023: BS 8688 completed
Sun Nov 12 10:10:22 2023: BS 8689 completed
Sun Nov 12 10:10:37 2023: BS 8690 completed
Sun Nov 12 10:10:52 2023: BS 8691 completed
Sun Nov 12 10:11:06 2023: BS 8692 completed
Sun Nov 12 10:11:21 2023: BS 8693 completed
Sun Nov 12 10:11:36 2023: BS 8694 completed
Sun Nov 12 10:11:51 2023: BS 8695 completed
Sun Nov 12 10:12:06 2023: BS 8696 completed
Sun Nov 12 10:12:21 2023: BS 8697 completed
Sun Nov 12 10:12:36 2023: BS 8698 completed
Sun Nov 12 10:12:51 2023: BS 8699 completed
Sun Nov 12 10:13:06 2023: BS 8700 completed
Sun Nov 12 10:13:21 2023: BS 8701 completed
Sun Nov 12 10:13:36 2023: BS 8702 completed
Sun Nov 12 10:13:51 2023: BS 8703 completed
Sun Nov 12 10:14:06 2023: BS 8704 completed
Sun Nov 12 10:14:20 2023: BS 8705 completed
Sun Nov 12 10:14:35 2023: BS 8706 completed
Sun Nov 12 10:14:50 2023: BS 8707 completed
Sun Nov 12 10:15:05 2023: BS 8708 completed
Sun Nov 12 10:15:20 2023: BS 8709 completed
Sun Nov 12 10:15:35 2023: BS 8710 completed
Sun Nov 12 10:15:50 2023: BS 8711 completed
Sun Nov 12 10:16:05 2023: BS 8712 completed
Sun Nov 12 10:16:20 2023: BS 8713 completed
Sun Nov 12 10:16:35 2023: BS 8714 completed
Sun Nov 12 10:16:50 2023: BS 8715 completed
Sun Nov 12 10:17:05 2023: BS 8716 completed
Sun Nov 12 10:17:19 2023: BS 8717 completed
Sun Nov 12 10:17:34 2023: BS 8718 completed
Sun Nov 12 10:17:49 2023: BS 8719 completed
Sun Nov 12 10:18:04 2023: BS 8720 completed
Sun Nov 12 10:18:19 2023: BS 8721 completed
Sun Nov 12 10:18:34 2023: BS 8722 completed
Sun Nov 12 10:18:49 2023: BS 8723 completed
Sun Nov 12 10:19:04 2023: BS 8724 completed
Sun Nov 12 10:19:19 2023: BS 8725 completed
Sun Nov 12 10:19:34 2023: BS 8726 completed
Sun Nov 12 10:19:49 2023: BS 8727 completed
Sun Nov 12 10:20:04 2023: BS 8728 completed
Sun Nov 12 10:20:19 2023: BS 8729 completed
Sun Nov 12 10:20:33 2023: BS 8730 completed
Sun Nov 12 10:20:48 2023: BS 8731 completed
Sun Nov 12 10:21:03 2023: BS 8732 completed
Sun Nov 12 10:21:18 2023: BS 8733 completed
Sun Nov 12 10:21:33 2023: BS 8734 completed
Sun Nov 12 10:21:48 2023: BS 8735 completed
Sun Nov 12 10:22:03 2023: BS 8736 completed
Sun Nov 12 10:22:18 2023: BS 8737 completed
Sun Nov 12 10:22:33 2023: BS 8738 completed
Sun Nov 12 10:22:48 2023: BS 8739 completed
Sun Nov 12 10:23:03 2023: BS 8740 completed
Sun Nov 12 10:23:18 2023: BS 8741 completed
Sun Nov 12 10:23:32 2023: BS 8742 completed
Sun Nov 12 10:23:47 2023: BS 8743 completed
Sun Nov 12 10:24:02 2023: BS 8744 completed
Sun Nov 12 10:24:17 2023: BS 8745 completed
Sun Nov 12 10:24:32 2023: BS 8746 completed
Sun Nov 12 10:24:47 2023: BS 8747 completed
Sun Nov 12 10:25:02 2023: BS 8748 completed
Sun Nov 12 10:25:17 2023: BS 8749 completed
Sun Nov 12 10:25:32 2023: BS 8750 completed
Sun Nov 12 10:25:47 2023: BS 8751 completed
Sun Nov 12 10:26:02 2023: BS 8752 completed
Sun Nov 12 10:26:17 2023: BS 8753 completed
Sun Nov 12 10:26:32 2023: BS 8754 completed
Sun Nov 12 10:26:46 2023: BS 8755 completed
Sun Nov 12 10:27:01 2023: BS 8756 completed
Sun Nov 12 10:27:16 2023: BS 8757 completed
Sun Nov 12 10:27:31 2023: BS 8758 completed
Sun Nov 12 10:27:46 2023: BS 8759 completed
Sun Nov 12 10:28:01 2023: BS 8760 completed
Sun Nov 12 10:28:16 2023: BS 8761 completed
Sun Nov 12 10:28:31 2023: BS 8762 completed
Sun Nov 12 10:28:46 2023: BS 8763 completed
Sun Nov 12 10:29:01 2023: BS 8764 completed
Sun Nov 12 10:29:16 2023: BS 8765 completed
Sun Nov 12 10:29:31 2023: BS 8766 completed
Sun Nov 12 10:29:46 2023: BS 8767 completed
Sun Nov 12 10:30:00 2023: BS 8768 completed
Sun Nov 12 10:30:15 2023: BS 8769 completed
Sun Nov 12 10:30:30 2023: BS 8770 completed
Sun Nov 12 10:30:45 2023: BS 8771 completed
Sun Nov 12 10:31:00 2023: BS 8772 completed
Sun Nov 12 10:31:15 2023: BS 8773 completed
Sun Nov 12 10:31:30 2023: BS 8774 completed
Sun Nov 12 10:31:45 2023: BS 8775 completed
Sun Nov 12 10:32:00 2023: BS 8776 completed
Sun Nov 12 10:32:15 2023: BS 8777 completed
Sun Nov 12 10:32:30 2023: BS 8778 completed
Sun Nov 12 10:32:45 2023: BS 8779 completed
Sun Nov 12 10:32:59 2023: BS 8780 completed
Sun Nov 12 10:33:14 2023: BS 8781 completed
Sun Nov 12 10:33:29 2023: BS 8782 completed
Sun Nov 12 10:33:44 2023: BS 8783 completed
Sun Nov 12 10:33:59 2023: BS 8784 completed
Sun Nov 12 10:34:14 2023: BS 8785 completed
Sun Nov 12 10:34:29 2023: BS 8786 completed
Sun Nov 12 10:34:44 2023: BS 8787 completed
Sun Nov 12 10:34:59 2023: BS 8788 completed
Sun Nov 12 10:35:14 2023: BS 8789 completed
Sun Nov 12 10:35:29 2023: BS 8790 completed
Sun Nov 12 10:35:44 2023: BS 8791 completed
Sun Nov 12 10:35:59 2023: BS 8792 completed
Sun Nov 12 10:36:13 2023: BS 8793 completed
Sun Nov 12 10:36:28 2023: BS 8794 completed
Sun Nov 12 10:36:43 2023: BS 8795 completed
Sun Nov 12 10:36:58 2023: BS 8796 completed
Sun Nov 12 10:37:13 2023: BS 8797 completed
Sun Nov 12 10:37:28 2023: BS 8798 completed
Sun Nov 12 10:37:43 2023: BS 8799 completed
Sun Nov 12 10:37:58 2023: BS 8800 completed
Sun Nov 12 10:38:13 2023: BS 8801 completed
Sun Nov 12 10:38:28 2023: BS 8802 completed
Sun Nov 12 10:38:43 2023: BS 8803 completed
Sun Nov 12 10:38:58 2023: BS 8804 completed
Sun Nov 12 10:39:13 2023: BS 8805 completed
Sun Nov 12 10:39:27 2023: BS 8806 completed
Sun Nov 12 10:39:42 2023: BS 8807 completed
Sun Nov 12 10:39:57 2023: BS 8808 completed
Sun Nov 12 10:40:12 2023: BS 8809 completed
Sun Nov 12 10:40:27 2023: BS 8810 completed
Sun Nov 12 10:40:42 2023: BS 8811 completed
Sun Nov 12 10:40:57 2023: BS 8812 completed
Sun Nov 12 10:41:12 2023: BS 8813 completed
Sun Nov 12 10:41:27 2023: BS 8814 completed
Sun Nov 12 10:41:42 2023: BS 8815 completed
Sun Nov 12 10:41:57 2023: BS 8816 completed
Sun Nov 12 10:42:12 2023: BS 8817 completed
Sun Nov 12 10:42:26 2023: BS 8818 completed
Sun Nov 12 10:42:41 2023: BS 8819 completed
Sun Nov 12 10:42:56 2023: BS 8820 completed
Sun Nov 12 10:43:11 2023: BS 8821 completed
Sun Nov 12 10:43:26 2023: BS 8822 completed
Sun Nov 12 10:43:41 2023: BS 8823 completed
Sun Nov 12 10:43:56 2023: BS 8824 completed
Sun Nov 12 10:44:11 2023: BS 8825 completed
Sun Nov 12 10:44:26 2023: BS 8826 completed
Sun Nov 12 10:44:41 2023: BS 8827 completed
Sun Nov 12 10:44:56 2023: BS 8828 completed
Sun Nov 12 10:45:11 2023: BS 8829 completed
Sun Nov 12 10:45:26 2023: BS 8830 completed
Sun Nov 12 10:45:40 2023: BS 8831 completed
Sun Nov 12 10:45:55 2023: BS 8832 completed
Sun Nov 12 10:46:10 2023: BS 8833 completed
Sun Nov 12 10:46:25 2023: BS 8834 completed
Sun Nov 12 10:46:40 2023: BS 8835 completed
Sun Nov 12 10:46:55 2023: BS 8836 completed
Sun Nov 12 10:47:10 2023: BS 8837 completed
Sun Nov 12 10:47:25 2023: BS 8838 completed
Sun Nov 12 10:47:40 2023: BS 8839 completed
Sun Nov 12 10:47:55 2023: BS 8840 completed
Sun Nov 12 10:48:10 2023: BS 8841 completed
Sun Nov 12 10:48:25 2023: BS 8842 completed
Sun Nov 12 10:48:40 2023: BS 8843 completed
Sun Nov 12 10:48:54 2023: BS 8844 completed
Sun Nov 12 10:49:09 2023: BS 8845 completed
Sun Nov 12 10:49:24 2023: BS 8846 completed
Sun Nov 12 10:49:39 2023: BS 8847 completed
Sun Nov 12 10:49:54 2023: BS 8848 completed
Sun Nov 12 10:50:09 2023: BS 8849 completed
Sun Nov 12 10:50:24 2023: BS 8850 completed
Sun Nov 12 10:50:39 2023: BS 8851 completed
Sun Nov 12 10:50:54 2023: BS 8852 completed
Sun Nov 12 10:51:09 2023: BS 8853 completed
Sun Nov 12 10:51:24 2023: BS 8854 completed
Sun Nov 12 10:51:39 2023: BS 8855 completed
Sun Nov 12 10:51:53 2023: BS 8856 completed
Sun Nov 12 10:52:08 2023: BS 8857 completed
Sun Nov 12 10:52:23 2023: BS 8858 completed
Sun Nov 12 10:52:38 2023: BS 8859 completed
Sun Nov 12 10:52:53 2023: BS 8860 completed
Sun Nov 12 10:53:08 2023: BS 8861 completed
Sun Nov 12 10:53:23 2023: BS 8862 completed
Sun Nov 12 10:53:38 2023: BS 8863 completed
Sun Nov 12 10:53:53 2023: BS 8864 completed
Sun Nov 12 10:54:08 2023: BS 8865 completed
Sun Nov 12 10:54:23 2023: BS 8866 completed
Sun Nov 12 10:54:38 2023: BS 8867 completed
Sun Nov 12 10:54:53 2023: BS 8868 completed
Sun Nov 12 10:55:07 2023: BS 8869 completed
Sun Nov 12 10:55:22 2023: BS 8870 completed
Sun Nov 12 10:55:37 2023: BS 8871 completed
Sun Nov 12 10:55:52 2023: BS 8872 completed
Sun Nov 12 10:56:07 2023: BS 8873 completed
Sun Nov 12 10:56:22 2023: BS 8874 completed
Sun Nov 12 10:56:37 2023: BS 8875 completed
Sun Nov 12 10:56:52 2023: BS 8876 completed
Sun Nov 12 10:57:07 2023: BS 8877 completed
Sun Nov 12 10:57:22 2023: BS 8878 completed
Sun Nov 12 10:57:37 2023: BS 8879 completed
Sun Nov 12 10:57:52 2023: BS 8880 completed
Sun Nov 12 10:58:07 2023: BS 8881 completed
Sun Nov 12 10:58:21 2023: BS 8882 completed
Sun Nov 12 10:58:36 2023: BS 8883 completed
Sun Nov 12 10:58:51 2023: BS 8884 completed
Sun Nov 12 10:59:06 2023: BS 8885 completed
Sun Nov 12 10:59:21 2023: BS 8886 completed
Sun Nov 12 10:59:36 2023: BS 8887 completed
Sun Nov 12 10:59:51 2023: BS 8888 completed
Sun Nov 12 11:00:06 2023: BS 8889 completed
Sun Nov 12 11:00:21 2023: BS 8890 completed
Sun Nov 12 11:00:36 2023: BS 8891 completed
Sun Nov 12 11:00:51 2023: BS 8892 completed
Sun Nov 12 11:01:06 2023: BS 8893 completed
Sun Nov 12 11:01:20 2023: BS 8894 completed
Sun Nov 12 11:01:35 2023: BS 8895 completed
Sun Nov 12 11:01:50 2023: BS 8896 completed
Sun Nov 12 11:02:05 2023: BS 8897 completed
Sun Nov 12 11:02:20 2023: BS 8898 completed
Sun Nov 12 11:02:35 2023: BS 8899 completed
Sun Nov 12 11:02:50 2023: BS 8900 completed
Sun Nov 12 11:03:05 2023: BS 8901 completed
Sun Nov 12 11:03:20 2023: BS 8902 completed
Sun Nov 12 11:03:35 2023: BS 8903 completed
Sun Nov 12 11:03:50 2023: BS 8904 completed
Sun Nov 12 11:04:05 2023: BS 8905 completed
Sun Nov 12 11:04:20 2023: BS 8906 completed
Sun Nov 12 11:04:34 2023: BS 8907 completed
Sun Nov 12 11:04:49 2023: BS 8908 completed
Sun Nov 12 11:05:04 2023: BS 8909 completed
Sun Nov 12 11:05:19 2023: BS 8910 completed
Sun Nov 12 11:05:34 2023: BS 8911 completed
Sun Nov 12 11:05:49 2023: BS 8912 completed
Sun Nov 12 11:06:04 2023: BS 8913 completed
Sun Nov 12 11:06:19 2023: BS 8914 completed
Sun Nov 12 11:06:34 2023: BS 8915 completed
Sun Nov 12 11:06:49 2023: BS 8916 completed
Sun Nov 12 11:07:04 2023: BS 8917 completed
Sun Nov 12 11:07:19 2023: BS 8918 completed
Sun Nov 12 11:07:33 2023: BS 8919 completed
Sun Nov 12 11:07:48 2023: BS 8920 completed
Sun Nov 12 11:08:03 2023: BS 8921 completed
Sun Nov 12 11:08:18 2023: BS 8922 completed
Sun Nov 12 11:08:33 2023: BS 8923 completed
Sun Nov 12 11:08:48 2023: BS 8924 completed
Sun Nov 12 11:09:03 2023: BS 8925 completed
Sun Nov 12 11:09:18 2023: BS 8926 completed
Sun Nov 12 11:09:33 2023: BS 8927 completed
Sun Nov 12 11:09:48 2023: BS 8928 completed
Sun Nov 12 11:10:03 2023: BS 8929 completed
Sun Nov 12 11:10:18 2023: BS 8930 completed
Sun Nov 12 11:10:33 2023: BS 8931 completed
Sun Nov 12 11:10:47 2023: BS 8932 completed
Sun Nov 12 11:11:02 2023: BS 8933 completed
Sun Nov 12 11:11:17 2023: BS 8934 completed
Sun Nov 12 11:11:32 2023: BS 8935 completed
Sun Nov 12 11:11:47 2023: BS 8936 completed
Sun Nov 12 11:12:02 2023: BS 8937 completed
Sun Nov 12 11:12:17 2023: BS 8938 completed
Sun Nov 12 11:12:32 2023: BS 8939 completed
Sun Nov 12 11:12:47 2023: BS 8940 completed
Sun Nov 12 11:13:02 2023: BS 8941 completed
Sun Nov 12 11:13:17 2023: BS 8942 completed
Sun Nov 12 11:13:32 2023: BS 8943 completed
Sun Nov 12 11:13:47 2023: BS 8944 completed
Sun Nov 12 11:14:01 2023: BS 8945 completed
Sun Nov 12 11:14:16 2023: BS 8946 completed
Sun Nov 12 11:14:31 2023: BS 8947 completed
Sun Nov 12 11:14:46 2023: BS 8948 completed
Sun Nov 12 11:15:01 2023: BS 8949 completed
Sun Nov 12 11:15:16 2023: BS 8950 completed
Sun Nov 12 11:15:31 2023: BS 8951 completed
Sun Nov 12 11:15:46 2023: BS 8952 completed
Sun Nov 12 11:16:01 2023: BS 8953 completed
Sun Nov 12 11:16:16 2023: BS 8954 completed
Sun Nov 12 11:16:31 2023: BS 8955 completed
Sun Nov 12 11:16:46 2023: BS 8956 completed
Sun Nov 12 11:17:00 2023: BS 8957 completed
Sun Nov 12 11:17:15 2023: BS 8958 completed
Sun Nov 12 11:17:30 2023: BS 8959 completed
Sun Nov 12 11:17:45 2023: BS 8960 completed
Sun Nov 12 11:18:00 2023: BS 8961 completed
Sun Nov 12 11:18:15 2023: BS 8962 completed
Sun Nov 12 11:18:30 2023: BS 8963 completed
Sun Nov 12 11:18:45 2023: BS 8964 completed
Sun Nov 12 11:19:00 2023: BS 8965 completed
Sun Nov 12 11:19:15 2023: BS 8966 completed
Sun Nov 12 11:19:30 2023: BS 8967 completed
Sun Nov 12 11:19:45 2023: BS 8968 completed
Sun Nov 12 11:20:00 2023: BS 8969 completed
Sun Nov 12 11:20:14 2023: BS 8970 completed
Sun Nov 12 11:20:29 2023: BS 8971 completed
Sun Nov 12 11:20:44 2023: BS 8972 completed
Sun Nov 12 11:20:59 2023: BS 8973 completed
Sun Nov 12 11:21:14 2023: BS 8974 completed
Sun Nov 12 11:21:29 2023: BS 8975 completed
Sun Nov 12 11:21:44 2023: BS 8976 completed
Sun Nov 12 11:21:59 2023: BS 8977 completed
Sun Nov 12 11:22:14 2023: BS 8978 completed
Sun Nov 12 11:22:29 2023: BS 8979 completed
Sun Nov 12 11:22:44 2023: BS 8980 completed
Sun Nov 12 11:22:59 2023: BS 8981 completed
Sun Nov 12 11:23:14 2023: BS 8982 completed
Sun Nov 12 11:23:28 2023: BS 8983 completed
Sun Nov 12 11:23:43 2023: BS 8984 completed
Sun Nov 12 11:23:58 2023: BS 8985 completed
Sun Nov 12 11:24:13 2023: BS 8986 completed
Sun Nov 12 11:24:28 2023: BS 8987 completed
Sun Nov 12 11:24:43 2023: BS 8988 completed
Sun Nov 12 11:24:58 2023: BS 8989 completed
Sun Nov 12 11:25:13 2023: BS 8990 completed
Sun Nov 12 11:25:28 2023: BS 8991 completed
Sun Nov 12 11:25:43 2023: BS 8992 completed
Sun Nov 12 11:25:58 2023: BS 8993 completed
Sun Nov 12 11:26:13 2023: BS 8994 completed
Sun Nov 12 11:26:27 2023: BS 8995 completed
Sun Nov 12 11:26:42 2023: BS 8996 completed
Sun Nov 12 11:26:57 2023: BS 8997 completed
Sun Nov 12 11:27:12 2023: BS 8998 completed
Sun Nov 12 11:27:27 2023: BS 8999 completed
Sun Nov 12 11:27:42 2023: BS 9000 completed
Sun Nov 12 11:27:57 2023: BS 9001 completed
Sun Nov 12 11:28:12 2023: BS 9002 completed
Sun Nov 12 11:28:27 2023: BS 9003 completed
Sun Nov 12 11:28:42 2023: BS 9004 completed
Sun Nov 12 11:28:57 2023: BS 9005 completed
Sun Nov 12 11:29:12 2023: BS 9006 completed
Sun Nov 12 11:29:27 2023: BS 9007 completed
Sun Nov 12 11:29:41 2023: BS 9008 completed
Sun Nov 12 11:29:56 2023: BS 9009 completed
Sun Nov 12 11:30:11 2023: BS 9010 completed
Sun Nov 12 11:30:26 2023: BS 9011 completed
Sun Nov 12 11:30:41 2023: BS 9012 completed
Sun Nov 12 11:30:56 2023: BS 9013 completed
Sun Nov 12 11:31:11 2023: BS 9014 completed
Sun Nov 12 11:31:26 2023: BS 9015 completed
Sun Nov 12 11:31:41 2023: BS 9016 completed
Sun Nov 12 11:31:56 2023: BS 9017 completed
Sun Nov 12 11:32:11 2023: BS 9018 completed
Sun Nov 12 11:32:26 2023: BS 9019 completed
Sun Nov 12 11:32:41 2023: BS 9020 completed
Sun Nov 12 11:32:55 2023: BS 9021 completed
Sun Nov 12 11:33:10 2023: BS 9022 completed
Sun Nov 12 11:33:25 2023: BS 9023 completed
Sun Nov 12 11:33:40 2023: BS 9024 completed
Sun Nov 12 11:33:55 2023: BS 9025 completed
Sun Nov 12 11:34:10 2023: BS 9026 completed
Sun Nov 12 11:34:25 2023: BS 9027 completed
Sun Nov 12 11:34:40 2023: BS 9028 completed
Sun Nov 12 11:34:55 2023: BS 9029 completed
Sun Nov 12 11:35:10 2023: BS 9030 completed
Sun Nov 12 11:35:25 2023: BS 9031 completed
Sun Nov 12 11:35:40 2023: BS 9032 completed
Sun Nov 12 11:35:54 2023: BS 9033 completed
Sun Nov 12 11:36:09 2023: BS 9034 completed
Sun Nov 12 11:36:24 2023: BS 9035 completed
Sun Nov 12 11:36:39 2023: BS 9036 completed
Sun Nov 12 11:36:54 2023: BS 9037 completed
Sun Nov 12 11:37:09 2023: BS 9038 completed
Sun Nov 12 11:37:24 2023: BS 9039 completed
Sun Nov 12 11:37:39 2023: BS 9040 completed
Sun Nov 12 11:37:54 2023: BS 9041 completed
Sun Nov 12 11:38:09 2023: BS 9042 completed
Sun Nov 12 11:38:24 2023: BS 9043 completed
Sun Nov 12 11:38:39 2023: BS 9044 completed
Sun Nov 12 11:38:54 2023: BS 9045 completed
Sun Nov 12 11:39:08 2023: BS 9046 completed
Sun Nov 12 11:39:23 2023: BS 9047 completed
Sun Nov 12 11:39:38 2023: BS 9048 completed
Sun Nov 12 11:39:53 2023: BS 9049 completed
Sun Nov 12 11:40:08 2023: BS 9050 completed
Sun Nov 12 11:40:23 2023: BS 9051 completed
Sun Nov 12 11:40:38 2023: BS 9052 completed
Sun Nov 12 11:40:53 2023: BS 9053 completed
Sun Nov 12 11:41:08 2023: BS 9054 completed
Sun Nov 12 11:41:23 2023: BS 9055 completed
Sun Nov 12 11:41:38 2023: BS 9056 completed
Sun Nov 12 11:41:53 2023: BS 9057 completed
Sun Nov 12 11:42:08 2023: BS 9058 completed
Sun Nov 12 11:42:22 2023: BS 9059 completed
Sun Nov 12 11:42:37 2023: BS 9060 completed
Sun Nov 12 11:42:52 2023: BS 9061 completed
Sun Nov 12 11:43:07 2023: BS 9062 completed
Sun Nov 12 11:43:22 2023: BS 9063 completed
Sun Nov 12 11:43:37 2023: BS 9064 completed
Sun Nov 12 11:43:52 2023: BS 9065 completed
Sun Nov 12 11:44:07 2023: BS 9066 completed
Sun Nov 12 11:44:22 2023: BS 9067 completed
Sun Nov 12 11:44:37 2023: BS 9068 completed
Sun Nov 12 11:44:52 2023: BS 9069 completed
Sun Nov 12 11:45:07 2023: BS 9070 completed
Sun Nov 12 11:45:21 2023: BS 9071 completed
Sun Nov 12 11:45:36 2023: BS 9072 completed
Sun Nov 12 11:45:51 2023: BS 9073 completed
Sun Nov 12 11:46:06 2023: BS 9074 completed
Sun Nov 12 11:46:21 2023: BS 9075 completed
Sun Nov 12 11:46:36 2023: BS 9076 completed
Sun Nov 12 11:46:51 2023: BS 9077 completed
Sun Nov 12 11:47:06 2023: BS 9078 completed
Sun Nov 12 11:47:21 2023: BS 9079 completed
Sun Nov 12 11:47:36 2023: BS 9080 completed
Sun Nov 12 11:47:51 2023: BS 9081 completed
Sun Nov 12 11:48:06 2023: BS 9082 completed
Sun Nov 12 11:48:21 2023: BS 9083 completed
Sun Nov 12 11:48:35 2023: BS 9084 completed
Sun Nov 12 11:48:50 2023: BS 9085 completed
Sun Nov 12 11:49:05 2023: BS 9086 completed
Sun Nov 12 11:49:20 2023: BS 9087 completed
Sun Nov 12 11:49:35 2023: BS 9088 completed
Sun Nov 12 11:49:50 2023: BS 9089 completed
Sun Nov 12 11:50:05 2023: BS 9090 completed
Sun Nov 12 11:50:20 2023: BS 9091 completed
Sun Nov 12 11:50:35 2023: BS 9092 completed
Sun Nov 12 11:50:50 2023: BS 9093 completed
Sun Nov 12 11:51:05 2023: BS 9094 completed
Sun Nov 12 11:51:20 2023: BS 9095 completed
Sun Nov 12 11:51:34 2023: BS 9096 completed
Sun Nov 12 11:51:49 2023: BS 9097 completed
Sun Nov 12 11:52:04 2023: BS 9098 completed
Sun Nov 12 11:52:19 2023: BS 9099 completed
Sun Nov 12 11:52:34 2023: BS 9100 completed
Sun Nov 12 11:52:49 2023: BS 9101 completed
Sun Nov 12 11:53:04 2023: BS 9102 completed
Sun Nov 12 11:53:19 2023: BS 9103 completed
Sun Nov 12 11:53:34 2023: BS 9104 completed
Sun Nov 12 11:53:49 2023: BS 9105 completed
Sun Nov 12 11:54:04 2023: BS 9106 completed
Sun Nov 12 11:54:19 2023: BS 9107 completed
Sun Nov 12 11:54:34 2023: BS 9108 completed
Sun Nov 12 11:54:48 2023: BS 9109 completed
Sun Nov 12 11:55:03 2023: BS 9110 completed
Sun Nov 12 11:55:18 2023: BS 9111 completed
Sun Nov 12 11:55:33 2023: BS 9112 completed
Sun Nov 12 11:55:48 2023: BS 9113 completed
Sun Nov 12 11:56:03 2023: BS 9114 completed
Sun Nov 12 11:56:18 2023: BS 9115 completed
[truncated: 151,444 more chars]
