# Supplementary material for: Carbosulfonylation of Alkynes: A Direct Conversion of sp-C to sp3-C through Visible Light-Mediated 3-Component Reaction
Source: Org Lett. 2024 Sep 11;26(37):7858–63. doi: 10.1021/acs.orglett.4c02700 (PMC11421081; doi:10.1021/acs.orglett.4c02700)
Supplement: Supplementary file 2 — ol4c02700_si_002.zip [file ol4c02700_si_002.zip › OL FID/4i 13C/log]

Mon Nov 13 22:05:23 2023: Experiment started
Mon Nov 13 22:09:58 2023: BS 1 completed
Mon Nov 13 22:10:14 2023: BS 2 completed
Mon Nov 13 22:10:30 2023: BS 3 completed
Mon Nov 13 22:10:46 2023: BS 4 completed
Mon Nov 13 22:11:02 2023: BS 5 completed
Mon Nov 13 22:11:18 2023: BS 6 completed
Mon Nov 13 22:11:34 2023: BS 7 completed
Mon Nov 13 22:11:50 2023: BS 8 completed
Mon Nov 13 22:12:06 2023: BS 9 completed
Mon Nov 13 22:12:22 2023: BS 10 completed
Mon Nov 13 22:12:38 2023: BS 11 completed
Mon Nov 13 22:12:54 2023: BS 12 completed
Mon Nov 13 22:13:10 2023: BS 13 completed
Mon Nov 13 22:13:26 2023: BS 14 completed
Mon Nov 13 22:13:42 2023: BS 15 completed
Mon Nov 13 22:13:58 2023: BS 16 completed
Mon Nov 13 22:14:14 2023: BS 17 completed
Mon Nov 13 22:14:30 2023: BS 18 completed
Mon Nov 13 22:14:46 2023: BS 19 completed
Mon Nov 13 22:15:02 2023: BS 20 completed
Mon Nov 13 22:15:18 2023: BS 21 completed
Mon Nov 13 22:15:34 2023: BS 22 completed
Mon Nov 13 22:15:50 2023: BS 23 completed
Mon Nov 13 22:16:06 2023: BS 24 completed
Mon Nov 13 22:16:22 2023: BS 25 completed
Mon Nov 13 22:16:38 2023: BS 26 completed
Mon Nov 13 22:16:54 2023: BS 27 completed
Mon Nov 13 22:17:10 2023: BS 28 completed
Mon Nov 13 22:17:26 2023: BS 29 completed
Mon Nov 13 22:17:42 2023: BS 30 completed
Mon Nov 13 22:17:58 2023: BS 31 completed
Mon Nov 13 22:18:14 2023: BS 32 completed
Mon Nov 13 22:18:30 2023: BS 33 completed
Mon Nov 13 22:18:46 2023: BS 34 completed
Mon Nov 13 22:19:02 2023: BS 35 completed
Mon Nov 13 22:19:18 2023: BS 36 completed
Mon Nov 13 22:19:34 2023: BS 37 completed
Mon Nov 13 22:19:50 2023: BS 38 completed
Mon Nov 13 22:20:06 2023: BS 39 completed
Mon Nov 13 22:20:22 2023: BS 40 completed
Mon Nov 13 22:20:38 2023: BS 41 completed
Mon Nov 13 22:20:54 2023: BS 42 completed
Mon Nov 13 22:21:10 2023: BS 43 completed
Mon Nov 13 22:21:26 2023: BS 44 completed
Mon Nov 13 22:21:42 2023: BS 45 completed
Mon Nov 13 22:21:58 2023: BS 46 completed
Mon Nov 13 22:22:14 2023: BS 47 completed
Mon Nov 13 22:22:30 2023: BS 48 completed
Mon Nov 13 22:22:46 2023: BS 49 completed
Mon Nov 13 22:23:02 2023: BS 50 completed
Mon Nov 13 22:23:18 2023: BS 51 completed
Mon Nov 13 22:23:34 2023: BS 52 completed
Mon Nov 13 22:23:50 2023: BS 53 completed
Mon Nov 13 22:24:06 2023: BS 54 completed
Mon Nov 13 22:24:22 2023: BS 55 completed
Mon Nov 13 22:24:38 2023: BS 56 completed
Mon Nov 13 22:24:54 2023: BS 57 completed
Mon Nov 13 22:25:10 2023: BS 58 completed
Mon Nov 13 22:25:26 2023: BS 59 completed
Mon Nov 13 22:25:42 2023: BS 60 completed
Mon Nov 13 22:25:58 2023: BS 61 completed
Mon Nov 13 22:26:14 2023: BS 62 completed
Mon Nov 13 22:26:30 2023: BS 63 completed
Mon Nov 13 22:26:46 2023: BS 64 completed
Mon Nov 13 22:27:02 2023: BS 65 completed
Mon Nov 13 22:27:18 2023: BS 66 completed
Mon Nov 13 22:27:34 2023: BS 67 completed
Mon Nov 13 22:27:50 2023: BS 68 completed
Mon Nov 13 22:28:06 2023: BS 69 completed
Mon Nov 13 22:28:22 2023: BS 70 completed
Mon Nov 13 22:28:38 2023: BS 71 completed
Mon Nov 13 22:28:54 2023: BS 72 completed
Mon Nov 13 22:29:10 2023: BS 73 completed
Mon Nov 13 22:29:26 2023: BS 74 completed
Mon Nov 13 22:29:42 2023: BS 75 completed
Mon Nov 13 22:29:58 2023: BS 76 completed
Mon Nov 13 22:30:14 2023: BS 77 completed
Mon Nov 13 22:30:30 2023: BS 78 completed
Mon Nov 13 22:30:46 2023: BS 79 completed
Mon Nov 13 22:31:02 2023: BS 80 completed
Mon Nov 13 22:31:18 2023: BS 81 completed
Mon Nov 13 22:31:34 2023: BS 82 completed
Mon Nov 13 22:31:50 2023: BS 83 completed
Mon Nov 13 22:32:06 2023: BS 84 completed
Mon Nov 13 22:32:22 2023: BS 85 completed
Mon Nov 13 22:32:38 2023: BS 86 completed
Mon Nov 13 22:32:54 2023: BS 87 completed
Mon Nov 13 22:33:10 2023: BS 88 completed
Mon Nov 13 22:33:26 2023: BS 89 completed
Mon Nov 13 22:33:42 2023: BS 90 completed
Mon Nov 13 22:33:58 2023: BS 91 completed
Mon Nov 13 22:34:14 2023: BS 92 completed
Mon Nov 13 22:34:30 2023: BS 93 completed
Mon Nov 13 22:34:46 2023: BS 94 completed
Mon Nov 13 22:35:02 2023: BS 95 completed
Mon Nov 13 22:35:18 2023: BS 96 completed
Mon Nov 13 22:35:34 2023: BS 97 completed
Mon Nov 13 22:35:50 2023: BS 98 completed
Mon Nov 13 22:36:06 2023: BS 99 completed
Mon Nov 13 22:36:22 2023: BS 100 completed
Mon Nov 13 22:36:38 2023: BS 101 completed
Mon Nov 13 22:36:54 2023: BS 102 completed
Mon Nov 13 22:37:10 2023: BS 103 completed
Mon Nov 13 22:37:26 2023: BS 104 completed
Mon Nov 13 22:37:42 2023: BS 105 completed
Mon Nov 13 22:37:58 2023: BS 106 completed
Mon Nov 13 22:38:14 2023: BS 107 completed
Mon Nov 13 22:38:30 2023: BS 108 completed
Mon Nov 13 22:38:46 2023: BS 109 completed
Mon Nov 13 22:39:02 2023: BS 110 completed
Mon Nov 13 22:39:18 2023: BS 111 completed
Mon Nov 13 22:39:34 2023: BS 112 completed
Mon Nov 13 22:39:50 2023: BS 113 completed
Mon Nov 13 22:40:06 2023: BS 114 completed
Mon Nov 13 22:40:22 2023: BS 115 completed
Mon Nov 13 22:40:38 2023: BS 116 completed
Mon Nov 13 22:40:54 2023: BS 117 completed
Mon Nov 13 22:41:10 2023: BS 118 completed
Mon Nov 13 22:41:26 2023: BS 119 completed
Mon Nov 13 22:41:42 2023: BS 120 completed
Mon Nov 13 22:41:58 2023: BS 121 completed
Mon Nov 13 22:42:14 2023: BS 122 completed
Mon Nov 13 22:42:30 2023: BS 123 completed
Mon Nov 13 22:42:46 2023: BS 124 completed
Mon Nov 13 22:43:02 2023: BS 125 completed
Mon Nov 13 22:43:18 2023: BS 126 completed
Mon Nov 13 22:43:34 2023: BS 127 completed
Mon Nov 13 22:43:50 2023: BS 128 completed
Mon Nov 13 22:44:06 2023: BS 129 completed
Mon Nov 13 22:44:22 2023: BS 130 completed
Mon Nov 13 22:44:38 2023: BS 131 completed
Mon Nov 13 22:44:54 2023: BS 132 completed
Mon Nov 13 22:45:10 2023: BS 133 completed
Mon Nov 13 22:45:26 2023: BS 134 completed
Mon Nov 13 22:45:42 2023: BS 135 completed
Mon Nov 13 22:45:58 2023: BS 136 completed
Mon Nov 13 22:46:14 2023: BS 137 completed
Mon Nov 13 22:46:30 2023: BS 138 completed
Mon Nov 13 22:46:46 2023: BS 139 completed
Mon Nov 13 22:47:02 2023: BS 140 completed
Mon Nov 13 22:47:18 2023: BS 141 completed
Mon Nov 13 22:47:34 2023: BS 142 completed
Mon Nov 13 22:47:50 2023: BS 143 completed
Mon Nov 13 22:48:06 2023: BS 144 completed
Mon Nov 13 22:48:22 2023: BS 145 completed
Mon Nov 13 22:48:38 2023: BS 146 completed
Mon Nov 13 22:48:54 2023: BS 147 completed
Mon Nov 13 22:49:10 2023: BS 148 completed
Mon Nov 13 22:49:26 2023: BS 149 completed
Mon Nov 13 22:49:42 2023: BS 150 completed
Mon Nov 13 22:49:58 2023: BS 151 completed
Mon Nov 13 22:50:14 2023: BS 152 completed
Mon Nov 13 22:50:30 2023: BS 153 completed
Mon Nov 13 22:50:46 2023: BS 154 completed
Mon Nov 13 22:51:02 2023: BS 155 completed
Mon Nov 13 22:51:18 2023: BS 156 completed
Mon Nov 13 22:51:34 2023: BS 157 completed
Mon Nov 13 22:51:50 2023: BS 158 completed
Mon Nov 13 22:52:06 2023: BS 159 completed
Mon Nov 13 22:52:22 2023: BS 160 completed
Mon Nov 13 22:52:38 2023: BS 161 completed
Mon Nov 13 22:52:54 2023: BS 162 completed
Mon Nov 13 22:53:10 2023: BS 163 completed
Mon Nov 13 22:53:26 2023: BS 164 completed
Mon Nov 13 22:53:42 2023: BS 165 completed
Mon Nov 13 22:53:58 2023: BS 166 completed
Mon Nov 13 22:54:14 2023: BS 167 completed
Mon Nov 13 22:54:30 2023: BS 168 completed
Mon Nov 13 22:54:46 2023: BS 169 completed
Mon Nov 13 22:55:02 2023: BS 170 completed
Mon Nov 13 22:55:18 2023: BS 171 completed
Mon Nov 13 22:55:34 2023: BS 172 completed
Mon Nov 13 22:55:50 2023: BS 173 completed
Mon Nov 13 22:56:06 2023: BS 174 completed
Mon Nov 13 22:56:22 2023: BS 175 completed
Mon Nov 13 22:56:38 2023: BS 176 completed
Mon Nov 13 22:56:54 2023: BS 177 completed
Mon Nov 13 22:57:10 2023: BS 178 completed
Mon Nov 13 22:57:26 2023: BS 179 completed
Mon Nov 13 22:57:42 2023: BS 180 completed
Mon Nov 13 22:57:58 2023: BS 181 completed
Mon Nov 13 22:58:14 2023: BS 182 completed
Mon Nov 13 22:58:30 2023: BS 183 completed
Mon Nov 13 22:58:46 2023: BS 184 completed
Mon Nov 13 22:59:02 2023: BS 185 completed
Mon Nov 13 22:59:18 2023: BS 186 completed
Mon Nov 13 22:59:34 2023: BS 187 completed
Mon Nov 13 22:59:50 2023: BS 188 completed
Mon Nov 13 23:00:06 2023: BS 189 completed
Mon Nov 13 23:00:22 2023: BS 190 completed
Mon Nov 13 23:00:38 2023: BS 191 completed
Mon Nov 13 23:00:54 2023: BS 192 completed
Mon Nov 13 23:01:10 2023: BS 193 completed
Mon Nov 13 23:01:26 2023: BS 194 completed
Mon Nov 13 23:01:42 2023: BS 195 completed
Mon Nov 13 23:01:58 2023: BS 196 completed
Mon Nov 13 23:02:14 2023: BS 197 completed
Mon Nov 13 23:02:30 2023: BS 198 completed
Mon Nov 13 23:02:46 2023: BS 199 completed
Mon Nov 13 23:03:02 2023: BS 200 completed
Mon Nov 13 23:03:18 2023: BS 201 completed
Mon Nov 13 23:03:34 2023: BS 202 completed
Mon Nov 13 23:03:50 2023: BS 203 completed
Mon Nov 13 23:04:06 2023: BS 204 completed
Mon Nov 13 23:04:22 2023: BS 205 completed
Mon Nov 13 23:04:38 2023: BS 206 completed
Mon Nov 13 23:04:54 2023: BS 207 completed
Mon Nov 13 23:05:10 2023: BS 208 completed
Mon Nov 13 23:05:26 2023: BS 209 completed
Mon Nov 13 23:05:42 2023: BS 210 completed
Mon Nov 13 23:05:58 2023: BS 211 completed
Mon Nov 13 23:06:14 2023: BS 212 completed
Mon Nov 13 23:06:30 2023: BS 213 completed
Mon Nov 13 23:06:46 2023: BS 214 completed
Mon Nov 13 23:07:02 2023: BS 215 completed
Mon Nov 13 23:07:18 2023: BS 216 completed
Mon Nov 13 23:07:34 2023: BS 217 completed
Mon Nov 13 23:07:50 2023: BS 218 completed
Mon Nov 13 23:08:06 2023: BS 219 completed
Mon Nov 13 23:08:22 2023: BS 220 completed
Mon Nov 13 23:08:38 2023: BS 221 completed
Mon Nov 13 23:08:54 2023: BS 222 completed
Mon Nov 13 23:09:10 2023: BS 223 completed
Mon Nov 13 23:09:26 2023: BS 224 completed
Mon Nov 13 23:09:42 2023: BS 225 completed
Mon Nov 13 23:09:58 2023: BS 226 completed
Mon Nov 13 23:10:14 2023: BS 227 completed
Mon Nov 13 23:10:30 2023: BS 228 completed
Mon Nov 13 23:10:46 2023: BS 229 completed
Mon Nov 13 23:11:02 2023: BS 230 completed
Mon Nov 13 23:11:18 2023: BS 231 completed
Mon Nov 13 23:11:34 2023: BS 232 completed
Mon Nov 13 23:11:50 2023: BS 233 completed
Mon Nov 13 23:12:06 2023: BS 234 completed
Mon Nov 13 23:12:22 2023: BS 235 completed
Mon Nov 13 23:12:38 2023: BS 236 completed
Mon Nov 13 23:12:54 2023: BS 237 completed
Mon Nov 13 23:13:10 2023: BS 238 completed
Mon Nov 13 23:13:26 2023: BS 239 completed
Mon Nov 13 23:13:42 2023: BS 240 completed
Mon Nov 13 23:13:58 2023: BS 241 completed
Mon Nov 13 23:14:14 2023: BS 242 completed
Mon Nov 13 23:14:30 2023: BS 243 completed
Mon Nov 13 23:14:46 2023: BS 244 completed
Mon Nov 13 23:15:02 2023: BS 245 completed
Mon Nov 13 23:15:18 2023: BS 246 completed
Mon Nov 13 23:15:34 2023: BS 247 completed
Mon Nov 13 23:15:50 2023: BS 248 completed
Mon Nov 13 23:16:06 2023: BS 249 completed
