# Supplementary material for: Carbosulfonylation of Alkynes: A Direct Conversion of sp-C to sp3-C through Visible Light-Mediated 3-Component Reaction
Source: Org Lett. 2024 Sep 11;26(37):7858–63. doi: 10.1021/acs.orglett.4c02700 (PMC11421081; doi:10.1021/acs.orglett.4c02700)
Supplement: Supplementary file 2 — ol4c02700_si_002.zip [file ol4c02700_si_002.zip › OL FID/4i 1H/log]

Tue Nov 14 10:45:41 2023: Experiment started
Tue Nov 14 10:45:47 2023: BS 1 completed
Tue Nov 14 10:45:51 2023: BS 2 completed
Tue Nov 14 10:45:55 2023: BS 3 completed
Tue Nov 14 10:45:58 2023: BS 4 completed
Tue Nov 14 10:46:02 2023: BS 5 completed
Tue Nov 14 10:46:05 2023: BS 6 completed
Tue Nov 14 10:46:09 2023: BS 7 completed
