# Supplementary material for: Carbosulfonylation of Alkynes: A Direct Conversion of sp-C to sp3-C through Visible Light-Mediated 3-Component Reaction
Source: Org Lett. 2024 Sep 11;26(37):7858–63. doi: 10.1021/acs.orglett.4c02700 (PMC11421081; doi:10.1021/acs.orglett.4c02700)
Supplement: Supplementary file 2 — ol4c02700_si_002.zip [file ol4c02700_si_002.zip › OL FID/4j 13C/log]

Fri Nov 24 17:06:17 2023: Experiment started
Fri Nov 24 17:10:52 2023: BS 1 completed
Fri Nov 24 17:11:08 2023: BS 2 completed
Fri Nov 24 17:11:24 2023: BS 3 completed
Fri Nov 24 17:11:40 2023: BS 4 completed
Fri Nov 24 17:11:56 2023: BS 5 completed
Fri Nov 24 17:12:12 2023: BS 6 completed
Fri Nov 24 17:12:28 2023: BS 7 completed
Fri Nov 24 17:12:44 2023: BS 8 completed
Fri Nov 24 17:13:00 2023: BS 9 completed
Fri Nov 24 17:13:16 2023: BS 10 completed
Fri Nov 24 17:13:32 2023: BS 11 completed
Fri Nov 24 17:13:48 2023: BS 12 completed
Fri Nov 24 17:14:04 2023: BS 13 completed
Fri Nov 24 17:14:20 2023: BS 14 completed
Fri Nov 24 17:14:36 2023: BS 15 completed
Fri Nov 24 17:14:52 2023: BS 16 completed
Fri Nov 24 17:15:08 2023: BS 17 completed
Fri Nov 24 17:15:24 2023: BS 18 completed
Fri Nov 24 17:15:40 2023: BS 19 completed
Fri Nov 24 17:15:56 2023: BS 20 completed
Fri Nov 24 17:16:12 2023: BS 21 completed
Fri Nov 24 17:16:28 2023: BS 22 completed
Fri Nov 24 17:16:44 2023: BS 23 completed
Fri Nov 24 17:17:00 2023: BS 24 completed
Fri Nov 24 17:17:16 2023: BS 25 completed
Fri Nov 24 17:17:32 2023: BS 26 completed
Fri Nov 24 17:17:48 2023: BS 27 completed
Fri Nov 24 17:18:04 2023: BS 28 completed
Fri Nov 24 17:18:20 2023: BS 29 completed
Fri Nov 24 17:18:36 2023: BS 30 completed
Fri Nov 24 17:18:52 2023: BS 31 completed
Fri Nov 24 17:19:08 2023: BS 32 completed
Fri Nov 24 17:19:24 2023: BS 33 completed
Fri Nov 24 17:19:40 2023: BS 34 completed
Fri Nov 24 17:19:56 2023: BS 35 completed
Fri Nov 24 17:20:12 2023: BS 36 completed
Fri Nov 24 17:20:28 2023: BS 37 completed
Fri Nov 24 17:20:44 2023: BS 38 completed
Fri Nov 24 17:21:00 2023: BS 39 completed
Fri Nov 24 17:21:16 2023: BS 40 completed
Fri Nov 24 17:21:32 2023: BS 41 completed
Fri Nov 24 17:21:48 2023: BS 42 completed
Fri Nov 24 17:22:04 2023: BS 43 completed
Fri Nov 24 17:22:20 2023: BS 44 completed
Fri Nov 24 17:22:36 2023: BS 45 completed
Fri Nov 24 17:22:52 2023: BS 46 completed
Fri Nov 24 17:23:08 2023: BS 47 completed
Fri Nov 24 17:23:24 2023: BS 48 completed
Fri Nov 24 17:23:40 2023: BS 49 completed
Fri Nov 24 17:23:56 2023: BS 50 completed
Fri Nov 24 17:24:12 2023: BS 51 completed
Fri Nov 24 17:24:28 2023: BS 52 completed
Fri Nov 24 17:24:44 2023: BS 53 completed
Fri Nov 24 17:25:00 2023: BS 54 completed
Fri Nov 24 17:25:16 2023: BS 55 completed
Fri Nov 24 17:25:32 2023: BS 56 completed
Fri Nov 24 17:25:48 2023: BS 57 completed
Fri Nov 24 17:26:04 2023: BS 58 completed
Fri Nov 24 17:26:20 2023: BS 59 completed
Fri Nov 24 17:26:36 2023: BS 60 completed
Fri Nov 24 17:26:52 2023: BS 61 completed
Fri Nov 24 17:27:08 2023: BS 62 completed
Fri Nov 24 17:27:24 2023: BS 63 completed
Fri Nov 24 17:27:40 2023: BS 64 completed
Fri Nov 24 17:27:56 2023: BS 65 completed
Fri Nov 24 17:28:12 2023: BS 66 completed
Fri Nov 24 17:28:29 2023: BS 67 completed
Fri Nov 24 17:28:44 2023: BS 68 completed
Fri Nov 24 17:29:00 2023: BS 69 completed
Fri Nov 24 17:29:16 2023: BS 70 completed
Fri Nov 24 17:29:32 2023: BS 71 completed
Fri Nov 24 17:29:48 2023: BS 72 completed
Fri Nov 24 17:30:04 2023: BS 73 completed
Fri Nov 24 17:30:20 2023: BS 74 completed
Fri Nov 24 17:30:37 2023: BS 75 completed
Fri Nov 24 17:30:52 2023: BS 76 completed
Fri Nov 24 17:31:08 2023: BS 77 completed
Fri Nov 24 17:31:24 2023: BS 78 completed
Fri Nov 24 17:31:40 2023: BS 79 completed
Fri Nov 24 17:31:56 2023: BS 80 completed
Fri Nov 24 17:32:12 2023: BS 81 completed
Fri Nov 24 17:32:28 2023: BS 82 completed
Fri Nov 24 17:32:44 2023: BS 83 completed
Fri Nov 24 17:33:00 2023: BS 84 completed
Fri Nov 24 17:33:16 2023: BS 85 completed
Fri Nov 24 17:33:32 2023: BS 86 completed
Fri Nov 24 17:33:48 2023: BS 87 completed
Fri Nov 24 17:34:04 2023: BS 88 completed
Fri Nov 24 17:34:20 2023: BS 89 completed
Fri Nov 24 17:34:36 2023: BS 90 completed
Fri Nov 24 17:34:52 2023: BS 91 completed
Fri Nov 24 17:35:08 2023: BS 92 completed
Fri Nov 24 17:35:24 2023: BS 93 completed
Fri Nov 24 17:35:40 2023: BS 94 completed
Fri Nov 24 17:35:56 2023: BS 95 completed
Fri Nov 24 17:36:12 2023: BS 96 completed
Fri Nov 24 17:36:28 2023: BS 97 completed
Fri Nov 24 17:36:44 2023: BS 98 completed
Fri Nov 24 17:37:00 2023: BS 99 completed
Fri Nov 24 17:37:16 2023: BS 100 completed
Fri Nov 24 17:37:32 2023: BS 101 completed
Fri Nov 24 17:37:48 2023: BS 102 completed
Fri Nov 24 17:38:04 2023: BS 103 completed
Fri Nov 24 17:38:20 2023: BS 104 completed
Fri Nov 24 17:38:36 2023: BS 105 completed
Fri Nov 24 17:38:52 2023: BS 106 completed
Fri Nov 24 17:39:08 2023: BS 107 completed
Fri Nov 24 17:39:24 2023: BS 108 completed
Fri Nov 24 17:39:40 2023: BS 109 completed
Fri Nov 24 17:39:56 2023: BS 110 completed
Fri Nov 24 17:40:12 2023: BS 111 completed
Fri Nov 24 17:40:28 2023: BS 112 completed
Fri Nov 24 17:40:44 2023: BS 113 completed
Fri Nov 24 17:41:01 2023: BS 114 completed
Fri Nov 24 17:41:16 2023: BS 115 completed
Fri Nov 24 17:41:32 2023: BS 116 completed
Fri Nov 24 17:41:48 2023: BS 117 completed
Fri Nov 24 17:42:04 2023: BS 118 completed
Fri Nov 24 17:42:20 2023: BS 119 completed
Fri Nov 24 17:42:36 2023: BS 120 completed
Fri Nov 24 17:42:52 2023: BS 121 completed
Fri Nov 24 17:43:09 2023: BS 122 completed
Fri Nov 24 17:43:24 2023: BS 123 completed
Fri Nov 24 17:43:41 2023: BS 124 completed
Fri Nov 24 17:43:56 2023: BS 125 completed
Fri Nov 24 17:44:13 2023: BS 126 completed
Fri Nov 24 17:44:29 2023: BS 127 completed
Fri Nov 24 17:44:45 2023: BS 128 completed
Fri Nov 24 17:45:01 2023: BS 129 completed
Fri Nov 24 17:45:17 2023: BS 130 completed
Fri Nov 24 17:45:33 2023: BS 131 completed
Fri Nov 24 17:45:49 2023: BS 132 completed
Fri Nov 24 17:46:05 2023: BS 133 completed
Fri Nov 24 17:46:21 2023: BS 134 completed
Fri Nov 24 17:46:37 2023: BS 135 completed
Fri Nov 24 17:46:53 2023: BS 136 completed
Fri Nov 24 17:47:09 2023: BS 137 completed
Fri Nov 24 17:47:25 2023: BS 138 completed
Fri Nov 24 17:47:41 2023: BS 139 completed
Fri Nov 24 17:47:57 2023: BS 140 completed
Fri Nov 24 17:48:13 2023: BS 141 completed
Fri Nov 24 17:48:29 2023: BS 142 completed
Fri Nov 24 17:48:45 2023: BS 143 completed
Fri Nov 24 17:49:01 2023: BS 144 completed
Fri Nov 24 17:49:17 2023: BS 145 completed
Fri Nov 24 17:49:33 2023: BS 146 completed
Fri Nov 24 17:49:49 2023: BS 147 completed
Fri Nov 24 17:50:05 2023: BS 148 completed
Fri Nov 24 17:50:21 2023: BS 149 completed
Fri Nov 24 17:50:37 2023: BS 150 completed
Fri Nov 24 17:50:53 2023: BS 151 completed
Fri Nov 24 17:51:09 2023: BS 152 completed
Fri Nov 24 17:51:25 2023: BS 153 completed
Fri Nov 24 17:51:41 2023: BS 154 completed
Fri Nov 24 17:51:57 2023: BS 155 completed
Fri Nov 24 17:52:13 2023: BS 156 completed
Fri Nov 24 17:52:29 2023: BS 157 completed
Fri Nov 24 17:52:45 2023: BS 158 completed
Fri Nov 24 17:53:01 2023: BS 159 completed
Fri Nov 24 17:53:17 2023: BS 160 completed
Fri Nov 24 17:53:33 2023: BS 161 completed
Fri Nov 24 17:53:49 2023: BS 162 completed
Fri Nov 24 17:54:05 2023: BS 163 completed
Fri Nov 24 17:54:21 2023: BS 164 completed
Fri Nov 24 17:54:37 2023: BS 165 completed
Fri Nov 24 17:54:53 2023: BS 166 completed
Fri Nov 24 17:55:09 2023: BS 167 completed
Fri Nov 24 17:55:25 2023: BS 168 completed
Fri Nov 24 17:55:41 2023: BS 169 completed
Fri Nov 24 17:55:57 2023: BS 170 completed
Fri Nov 24 17:56:13 2023: BS 171 completed
Fri Nov 24 17:56:29 2023: BS 172 completed
Fri Nov 24 17:56:45 2023: BS 173 completed
Fri Nov 24 17:57:01 2023: BS 174 completed
Fri Nov 24 17:57:17 2023: BS 175 completed
Fri Nov 24 17:57:33 2023: BS 176 completed
Fri Nov 24 17:57:49 2023: BS 177 completed
Fri Nov 24 17:58:05 2023: BS 178 completed
Fri Nov 24 17:58:21 2023: BS 179 completed
Fri Nov 24 17:58:37 2023: BS 180 completed
Fri Nov 24 17:58:53 2023: BS 181 completed
Fri Nov 24 17:59:09 2023: BS 182 completed
Fri Nov 24 17:59:25 2023: BS 183 completed
Fri Nov 24 17:59:41 2023: BS 184 completed
Fri Nov 24 17:59:57 2023: BS 185 completed
Fri Nov 24 18:00:13 2023: BS 186 completed
Fri Nov 24 18:00:29 2023: BS 187 completed
Fri Nov 24 18:00:45 2023: BS 188 completed
Fri Nov 24 18:01:01 2023: BS 189 completed
Fri Nov 24 18:01:17 2023: BS 190 completed
Fri Nov 24 18:01:33 2023: BS 191 completed
Fri Nov 24 18:01:49 2023: BS 192 completed
Fri Nov 24 18:02:05 2023: BS 193 completed
Fri Nov 24 18:02:21 2023: BS 194 completed
Fri Nov 24 18:02:37 2023: BS 195 completed
Fri Nov 24 18:02:53 2023: BS 196 completed
Fri Nov 24 18:03:09 2023: BS 197 completed
Fri Nov 24 18:03:25 2023: BS 198 completed
Fri Nov 24 18:03:41 2023: BS 199 completed
Fri Nov 24 18:03:57 2023: BS 200 completed
Fri Nov 24 18:04:13 2023: BS 201 completed
Fri Nov 24 18:04:29 2023: BS 202 completed
Fri Nov 24 18:04:45 2023: BS 203 completed
Fri Nov 24 18:05:01 2023: BS 204 completed
Fri Nov 24 18:05:17 2023: BS 205 completed
Fri Nov 24 18:05:33 2023: BS 206 completed
Fri Nov 24 18:05:49 2023: BS 207 completed
Fri Nov 24 18:06:05 2023: BS 208 completed
Fri Nov 24 18:06:21 2023: BS 209 completed
Fri Nov 24 18:06:37 2023: BS 210 completed
Fri Nov 24 18:06:53 2023: BS 211 completed
Fri Nov 24 18:07:09 2023: BS 212 completed
Fri Nov 24 18:07:25 2023: BS 213 completed
Fri Nov 24 18:07:41 2023: BS 214 completed
Fri Nov 24 18:07:57 2023: BS 215 completed
Fri Nov 24 18:08:13 2023: BS 216 completed
Fri Nov 24 18:08:29 2023: BS 217 completed
Fri Nov 24 18:08:45 2023: BS 218 completed
Fri Nov 24 18:09:01 2023: BS 219 completed
Fri Nov 24 18:09:17 2023: BS 220 completed
Fri Nov 24 18:09:33 2023: BS 221 completed
Fri Nov 24 18:09:49 2023: BS 222 completed
Fri Nov 24 18:10:05 2023: BS 223 completed
Fri Nov 24 18:10:21 2023: BS 224 completed
Fri Nov 24 18:10:37 2023: BS 225 completed
Fri Nov 24 18:10:53 2023: BS 226 completed
Fri Nov 24 18:11:09 2023: BS 227 completed
Fri Nov 24 18:11:25 2023: BS 228 completed
Fri Nov 24 18:11:41 2023: BS 229 completed
Fri Nov 24 18:11:57 2023: BS 230 completed
Fri Nov 24 18:12:13 2023: BS 231 completed
Fri Nov 24 18:12:29 2023: BS 232 completed
Fri Nov 24 18:12:45 2023: BS 233 completed
Fri Nov 24 18:13:01 2023: BS 234 completed
Fri Nov 24 18:13:17 2023: BS 235 completed
Fri Nov 24 18:13:33 2023: BS 236 completed
Fri Nov 24 18:13:49 2023: BS 237 completed
Fri Nov 24 18:14:05 2023: BS 238 completed
Fri Nov 24 18:14:21 2023: BS 239 completed
Fri Nov 24 18:14:37 2023: BS 240 completed
Fri Nov 24 18:14:53 2023: BS 241 completed
Fri Nov 24 18:15:09 2023: BS 242 completed
Fri Nov 24 18:15:25 2023: BS 243 completed
Fri Nov 24 18:15:41 2023: BS 244 completed
Fri Nov 24 18:15:57 2023: BS 245 completed
Fri Nov 24 18:16:13 2023: BS 246 completed
Fri Nov 24 18:16:29 2023: BS 247 completed
Fri Nov 24 18:16:45 2023: BS 248 completed
Fri Nov 24 18:17:01 2023: BS 249 completed
Fri Nov 24 18:17:17 2023: BS 250 completed
Fri Nov 24 18:17:33 2023: BS 251 completed
Fri Nov 24 18:17:49 2023: BS 252 completed
Fri Nov 24 18:18:05 2023: BS 253 completed
Fri Nov 24 18:18:21 2023: BS 254 completed
Fri Nov 24 18:18:37 2023: BS 255 completed
Fri Nov 24 18:18:53 2023: BS 256 completed
Fri Nov 24 18:19:09 2023: BS 257 completed
Fri Nov 24 18:19:25 2023: BS 258 completed
Fri Nov 24 18:19:41 2023: BS 259 completed
Fri Nov 24 18:19:57 2023: BS 260 completed
Fri Nov 24 18:20:13 2023: BS 261 completed
Fri Nov 24 18:20:29 2023: BS 262 completed
Fri Nov 24 18:20:45 2023: BS 263 completed
Fri Nov 24 18:21:01 2023: BS 264 completed
Fri Nov 24 18:21:17 2023: BS 265 completed
Fri Nov 24 18:21:33 2023: BS 266 completed
Fri Nov 24 18:21:49 2023: BS 267 completed
Fri Nov 24 18:22:05 2023: BS 268 completed
Fri Nov 24 18:22:21 2023: BS 269 completed
Fri Nov 24 18:22:37 2023: BS 270 completed
Fri Nov 24 18:22:53 2023: BS 271 completed
Fri Nov 24 18:23:09 2023: BS 272 completed
Fri Nov 24 18:23:25 2023: BS 273 completed
Fri Nov 24 18:23:41 2023: BS 274 completed
Fri Nov 24 18:23:57 2023: BS 275 completed
Fri Nov 24 18:24:13 2023: BS 276 completed
Fri Nov 24 18:24:29 2023: BS 277 completed
Fri Nov 24 18:24:45 2023: BS 278 completed
Fri Nov 24 18:25:01 2023: BS 279 completed
Fri Nov 24 18:25:17 2023: BS 280 completed
Fri Nov 24 18:25:33 2023: BS 281 completed
Fri Nov 24 18:25:49 2023: BS 282 completed
Fri Nov 24 18:26:05 2023: BS 283 completed
Fri Nov 24 18:26:21 2023: BS 284 completed
Fri Nov 24 18:26:37 2023: BS 285 completed
Fri Nov 24 18:26:53 2023: BS 286 completed
Fri Nov 24 18:27:09 2023: BS 287 completed
Fri Nov 24 18:27:25 2023: BS 288 completed
Fri Nov 24 18:27:41 2023: BS 289 completed
Fri Nov 24 18:27:57 2023: BS 290 completed
Fri Nov 24 18:28:13 2023: BS 291 completed
Fri Nov 24 18:28:29 2023: BS 292 completed
Fri Nov 24 18:28:45 2023: BS 293 completed
Fri Nov 24 18:29:01 2023: BS 294 completed
Fri Nov 24 18:29:17 2023: BS 295 completed
Fri Nov 24 18:29:33 2023: BS 296 completed
Fri Nov 24 18:29:49 2023: BS 297 completed
Fri Nov 24 18:30:05 2023: BS 298 completed
Fri Nov 24 18:30:21 2023: BS 299 completed
Fri Nov 24 18:30:37 2023: BS 300 completed
Fri Nov 24 18:30:53 2023: BS 301 completed
Fri Nov 24 18:31:09 2023: BS 302 completed
Fri Nov 24 18:31:25 2023: BS 303 completed
Fri Nov 24 18:31:41 2023: BS 304 completed
Fri Nov 24 18:31:57 2023: BS 305 completed
Fri Nov 24 18:32:13 2023: BS 306 completed
Fri Nov 24 18:32:29 2023: BS 307 completed
Fri Nov 24 18:32:45 2023: BS 308 completed
Fri Nov 24 18:33:01 2023: BS 309 completed
Fri Nov 24 18:33:17 2023: BS 310 completed
Fri Nov 24 18:33:33 2023: BS 311 completed
Fri Nov 24 18:33:49 2023: BS 312 completed
Fri Nov 24 18:34:05 2023: BS 313 completed
Fri Nov 24 18:34:21 2023: BS 314 completed
Fri Nov 24 18:34:37 2023: BS 315 completed
Fri Nov 24 18:34:53 2023: BS 316 completed
Fri Nov 24 18:35:09 2023: BS 317 completed
Fri Nov 24 18:35:25 2023: BS 318 completed
Fri Nov 24 18:35:41 2023: BS 319 completed
Fri Nov 24 18:35:57 2023: BS 320 completed
Fri Nov 24 18:36:13 2023: BS 321 completed
Fri Nov 24 18:36:29 2023: BS 322 completed
Fri Nov 24 18:36:45 2023: BS 323 completed
Fri Nov 24 18:37:01 2023: BS 324 completed
Fri Nov 24 18:37:17 2023: BS 325 completed
Fri Nov 24 18:37:33 2023: BS 326 completed
Fri Nov 24 18:37:49 2023: BS 327 completed
Fri Nov 24 18:38:05 2023: BS 328 completed
Fri Nov 24 18:38:21 2023: BS 329 completed
Fri Nov 24 18:38:37 2023: BS 330 completed
Fri Nov 24 18:38:53 2023: BS 331 completed
Fri Nov 24 18:39:09 2023: BS 332 completed
Fri Nov 24 18:39:25 2023: BS 333 completed
Fri Nov 24 18:39:41 2023: BS 334 completed
Fri Nov 24 18:39:57 2023: BS 335 completed
Fri Nov 24 18:40:13 2023: BS 336 completed
Fri Nov 24 18:40:29 2023: BS 337 completed
Fri Nov 24 18:40:45 2023: BS 338 completed
Fri Nov 24 18:41:01 2023: BS 339 completed
Fri Nov 24 18:41:17 2023: BS 340 completed
Fri Nov 24 18:41:33 2023: BS 341 completed
Fri Nov 24 18:41:49 2023: BS 342 completed
Fri Nov 24 18:42:05 2023: BS 343 completed
Fri Nov 24 18:42:21 2023: BS 344 completed
Fri Nov 24 18:42:37 2023: BS 345 completed
Fri Nov 24 18:42:53 2023: BS 346 completed
Fri Nov 24 18:43:09 2023: BS 347 completed
Fri Nov 24 18:43:25 2023: BS 348 completed
Fri Nov 24 18:43:41 2023: BS 349 completed
Fri Nov 24 18:43:57 2023: BS 350 completed
Fri Nov 24 18:44:13 2023: BS 351 completed
Fri Nov 24 18:44:29 2023: BS 352 completed
Fri Nov 24 18:44:45 2023: BS 353 completed
Fri Nov 24 18:45:01 2023: BS 354 completed
Fri Nov 24 18:45:17 2023: BS 355 completed
Fri Nov 24 18:45:33 2023: BS 356 completed
Fri Nov 24 18:45:49 2023: BS 357 completed
Fri Nov 24 18:46:05 2023: BS 358 completed
Fri Nov 24 18:46:21 2023: BS 359 completed
Fri Nov 24 18:46:37 2023: BS 360 completed
Fri Nov 24 18:46:53 2023: BS 361 completed
Fri Nov 24 18:47:09 2023: BS 362 completed
Fri Nov 24 18:47:25 2023: BS 363 completed
Fri Nov 24 18:47:41 2023: BS 364 completed
Fri Nov 24 18:47:57 2023: BS 365 completed
Fri Nov 24 18:48:13 2023: BS 366 completed
Fri Nov 24 18:48:29 2023: BS 367 completed
Fri Nov 24 18:48:45 2023: BS 368 completed
Fri Nov 24 18:49:01 2023: BS 369 completed
Fri Nov 24 18:49:17 2023: BS 370 completed
Fri Nov 24 18:49:33 2023: BS 371 completed
Fri Nov 24 18:49:49 2023: BS 372 completed
Fri Nov 24 18:50:05 2023: BS 373 completed
Fri Nov 24 18:50:21 2023: BS 374 completed
Fri Nov 24 18:50:37 2023: BS 375 completed
Fri Nov 24 18:50:53 2023: BS 376 completed
Fri Nov 24 18:51:09 2023: BS 377 completed
Fri Nov 24 18:51:25 2023: BS 378 completed
Fri Nov 24 18:51:41 2023: BS 379 completed
Fri Nov 24 18:51:57 2023: BS 380 completed
Fri Nov 24 18:52:13 2023: BS 381 completed
Fri Nov 24 18:52:29 2023: BS 382 completed
Fri Nov 24 18:52:45 2023: BS 383 completed
Fri Nov 24 18:53:01 2023: BS 384 completed
Fri Nov 24 18:53:17 2023: BS 385 completed
Fri Nov 24 18:53:33 2023: BS 386 completed
Fri Nov 24 18:53:49 2023: BS 387 completed
Fri Nov 24 18:54:05 2023: BS 388 completed
Fri Nov 24 18:54:21 2023: BS 389 completed
Fri Nov 24 18:54:37 2023: BS 390 completed
Fri Nov 24 18:54:53 2023: BS 391 completed
Fri Nov 24 18:55:09 2023: BS 392 completed
Fri Nov 24 18:55:25 2023: BS 393 completed
Fri Nov 24 18:55:41 2023: BS 394 completed
Fri Nov 24 18:55:57 2023: BS 395 completed
Fri Nov 24 18:56:13 2023: BS 396 completed
Fri Nov 24 18:56:29 2023: BS 397 completed
Fri Nov 24 18:56:45 2023: BS 398 completed
Fri Nov 24 18:57:01 2023: BS 399 completed
Fri Nov 24 18:57:17 2023: BS 400 completed
Fri Nov 24 18:57:33 2023: BS 401 completed
Fri Nov 24 18:57:49 2023: BS 402 completed
Fri Nov 24 18:58:05 2023: BS 403 completed
Fri Nov 24 18:58:21 2023: BS 404 completed
Fri Nov 24 18:58:37 2023: BS 405 completed
Fri Nov 24 18:58:53 2023: BS 406 completed
Fri Nov 24 18:59:09 2023: BS 407 completed
Fri Nov 24 18:59:25 2023: BS 408 completed
Fri Nov 24 18:59:41 2023: BS 409 completed
Fri Nov 24 18:59:57 2023: BS 410 completed
Fri Nov 24 19:00:13 2023: BS 411 completed
Fri Nov 24 19:00:29 2023: BS 412 completed
Fri Nov 24 19:00:45 2023: BS 413 completed
Fri Nov 24 19:01:01 2023: BS 414 completed
Fri Nov 24 19:01:17 2023: BS 415 completed
Fri Nov 24 19:01:33 2023: BS 416 completed
Fri Nov 24 19:01:49 2023: BS 417 completed
Fri Nov 24 19:02:05 2023: BS 418 completed
Fri Nov 24 19:02:21 2023: BS 419 completed
Fri Nov 24 19:02:37 2023: BS 420 completed
Fri Nov 24 19:02:53 2023: BS 421 completed
Fri Nov 24 19:03:09 2023: BS 422 completed
Fri Nov 24 19:03:25 2023: BS 423 completed
Fri Nov 24 19:03:41 2023: BS 424 completed
Fri Nov 24 19:03:57 2023: BS 425 completed
Fri Nov 24 19:04:13 2023: BS 426 completed
Fri Nov 24 19:04:29 2023: BS 427 completed
Fri Nov 24 19:04:45 2023: BS 428 completed
Fri Nov 24 19:05:01 2023: BS 429 completed
Fri Nov 24 19:05:17 2023: BS 430 completed
Fri Nov 24 19:05:33 2023: BS 431 completed
Fri Nov 24 19:05:49 2023: BS 432 completed
Fri Nov 24 19:06:05 2023: BS 433 completed
Fri Nov 24 19:06:21 2023: BS 434 completed
Fri Nov 24 19:06:37 2023: BS 435 completed
Fri Nov 24 19:06:53 2023: BS 436 completed
Fri Nov 24 19:07:09 2023: BS 437 completed
Fri Nov 24 19:07:25 2023: BS 438 completed
Fri Nov 24 19:07:41 2023: BS 439 completed
Fri Nov 24 19:07:57 2023: BS 440 completed
Fri Nov 24 19:08:13 2023: BS 441 completed
Fri Nov 24 19:08:29 2023: BS 442 completed
Fri Nov 24 19:08:45 2023: BS 443 completed
Fri Nov 24 19:09:01 2023: BS 444 completed
Fri Nov 24 19:09:17 2023: BS 445 completed
Fri Nov 24 19:09:33 2023: BS 446 completed
Fri Nov 24 19:09:49 2023: BS 447 completed
Fri Nov 24 19:10:05 2023: BS 448 completed
Fri Nov 24 19:10:21 2023: BS 449 completed
Fri Nov 24 19:10:37 2023: BS 450 completed
Fri Nov 24 19:10:53 2023: BS 451 completed
Fri Nov 24 19:11:09 2023: BS 452 completed
Fri Nov 24 19:11:25 2023: BS 453 completed
Fri Nov 24 19:11:41 2023: BS 454 completed
Fri Nov 24 19:11:57 2023: BS 455 completed
Fri Nov 24 19:12:13 2023: BS 456 completed
Fri Nov 24 19:12:29 2023: BS 457 completed
Fri Nov 24 19:12:45 2023: BS 458 completed
Fri Nov 24 19:13:01 2023: BS 459 completed
Fri Nov 24 19:13:17 2023: BS 460 completed
Fri Nov 24 19:13:33 2023: BS 461 completed
Fri Nov 24 19:13:49 2023: BS 462 completed
Fri Nov 24 19:14:05 2023: BS 463 completed
Fri Nov 24 19:14:21 2023: BS 464 completed
Fri Nov 24 19:14:37 2023: BS 465 completed
Fri Nov 24 19:14:53 2023: BS 466 completed
Fri Nov 24 19:15:09 2023: BS 467 completed
Fri Nov 24 19:15:25 2023: BS 468 completed
Fri Nov 24 19:15:41 2023: BS 469 completed
Fri Nov 24 19:15:57 2023: BS 470 completed
Fri Nov 24 19:16:13 2023: BS 471 completed
Fri Nov 24 19:16:29 2023: BS 472 completed
Fri Nov 24 19:16:45 2023: BS 473 completed
Fri Nov 24 19:17:01 2023: BS 474 completed
Fri Nov 24 19:17:17 2023: BS 475 completed
Fri Nov 24 19:17:33 2023: BS 476 completed
Fri Nov 24 19:17:49 2023: BS 477 completed
Fri Nov 24 19:18:05 2023: BS 478 completed
Fri Nov 24 19:18:21 2023: BS 479 completed
Fri Nov 24 19:18:37 2023: BS 480 completed
Fri Nov 24 19:18:53 2023: BS 481 completed
Fri Nov 24 19:19:09 2023: BS 482 completed
Fri Nov 24 19:19:25 2023: BS 483 completed
Fri Nov 24 19:19:41 2023: BS 484 completed
Fri Nov 24 19:19:57 2023: BS 485 completed
Fri Nov 24 19:20:13 2023: BS 486 completed
Fri Nov 24 19:20:29 2023: BS 487 completed
Fri Nov 24 19:20:45 2023: BS 488 completed
Fri Nov 24 19:21:01 2023: BS 489 completed
Fri Nov 24 19:21:17 2023: BS 490 completed
Fri Nov 24 19:21:33 2023: BS 491 completed
Fri Nov 24 19:21:49 2023: BS 492 completed
Fri Nov 24 19:22:05 2023: BS 493 completed
Fri Nov 24 19:22:21 2023: BS 494 completed
Fri Nov 24 19:22:37 2023: BS 495 completed
Fri Nov 24 19:22:53 2023: BS 496 completed
Fri Nov 24 19:23:09 2023: BS 497 completed
Fri Nov 24 19:23:25 2023: BS 498 completed
Fri Nov 24 19:23:41 2023: BS 499 completed
Fri Nov 24 19:23:57 2023: BS 500 completed
Fri Nov 24 19:24:13 2023: BS 501 completed
Fri Nov 24 19:24:29 2023: BS 502 completed
Fri Nov 24 19:24:45 2023: BS 503 completed
Fri Nov 24 19:25:01 2023: BS 504 completed
Fri Nov 24 19:25:17 2023: BS 505 completed
Fri Nov 24 19:25:33 2023: BS 506 completed
Fri Nov 24 19:25:49 2023: BS 507 completed
Fri Nov 24 19:26:05 2023: BS 508 completed
Fri Nov 24 19:26:21 2023: BS 509 completed
Fri Nov 24 19:26:37 2023: BS 510 completed
Fri Nov 24 19:26:53 2023: BS 511 completed
Fri Nov 24 19:27:09 2023: BS 512 completed
Fri Nov 24 19:27:25 2023: BS 513 completed
Fri Nov 24 19:27:41 2023: BS 514 completed
Fri Nov 24 19:27:57 2023: BS 515 completed
Fri Nov 24 19:28:13 2023: BS 516 completed
Fri Nov 24 19:28:29 2023: BS 517 completed
Fri Nov 24 19:28:45 2023: BS 518 completed
Fri Nov 24 19:29:01 2023: BS 519 completed
Fri Nov 24 19:29:17 2023: BS 520 completed
Fri Nov 24 19:29:33 2023: BS 521 completed
Fri Nov 24 19:29:49 2023: BS 522 completed
Fri Nov 24 19:30:05 2023: BS 523 completed
Fri Nov 24 19:30:21 2023: BS 524 completed
Fri Nov 24 19:30:37 2023: BS 525 completed
Fri Nov 24 19:30:53 2023: BS 526 completed
Fri Nov 24 19:31:09 2023: BS 527 completed
Fri Nov 24 19:31:25 2023: BS 528 completed
Fri Nov 24 19:31:41 2023: BS 529 completed
Fri Nov 24 19:31:57 2023: BS 530 completed
Fri Nov 24 19:32:13 2023: BS 531 completed
Fri Nov 24 19:32:29 2023: BS 532 completed
Fri Nov 24 19:32:45 2023: BS 533 completed
Fri Nov 24 19:33:01 2023: BS 534 completed
Fri Nov 24 19:33:17 2023: BS 535 completed
Fri Nov 24 19:33:33 2023: BS 536 completed
Fri Nov 24 19:33:49 2023: BS 537 completed
Fri Nov 24 19:34:05 2023: BS 538 completed
Fri Nov 24 19:34:21 2023: BS 539 completed
Fri Nov 24 19:34:37 2023: BS 540 completed
Fri Nov 24 19:34:53 2023: BS 541 completed
Fri Nov 24 19:35:09 2023: BS 542 completed
Fri Nov 24 19:35:25 2023: BS 543 completed
Fri Nov 24 19:35:41 2023: BS 544 completed
Fri Nov 24 19:35:57 2023: BS 545 completed
Fri Nov 24 19:36:13 2023: BS 546 completed
Fri Nov 24 19:36:29 2023: BS 547 completed
Fri Nov 24 19:36:45 2023: BS 548 completed
Fri Nov 24 19:37:01 2023: BS 549 completed
Fri Nov 24 19:37:17 2023: BS 550 completed
Fri Nov 24 19:37:33 2023: BS 551 completed
Fri Nov 24 19:37:49 2023: BS 552 completed
Fri Nov 24 19:38:05 2023: BS 553 completed
Fri Nov 24 19:38:21 2023: BS 554 completed
Fri Nov 24 19:38:37 2023: BS 555 completed
Fri Nov 24 19:38:53 2023: BS 556 completed
Fri Nov 24 19:39:09 2023: BS 557 completed
Fri Nov 24 19:39:25 2023: BS 558 completed
Fri Nov 24 19:39:41 2023: BS 559 completed
Fri Nov 24 19:39:57 2023: BS 560 completed
Fri Nov 24 19:40:13 2023: BS 561 completed
Fri Nov 24 19:40:29 2023: BS 562 completed
Fri Nov 24 19:40:45 2023: BS 563 completed
Fri Nov 24 19:41:01 2023: BS 564 completed
Fri Nov 24 19:41:17 2023: BS 565 completed
Fri Nov 24 19:41:33 2023: BS 566 completed
Fri Nov 24 19:41:49 2023: BS 567 completed
Fri Nov 24 19:42:05 2023: BS 568 completed
Fri Nov 24 19:42:21 2023: BS 569 completed
Fri Nov 24 19:42:37 2023: BS 570 completed
Fri Nov 24 19:42:53 2023: BS 571 completed
Fri Nov 24 19:43:09 2023: BS 572 completed
Fri Nov 24 19:43:25 2023: BS 573 completed
Fri Nov 24 19:43:41 2023: BS 574 completed
Fri Nov 24 19:43:57 2023: BS 575 completed
Fri Nov 24 19:44:13 2023: BS 576 completed
Fri Nov 24 19:44:29 2023: BS 577 completed
Fri Nov 24 19:44:45 2023: BS 578 completed
Fri Nov 24 19:45:01 2023: BS 579 completed
Fri Nov 24 19:45:17 2023: BS 580 completed
Fri Nov 24 19:45:33 2023: BS 581 completed
Fri Nov 24 19:45:49 2023: BS 582 completed
Fri Nov 24 19:46:05 2023: BS 583 completed
Fri Nov 24 19:46:21 2023: BS 584 completed
Fri Nov 24 19:46:37 2023: BS 585 completed
Fri Nov 24 19:46:53 2023: BS 586 completed
Fri Nov 24 19:47:09 2023: BS 587 completed
Fri Nov 24 19:47:25 2023: BS 588 completed
Fri Nov 24 19:47:41 2023: BS 589 completed
Fri Nov 24 19:47:57 2023: BS 590 completed
Fri Nov 24 19:48:13 2023: BS 591 completed
Fri Nov 24 19:48:29 2023: BS 592 completed
Fri Nov 24 19:48:45 2023: BS 593 completed
Fri Nov 24 19:49:01 2023: BS 594 completed
Fri Nov 24 19:49:17 2023: BS 595 completed
Fri Nov 24 19:49:33 2023: BS 596 completed
Fri Nov 24 19:49:49 2023: BS 597 completed
Fri Nov 24 19:50:05 2023: BS 598 completed
Fri Nov 24 19:50:21 2023: BS 599 completed
Fri Nov 24 19:50:37 2023: BS 600 completed
Fri Nov 24 19:50:53 2023: BS 601 completed
Fri Nov 24 19:51:09 2023: BS 602 completed
Fri Nov 24 19:51:25 2023: BS 603 completed
Fri Nov 24 19:51:41 2023: BS 604 completed
Fri Nov 24 19:51:57 2023: BS 605 completed
Fri Nov 24 19:52:13 2023: BS 606 completed
Fri Nov 24 19:52:29 2023: BS 607 completed
Fri Nov 24 19:52:45 2023: BS 608 completed
Fri Nov 24 19:53:01 2023: BS 609 completed
Fri Nov 24 19:53:17 2023: BS 610 completed
Fri Nov 24 19:53:33 2023: BS 611 completed
Fri Nov 24 19:53:49 2023: BS 612 completed
Fri Nov 24 19:54:05 2023: BS 613 completed
Fri Nov 24 19:54:21 2023: BS 614 completed
Fri Nov 24 19:54:37 2023: BS 615 completed
Fri Nov 24 19:54:53 2023: BS 616 completed
Fri Nov 24 19:55:09 2023: BS 617 completed
Fri Nov 24 19:55:25 2023: BS 618 completed
Fri Nov 24 19:55:41 2023: BS 619 completed
Fri Nov 24 19:55:57 2023: BS 620 completed
Fri Nov 24 19:56:13 2023: BS 621 completed
Fri Nov 24 19:56:29 2023: BS 622 completed
Fri Nov 24 19:56:45 2023: BS 623 completed
Fri Nov 24 19:57:01 2023: BS 624 completed
