# Supplementary material for: Carbosulfonylation of Alkynes: A Direct Conversion of sp-C to sp3-C through Visible Light-Mediated 3-Component Reaction
Source: Org Lett. 2024 Sep 11;26(37):7858–63. doi: 10.1021/acs.orglett.4c02700 (PMC11421081; doi:10.1021/acs.orglett.4c02700)
Supplement: Supplementary file 2 — ol4c02700_si_002.zip [file ol4c02700_si_002.zip › OL FID/4k 13C/log]

Sat Dec  2 22:10:24 2023: Experiment started
Sat Dec  2 22:15:00 2023: BS 1 completed
Sat Dec  2 22:15:16 2023: BS 2 completed
Sat Dec  2 22:15:32 2023: BS 3 completed
Sat Dec  2 22:15:48 2023: BS 4 completed
Sat Dec  2 22:16:04 2023: BS 5 completed
Sat Dec  2 22:16:20 2023: BS 6 completed
Sat Dec  2 22:16:36 2023: BS 7 completed
Sat Dec  2 22:16:52 2023: BS 8 completed
Sat Dec  2 22:17:08 2023: BS 9 completed
Sat Dec  2 22:17:24 2023: BS 10 completed
Sat Dec  2 22:17:40 2023: BS 11 completed
Sat Dec  2 22:17:56 2023: BS 12 completed
Sat Dec  2 22:18:12 2023: BS 13 completed
Sat Dec  2 22:18:28 2023: BS 14 completed
Sat Dec  2 22:18:44 2023: BS 15 completed
Sat Dec  2 22:19:00 2023: BS 16 completed
Sat Dec  2 22:19:16 2023: BS 17 completed
Sat Dec  2 22:19:32 2023: BS 18 completed
Sat Dec  2 22:19:48 2023: BS 19 completed
Sat Dec  2 22:20:04 2023: BS 20 completed
Sat Dec  2 22:20:20 2023: BS 21 completed
Sat Dec  2 22:20:36 2023: BS 22 completed
Sat Dec  2 22:20:52 2023: BS 23 completed
Sat Dec  2 22:21:08 2023: BS 24 completed
Sat Dec  2 22:21:24 2023: BS 25 completed
Sat Dec  2 22:21:40 2023: BS 26 completed
Sat Dec  2 22:21:56 2023: BS 27 completed
Sat Dec  2 22:22:12 2023: BS 28 completed
Sat Dec  2 22:22:28 2023: BS 29 completed
Sat Dec  2 22:22:44 2023: BS 30 completed
Sat Dec  2 22:23:00 2023: BS 31 completed
Sat Dec  2 22:23:16 2023: BS 32 completed
Sat Dec  2 22:23:32 2023: BS 33 completed
Sat Dec  2 22:23:48 2023: BS 34 completed
Sat Dec  2 22:24:04 2023: BS 35 completed
Sat Dec  2 22:24:20 2023: BS 36 completed
Sat Dec  2 22:24:36 2023: BS 37 completed
Sat Dec  2 22:24:52 2023: BS 38 completed
Sat Dec  2 22:25:08 2023: BS 39 completed
Sat Dec  2 22:25:24 2023: BS 40 completed
Sat Dec  2 22:25:40 2023: BS 41 completed
Sat Dec  2 22:25:56 2023: BS 42 completed
Sat Dec  2 22:26:12 2023: BS 43 completed
Sat Dec  2 22:26:28 2023: BS 44 completed
Sat Dec  2 22:26:44 2023: BS 45 completed
Sat Dec  2 22:27:00 2023: BS 46 completed
Sat Dec  2 22:27:16 2023: BS 47 completed
Sat Dec  2 22:27:32 2023: BS 48 completed
Sat Dec  2 22:27:48 2023: BS 49 completed
Sat Dec  2 22:28:04 2023: BS 50 completed
Sat Dec  2 22:28:20 2023: BS 51 completed
Sat Dec  2 22:28:36 2023: BS 52 completed
Sat Dec  2 22:28:52 2023: BS 53 completed
Sat Dec  2 22:29:08 2023: BS 54 completed
Sat Dec  2 22:29:24 2023: BS 55 completed
Sat Dec  2 22:29:40 2023: BS 56 completed
Sat Dec  2 22:29:56 2023: BS 57 completed
Sat Dec  2 22:30:12 2023: BS 58 completed
Sat Dec  2 22:30:28 2023: BS 59 completed
Sat Dec  2 22:30:44 2023: BS 60 completed
Sat Dec  2 22:31:00 2023: BS 61 completed
Sat Dec  2 22:31:16 2023: BS 62 completed
Sat Dec  2 22:31:32 2023: BS 63 completed
Sat Dec  2 22:31:48 2023: BS 64 completed
Sat Dec  2 22:32:04 2023: BS 65 completed
Sat Dec  2 22:32:20 2023: BS 66 completed
Sat Dec  2 22:32:36 2023: BS 67 completed
Sat Dec  2 22:32:52 2023: BS 68 completed
Sat Dec  2 22:33:08 2023: BS 69 completed
Sat Dec  2 22:33:24 2023: BS 70 completed
Sat Dec  2 22:33:40 2023: BS 71 completed
Sat Dec  2 22:33:56 2023: BS 72 completed
Sat Dec  2 22:34:12 2023: BS 73 completed
Sat Dec  2 22:34:28 2023: BS 74 completed
Sat Dec  2 22:34:44 2023: BS 75 completed
Sat Dec  2 22:35:00 2023: BS 76 completed
Sat Dec  2 22:35:16 2023: BS 77 completed
Sat Dec  2 22:35:32 2023: BS 78 completed
Sat Dec  2 22:35:48 2023: BS 79 completed
Sat Dec  2 22:36:04 2023: BS 80 completed
Sat Dec  2 22:36:20 2023: BS 81 completed
Sat Dec  2 22:36:36 2023: BS 82 completed
Sat Dec  2 22:36:52 2023: BS 83 completed
Sat Dec  2 22:37:08 2023: BS 84 completed
Sat Dec  2 22:37:24 2023: BS 85 completed
Sat Dec  2 22:37:40 2023: BS 86 completed
Sat Dec  2 22:37:56 2023: BS 87 completed
Sat Dec  2 22:38:12 2023: BS 88 completed
Sat Dec  2 22:38:28 2023: BS 89 completed
Sat Dec  2 22:38:44 2023: BS 90 completed
Sat Dec  2 22:39:00 2023: BS 91 completed
Sat Dec  2 22:39:16 2023: BS 92 completed
Sat Dec  2 22:39:32 2023: BS 93 completed
Sat Dec  2 22:39:48 2023: BS 94 completed
Sat Dec  2 22:40:04 2023: BS 95 completed
Sat Dec  2 22:40:20 2023: BS 96 completed
Sat Dec  2 22:40:36 2023: BS 97 completed
Sat Dec  2 22:40:52 2023: BS 98 completed
Sat Dec  2 22:41:08 2023: BS 99 completed
Sat Dec  2 22:41:24 2023: BS 100 completed
Sat Dec  2 22:41:40 2023: BS 101 completed
Sat Dec  2 22:41:56 2023: BS 102 completed
Sat Dec  2 22:42:12 2023: BS 103 completed
Sat Dec  2 22:42:28 2023: BS 104 completed
Sat Dec  2 22:42:44 2023: BS 105 completed
Sat Dec  2 22:43:00 2023: BS 106 completed
Sat Dec  2 22:43:16 2023: BS 107 completed
Sat Dec  2 22:43:32 2023: BS 108 completed
Sat Dec  2 22:43:48 2023: BS 109 completed
Sat Dec  2 22:44:04 2023: BS 110 completed
Sat Dec  2 22:44:20 2023: BS 111 completed
Sat Dec  2 22:44:36 2023: BS 112 completed
Sat Dec  2 22:44:52 2023: BS 113 completed
Sat Dec  2 22:45:08 2023: BS 114 completed
Sat Dec  2 22:45:24 2023: BS 115 completed
Sat Dec  2 22:45:40 2023: BS 116 completed
Sat Dec  2 22:45:56 2023: BS 117 completed
Sat Dec  2 22:46:12 2023: BS 118 completed
Sat Dec  2 22:46:28 2023: BS 119 completed
Sat Dec  2 22:46:44 2023: BS 120 completed
Sat Dec  2 22:47:00 2023: BS 121 completed
Sat Dec  2 22:47:16 2023: BS 122 completed
Sat Dec  2 22:47:32 2023: BS 123 completed
Sat Dec  2 22:47:48 2023: BS 124 completed
Sat Dec  2 22:48:04 2023: BS 125 completed
Sat Dec  2 22:48:20 2023: BS 126 completed
Sat Dec  2 22:48:36 2023: BS 127 completed
Sat Dec  2 22:48:52 2023: BS 128 completed
Sat Dec  2 22:49:08 2023: BS 129 completed
Sat Dec  2 22:49:24 2023: BS 130 completed
Sat Dec  2 22:49:40 2023: BS 131 completed
Sat Dec  2 22:49:56 2023: BS 132 completed
Sat Dec  2 22:50:12 2023: BS 133 completed
Sat Dec  2 22:50:28 2023: BS 134 completed
Sat Dec  2 22:50:44 2023: BS 135 completed
Sat Dec  2 22:51:00 2023: BS 136 completed
Sat Dec  2 22:51:16 2023: BS 137 completed
Sat Dec  2 22:51:32 2023: BS 138 completed
Sat Dec  2 22:51:48 2023: BS 139 completed
Sat Dec  2 22:52:04 2023: BS 140 completed
Sat Dec  2 22:52:20 2023: BS 141 completed
Sat Dec  2 22:52:36 2023: BS 142 completed
Sat Dec  2 22:52:52 2023: BS 143 completed
Sat Dec  2 22:53:08 2023: BS 144 completed
Sat Dec  2 22:53:24 2023: BS 145 completed
Sat Dec  2 22:53:40 2023: BS 146 completed
Sat Dec  2 22:53:56 2023: BS 147 completed
Sat Dec  2 22:54:12 2023: BS 148 completed
Sat Dec  2 22:54:28 2023: BS 149 completed
Sat Dec  2 22:54:44 2023: BS 150 completed
Sat Dec  2 22:55:00 2023: BS 151 completed
Sat Dec  2 22:55:16 2023: BS 152 completed
Sat Dec  2 22:55:32 2023: BS 153 completed
Sat Dec  2 22:55:48 2023: BS 154 completed
Sat Dec  2 22:56:04 2023: BS 155 completed
Sat Dec  2 22:56:20 2023: BS 156 completed
Sat Dec  2 22:56:36 2023: BS 157 completed
Sat Dec  2 22:56:52 2023: BS 158 completed
Sat Dec  2 22:57:08 2023: BS 159 completed
Sat Dec  2 22:57:24 2023: BS 160 completed
Sat Dec  2 22:57:40 2023: BS 161 completed
Sat Dec  2 22:57:56 2023: BS 162 completed
Sat Dec  2 22:58:12 2023: BS 163 completed
Sat Dec  2 22:58:28 2023: BS 164 completed
Sat Dec  2 22:58:44 2023: BS 165 completed
Sat Dec  2 22:59:00 2023: BS 166 completed
Sat Dec  2 22:59:16 2023: BS 167 completed
Sat Dec  2 22:59:32 2023: BS 168 completed
Sat Dec  2 22:59:48 2023: BS 169 completed
Sat Dec  2 23:00:04 2023: BS 170 completed
Sat Dec  2 23:00:20 2023: BS 171 completed
Sat Dec  2 23:00:36 2023: BS 172 completed
Sat Dec  2 23:00:52 2023: BS 173 completed
Sat Dec  2 23:01:08 2023: BS 174 completed
Sat Dec  2 23:01:24 2023: BS 175 completed
Sat Dec  2 23:01:40 2023: BS 176 completed
Sat Dec  2 23:01:56 2023: BS 177 completed
Sat Dec  2 23:02:12 2023: BS 178 completed
Sat Dec  2 23:02:28 2023: BS 179 completed
Sat Dec  2 23:02:44 2023: BS 180 completed
Sat Dec  2 23:03:00 2023: BS 181 completed
Sat Dec  2 23:03:16 2023: BS 182 completed
Sat Dec  2 23:03:32 2023: BS 183 completed
Sat Dec  2 23:03:48 2023: BS 184 completed
Sat Dec  2 23:04:04 2023: BS 185 completed
Sat Dec  2 23:04:20 2023: BS 186 completed
Sat Dec  2 23:04:36 2023: BS 187 completed
Sat Dec  2 23:04:52 2023: BS 188 completed
Sat Dec  2 23:05:08 2023: BS 189 completed
Sat Dec  2 23:05:24 2023: BS 190 completed
Sat Dec  2 23:05:40 2023: BS 191 completed
Sat Dec  2 23:05:56 2023: BS 192 completed
Sat Dec  2 23:06:12 2023: BS 193 completed
Sat Dec  2 23:06:28 2023: BS 194 completed
Sat Dec  2 23:06:44 2023: BS 195 completed
Sat Dec  2 23:07:00 2023: BS 196 completed
Sat Dec  2 23:07:16 2023: BS 197 completed
Sat Dec  2 23:07:32 2023: BS 198 completed
Sat Dec  2 23:07:48 2023: BS 199 completed
Sat Dec  2 23:08:04 2023: BS 200 completed
Sat Dec  2 23:08:20 2023: BS 201 completed
Sat Dec  2 23:08:36 2023: BS 202 completed
Sat Dec  2 23:08:52 2023: BS 203 completed
Sat Dec  2 23:09:08 2023: BS 204 completed
Sat Dec  2 23:09:24 2023: BS 205 completed
Sat Dec  2 23:09:40 2023: BS 206 completed
Sat Dec  2 23:09:56 2023: BS 207 completed
Sat Dec  2 23:10:12 2023: BS 208 completed
Sat Dec  2 23:10:28 2023: BS 209 completed
Sat Dec  2 23:10:44 2023: BS 210 completed
Sat Dec  2 23:11:00 2023: BS 211 completed
Sat Dec  2 23:11:16 2023: BS 212 completed
Sat Dec  2 23:11:32 2023: BS 213 completed
Sat Dec  2 23:11:48 2023: BS 214 completed
Sat Dec  2 23:12:04 2023: BS 215 completed
Sat Dec  2 23:12:20 2023: BS 216 completed
Sat Dec  2 23:12:36 2023: BS 217 completed
Sat Dec  2 23:12:52 2023: BS 218 completed
Sat Dec  2 23:13:08 2023: BS 219 completed
Sat Dec  2 23:13:24 2023: BS 220 completed
Sat Dec  2 23:13:40 2023: BS 221 completed
Sat Dec  2 23:13:56 2023: BS 222 completed
Sat Dec  2 23:14:12 2023: BS 223 completed
Sat Dec  2 23:14:28 2023: BS 224 completed
Sat Dec  2 23:14:44 2023: BS 225 completed
Sat Dec  2 23:15:00 2023: BS 226 completed
Sat Dec  2 23:15:16 2023: BS 227 completed
Sat Dec  2 23:15:32 2023: BS 228 completed
Sat Dec  2 23:15:48 2023: BS 229 completed
Sat Dec  2 23:16:04 2023: BS 230 completed
Sat Dec  2 23:16:20 2023: BS 231 completed
Sat Dec  2 23:16:36 2023: BS 232 completed
Sat Dec  2 23:16:52 2023: BS 233 completed
Sat Dec  2 23:17:08 2023: BS 234 completed
Sat Dec  2 23:17:24 2023: BS 235 completed
Sat Dec  2 23:17:40 2023: BS 236 completed
Sat Dec  2 23:17:56 2023: BS 237 completed
Sat Dec  2 23:18:12 2023: BS 238 completed
Sat Dec  2 23:18:28 2023: BS 239 completed
Sat Dec  2 23:18:44 2023: BS 240 completed
Sat Dec  2 23:19:00 2023: BS 241 completed
Sat Dec  2 23:19:16 2023: BS 242 completed
Sat Dec  2 23:19:32 2023: BS 243 completed
Sat Dec  2 23:19:48 2023: BS 244 completed
Sat Dec  2 23:20:04 2023: BS 245 completed
Sat Dec  2 23:20:20 2023: BS 246 completed
Sat Dec  2 23:20:36 2023: BS 247 completed
Sat Dec  2 23:20:52 2023: BS 248 completed
Sat Dec  2 23:21:08 2023: BS 249 completed
Sat Dec  2 23:21:24 2023: BS 250 completed
Sat Dec  2 23:21:40 2023: BS 251 completed
Sat Dec  2 23:21:56 2023: BS 252 completed
Sat Dec  2 23:22:12 2023: BS 253 completed
Sat Dec  2 23:22:28 2023: BS 254 completed
Sat Dec  2 23:22:44 2023: BS 255 completed
Sat Dec  2 23:23:00 2023: BS 256 completed
Sat Dec  2 23:23:16 2023: BS 257 completed
Sat Dec  2 23:23:32 2023: BS 258 completed
Sat Dec  2 23:23:48 2023: BS 259 completed
Sat Dec  2 23:24:04 2023: BS 260 completed
Sat Dec  2 23:24:20 2023: BS 261 completed
Sat Dec  2 23:24:36 2023: BS 262 completed
Sat Dec  2 23:24:52 2023: BS 263 completed
Sat Dec  2 23:25:08 2023: BS 264 completed
Sat Dec  2 23:25:24 2023: BS 265 completed
Sat Dec  2 23:25:40 2023: BS 266 completed
Sat Dec  2 23:25:56 2023: BS 267 completed
Sat Dec  2 23:26:12 2023: BS 268 completed
Sat Dec  2 23:26:28 2023: BS 269 completed
Sat Dec  2 23:26:44 2023: BS 270 completed
Sat Dec  2 23:27:00 2023: BS 271 completed
Sat Dec  2 23:27:16 2023: BS 272 completed
Sat Dec  2 23:27:32 2023: BS 273 completed
Sat Dec  2 23:27:48 2023: BS 274 completed
Sat Dec  2 23:28:04 2023: BS 275 completed
Sat Dec  2 23:28:20 2023: BS 276 completed
Sat Dec  2 23:28:36 2023: BS 277 completed
Sat Dec  2 23:28:52 2023: BS 278 completed
Sat Dec  2 23:29:08 2023: BS 279 completed
Sat Dec  2 23:29:24 2023: BS 280 completed
Sat Dec  2 23:29:40 2023: BS 281 completed
Sat Dec  2 23:29:56 2023: BS 282 completed
Sat Dec  2 23:30:12 2023: BS 283 completed
Sat Dec  2 23:30:28 2023: BS 284 completed
Sat Dec  2 23:30:44 2023: BS 285 completed
Sat Dec  2 23:31:00 2023: BS 286 completed
Sat Dec  2 23:31:16 2023: BS 287 completed
Sat Dec  2 23:31:32 2023: BS 288 completed
Sat Dec  2 23:31:48 2023: BS 289 completed
Sat Dec  2 23:32:04 2023: BS 290 completed
Sat Dec  2 23:32:20 2023: BS 291 completed
Sat Dec  2 23:32:36 2023: BS 292 completed
Sat Dec  2 23:32:52 2023: BS 293 completed
Sat Dec  2 23:33:08 2023: BS 294 completed
Sat Dec  2 23:33:24 2023: BS 295 completed
Sat Dec  2 23:33:40 2023: BS 296 completed
Sat Dec  2 23:33:56 2023: BS 297 completed
Sat Dec  2 23:34:12 2023: BS 298 completed
Sat Dec  2 23:34:28 2023: BS 299 completed
Sat Dec  2 23:34:44 2023: BS 300 completed
Sat Dec  2 23:35:00 2023: BS 301 completed
Sat Dec  2 23:35:16 2023: BS 302 completed
Sat Dec  2 23:35:32 2023: BS 303 completed
Sat Dec  2 23:35:48 2023: BS 304 completed
Sat Dec  2 23:36:04 2023: BS 305 completed
Sat Dec  2 23:36:20 2023: BS 306 completed
Sat Dec  2 23:36:36 2023: BS 307 completed
Sat Dec  2 23:36:52 2023: BS 308 completed
Sat Dec  2 23:37:08 2023: BS 309 completed
Sat Dec  2 23:37:24 2023: BS 310 completed
Sat Dec  2 23:37:40 2023: BS 311 completed
Sat Dec  2 23:37:56 2023: BS 312 completed
Sat Dec  2 23:38:12 2023: BS 313 completed
Sat Dec  2 23:38:28 2023: BS 314 completed
Sat Dec  2 23:38:44 2023: BS 315 completed
Sat Dec  2 23:39:00 2023: BS 316 completed
Sat Dec  2 23:39:16 2023: BS 317 completed
Sat Dec  2 23:39:32 2023: BS 318 completed
Sat Dec  2 23:39:48 2023: BS 319 completed
Sat Dec  2 23:40:04 2023: BS 320 completed
Sat Dec  2 23:40:20 2023: BS 321 completed
Sat Dec  2 23:40:36 2023: BS 322 completed
Sat Dec  2 23:40:52 2023: BS 323 completed
Sat Dec  2 23:41:08 2023: BS 324 completed
Sat Dec  2 23:41:24 2023: BS 325 completed
Sat Dec  2 23:41:40 2023: BS 326 completed
Sat Dec  2 23:41:56 2023: BS 327 completed
Sat Dec  2 23:42:12 2023: BS 328 completed
Sat Dec  2 23:42:28 2023: BS 329 completed
Sat Dec  2 23:42:44 2023: BS 330 completed
Sat Dec  2 23:43:00 2023: BS 331 completed
Sat Dec  2 23:43:16 2023: BS 332 completed
Sat Dec  2 23:43:32 2023: BS 333 completed
Sat Dec  2 23:43:48 2023: BS 334 completed
Sat Dec  2 23:44:04 2023: BS 335 completed
Sat Dec  2 23:44:20 2023: BS 336 completed
Sat Dec  2 23:44:36 2023: BS 337 completed
Sat Dec  2 23:44:52 2023: BS 338 completed
Sat Dec  2 23:45:08 2023: BS 339 completed
Sat Dec  2 23:45:24 2023: BS 340 completed
Sat Dec  2 23:45:40 2023: BS 341 completed
Sat Dec  2 23:45:56 2023: BS 342 completed
Sat Dec  2 23:46:12 2023: BS 343 completed
Sat Dec  2 23:46:28 2023: BS 344 completed
Sat Dec  2 23:46:44 2023: BS 345 completed
Sat Dec  2 23:47:00 2023: BS 346 completed
Sat Dec  2 23:47:16 2023: BS 347 completed
Sat Dec  2 23:47:32 2023: BS 348 completed
Sat Dec  2 23:47:48 2023: BS 349 completed
Sat Dec  2 23:48:04 2023: BS 350 completed
Sat Dec  2 23:48:20 2023: BS 351 completed
Sat Dec  2 23:48:36 2023: BS 352 completed
Sat Dec  2 23:48:52 2023: BS 353 completed
Sat Dec  2 23:49:08 2023: BS 354 completed
Sat Dec  2 23:49:24 2023: BS 355 completed
Sat Dec  2 23:49:40 2023: BS 356 completed
Sat Dec  2 23:49:56 2023: BS 357 completed
Sat Dec  2 23:50:12 2023: BS 358 completed
Sat Dec  2 23:50:28 2023: BS 359 completed
Sat Dec  2 23:50:44 2023: BS 360 completed
Sat Dec  2 23:51:00 2023: BS 361 completed
Sat Dec  2 23:51:16 2023: BS 362 completed
Sat Dec  2 23:51:32 2023: BS 363 completed
Sat Dec  2 23:51:48 2023: BS 364 completed
Sat Dec  2 23:52:04 2023: BS 365 completed
Sat Dec  2 23:52:20 2023: BS 366 completed
Sat Dec  2 23:52:36 2023: BS 367 completed
Sat Dec  2 23:52:52 2023: BS 368 completed
Sat Dec  2 23:53:08 2023: BS 369 completed
Sat Dec  2 23:53:24 2023: BS 370 completed
Sat Dec  2 23:53:40 2023: BS 371 completed
Sat Dec  2 23:53:56 2023: BS 372 completed
Sat Dec  2 23:54:12 2023: BS 373 completed
Sat Dec  2 23:54:28 2023: BS 374 completed
Sat Dec  2 23:54:44 2023: BS 375 completed
Sat Dec  2 23:55:00 2023: BS 376 completed
Sat Dec  2 23:55:16 2023: BS 377 completed
Sat Dec  2 23:55:32 2023: BS 378 completed
Sat Dec  2 23:55:48 2023: BS 379 completed
Sat Dec  2 23:56:04 2023: BS 380 completed
Sat Dec  2 23:56:20 2023: BS 381 completed
Sat Dec  2 23:56:36 2023: BS 382 completed
Sat Dec  2 23:56:52 2023: BS 383 completed
Sat Dec  2 23:57:08 2023: BS 384 completed
Sat Dec  2 23:57:24 2023: BS 385 completed
Sat Dec  2 23:57:40 2023: BS 386 completed
Sat Dec  2 23:57:56 2023: BS 387 completed
Sat Dec  2 23:58:12 2023: BS 388 completed
Sat Dec  2 23:58:28 2023: BS 389 completed
Sat Dec  2 23:58:44 2023: BS 390 completed
Sat Dec  2 23:59:00 2023: BS 391 completed
Sat Dec  2 23:59:16 2023: BS 392 completed
Sat Dec  2 23:59:32 2023: BS 393 completed
Sat Dec  2 23:59:48 2023: BS 394 completed
Sun Dec  3 00:00:04 2023: BS 395 completed
Sun Dec  3 00:00:20 2023: BS 396 completed
Sun Dec  3 00:00:36 2023: BS 397 completed
Sun Dec  3 00:00:52 2023: BS 398 completed
Sun Dec  3 00:01:08 2023: BS 399 completed
Sun Dec  3 00:01:24 2023: BS 400 completed
Sun Dec  3 00:01:40 2023: BS 401 completed
Sun Dec  3 00:01:56 2023: BS 402 completed
Sun Dec  3 00:02:12 2023: BS 403 completed
Sun Dec  3 00:02:28 2023: BS 404 completed
Sun Dec  3 00:02:44 2023: BS 405 completed
Sun Dec  3 00:03:00 2023: BS 406 completed
Sun Dec  3 00:03:16 2023: BS 407 completed
Sun Dec  3 00:03:32 2023: BS 408 completed
Sun Dec  3 00:03:48 2023: BS 409 completed
Sun Dec  3 00:04:04 2023: BS 410 completed
Sun Dec  3 00:04:20 2023: BS 411 completed
Sun Dec  3 00:04:36 2023: BS 412 completed
Sun Dec  3 00:04:52 2023: BS 413 completed
Sun Dec  3 00:05:08 2023: BS 414 completed
Sun Dec  3 00:05:24 2023: BS 415 completed
Sun Dec  3 00:05:40 2023: BS 416 completed
Sun Dec  3 00:05:56 2023: BS 417 completed
Sun Dec  3 00:06:12 2023: BS 418 completed
Sun Dec  3 00:06:28 2023: BS 419 completed
Sun Dec  3 00:06:44 2023: BS 420 completed
Sun Dec  3 00:07:00 2023: BS 421 completed
Sun Dec  3 00:07:16 2023: BS 422 completed
Sun Dec  3 00:07:32 2023: BS 423 completed
Sun Dec  3 00:07:48 2023: BS 424 completed
Sun Dec  3 00:08:04 2023: BS 425 completed
Sun Dec  3 00:08:20 2023: BS 426 completed
Sun Dec  3 00:08:36 2023: BS 427 completed
Sun Dec  3 00:08:52 2023: BS 428 completed
Sun Dec  3 00:09:08 2023: BS 429 completed
Sun Dec  3 00:09:24 2023: BS 430 completed
Sun Dec  3 00:09:40 2023: BS 431 completed
Sun Dec  3 00:09:56 2023: BS 432 completed
Sun Dec  3 00:10:12 2023: BS 433 completed
Sun Dec  3 00:10:28 2023: BS 434 completed
Sun Dec  3 00:10:44 2023: BS 435 completed
Sun Dec  3 00:11:00 2023: BS 436 completed
Sun Dec  3 00:11:16 2023: BS 437 completed
Sun Dec  3 00:11:32 2023: BS 438 completed
Sun Dec  3 00:11:48 2023: BS 439 completed
Sun Dec  3 00:12:04 2023: BS 440 completed
Sun Dec  3 00:12:20 2023: BS 441 completed
Sun Dec  3 00:12:36 2023: BS 442 completed
Sun Dec  3 00:12:52 2023: BS 443 completed
Sun Dec  3 00:13:08 2023: BS 444 completed
Sun Dec  3 00:13:24 2023: BS 445 completed
Sun Dec  3 00:13:40 2023: BS 446 completed
Sun Dec  3 00:13:56 2023: BS 447 completed
Sun Dec  3 00:14:12 2023: BS 448 completed
Sun Dec  3 00:14:28 2023: BS 449 completed
Sun Dec  3 00:14:44 2023: BS 450 completed
Sun Dec  3 00:15:00 2023: BS 451 completed
Sun Dec  3 00:15:16 2023: BS 452 completed
Sun Dec  3 00:15:32 2023: BS 453 completed
Sun Dec  3 00:15:48 2023: BS 454 completed
Sun Dec  3 00:16:04 2023: BS 455 completed
Sun Dec  3 00:16:20 2023: BS 456 completed
Sun Dec  3 00:16:36 2023: BS 457 completed
Sun Dec  3 00:16:52 2023: BS 458 completed
Sun Dec  3 00:17:08 2023: BS 459 completed
Sun Dec  3 00:17:24 2023: BS 460 completed
Sun Dec  3 00:17:40 2023: BS 461 completed
Sun Dec  3 00:17:56 2023: BS 462 completed
Sun Dec  3 00:18:12 2023: BS 463 completed
Sun Dec  3 00:18:28 2023: BS 464 completed
Sun Dec  3 00:18:44 2023: BS 465 completed
Sun Dec  3 00:19:00 2023: BS 466 completed
Sun Dec  3 00:19:16 2023: BS 467 completed
Sun Dec  3 00:19:32 2023: BS 468 completed
Sun Dec  3 00:19:48 2023: BS 469 completed
Sun Dec  3 00:20:04 2023: BS 470 completed
Sun Dec  3 00:20:20 2023: BS 471 completed
Sun Dec  3 00:20:36 2023: BS 472 completed
Sun Dec  3 00:20:52 2023: BS 473 completed
Sun Dec  3 00:21:08 2023: BS 474 completed
Sun Dec  3 00:21:24 2023: BS 475 completed
Sun Dec  3 00:21:40 2023: BS 476 completed
Sun Dec  3 00:21:56 2023: BS 477 completed
Sun Dec  3 00:22:12 2023: BS 478 completed
Sun Dec  3 00:22:28 2023: BS 479 completed
Sun Dec  3 00:22:44 2023: BS 480 completed
Sun Dec  3 00:23:00 2023: BS 481 completed
Sun Dec  3 00:23:16 2023: BS 482 completed
Sun Dec  3 00:23:32 2023: BS 483 completed
Sun Dec  3 00:23:48 2023: BS 484 completed
Sun Dec  3 00:24:04 2023: BS 485 completed
Sun Dec  3 00:24:20 2023: BS 486 completed
Sun Dec  3 00:24:36 2023: BS 487 completed
Sun Dec  3 00:24:52 2023: BS 488 completed
Sun Dec  3 00:25:08 2023: BS 489 completed
Sun Dec  3 00:25:24 2023: BS 490 completed
Sun Dec  3 00:25:40 2023: BS 491 completed
Sun Dec  3 00:25:56 2023: BS 492 completed
Sun Dec  3 00:26:12 2023: BS 493 completed
Sun Dec  3 00:26:28 2023: BS 494 completed
Sun Dec  3 00:26:44 2023: BS 495 completed
Sun Dec  3 00:27:00 2023: BS 496 completed
Sun Dec  3 00:27:16 2023: BS 497 completed
Sun Dec  3 00:27:32 2023: BS 498 completed
Sun Dec  3 00:27:48 2023: BS 499 completed
Sun Dec  3 00:28:04 2023: BS 500 completed
Sun Dec  3 00:28:20 2023: BS 501 completed
Sun Dec  3 00:28:36 2023: BS 502 completed
Sun Dec  3 00:28:52 2023: BS 503 completed
Sun Dec  3 00:29:08 2023: BS 504 completed
Sun Dec  3 00:29:24 2023: BS 505 completed
Sun Dec  3 00:29:40 2023: BS 506 completed
Sun Dec  3 00:29:56 2023: BS 507 completed
Sun Dec  3 00:30:12 2023: BS 508 completed
Sun Dec  3 00:30:28 2023: BS 509 completed
Sun Dec  3 00:30:44 2023: BS 510 completed
Sun Dec  3 00:31:00 2023: BS 511 completed
Sun Dec  3 00:31:16 2023: BS 512 completed
Sun Dec  3 00:31:32 2023: BS 513 completed
Sun Dec  3 00:31:48 2023: BS 514 completed
Sun Dec  3 00:32:04 2023: BS 515 completed
Sun Dec  3 00:32:20 2023: BS 516 completed
Sun Dec  3 00:32:36 2023: BS 517 completed
Sun Dec  3 00:32:52 2023: BS 518 completed
Sun Dec  3 00:33:08 2023: BS 519 completed
Sun Dec  3 00:33:24 2023: BS 520 completed
Sun Dec  3 00:33:40 2023: BS 521 completed
Sun Dec  3 00:33:56 2023: BS 522 completed
Sun Dec  3 00:34:12 2023: BS 523 completed
Sun Dec  3 00:34:28 2023: BS 524 completed
Sun Dec  3 00:34:44 2023: BS 525 completed
Sun Dec  3 00:35:00 2023: BS 526 completed
Sun Dec  3 00:35:16 2023: BS 527 completed
Sun Dec  3 00:35:32 2023: BS 528 completed
Sun Dec  3 00:35:48 2023: BS 529 completed
Sun Dec  3 00:36:04 2023: BS 530 completed
Sun Dec  3 00:36:20 2023: BS 531 completed
Sun Dec  3 00:36:36 2023: BS 532 completed
Sun Dec  3 00:36:52 2023: BS 533 completed
Sun Dec  3 00:37:08 2023: BS 534 completed
Sun Dec  3 00:37:24 2023: BS 535 completed
Sun Dec  3 00:37:40 2023: BS 536 completed
Sun Dec  3 00:37:56 2023: BS 537 completed
Sun Dec  3 00:38:12 2023: BS 538 completed
Sun Dec  3 00:38:28 2023: BS 539 completed
Sun Dec  3 00:38:44 2023: BS 540 completed
Sun Dec  3 00:39:00 2023: BS 541 completed
Sun Dec  3 00:39:16 2023: BS 542 completed
Sun Dec  3 00:39:32 2023: BS 543 completed
Sun Dec  3 00:39:48 2023: BS 544 completed
Sun Dec  3 00:40:04 2023: BS 545 completed
Sun Dec  3 00:40:20 2023: BS 546 completed
Sun Dec  3 00:40:36 2023: BS 547 completed
Sun Dec  3 00:40:52 2023: BS 548 completed
Sun Dec  3 00:41:08 2023: BS 549 completed
Sun Dec  3 00:41:24 2023: BS 550 completed
Sun Dec  3 00:41:40 2023: BS 551 completed
Sun Dec  3 00:41:56 2023: BS 552 completed
Sun Dec  3 00:42:12 2023: BS 553 completed
Sun Dec  3 00:42:28 2023: BS 554 completed
Sun Dec  3 00:42:44 2023: BS 555 completed
Sun Dec  3 00:43:00 2023: BS 556 completed
Sun Dec  3 00:43:16 2023: BS 557 completed
Sun Dec  3 00:43:32 2023: BS 558 completed
Sun Dec  3 00:43:48 2023: BS 559 completed
Sun Dec  3 00:44:04 2023: BS 560 completed
Sun Dec  3 00:44:20 2023: BS 561 completed
Sun Dec  3 00:44:36 2023: BS 562 completed
Sun Dec  3 00:44:52 2023: BS 563 completed
Sun Dec  3 00:45:08 2023: BS 564 completed
Sun Dec  3 00:45:24 2023: BS 565 completed
Sun Dec  3 00:45:40 2023: BS 566 completed
Sun Dec  3 00:45:56 2023: BS 567 completed
Sun Dec  3 00:46:12 2023: BS 568 completed
Sun Dec  3 00:46:28 2023: BS 569 completed
Sun Dec  3 00:46:44 2023: BS 570 completed
Sun Dec  3 00:47:00 2023: BS 571 completed
Sun Dec  3 00:47:16 2023: BS 572 completed
Sun Dec  3 00:47:32 2023: BS 573 completed
Sun Dec  3 00:47:48 2023: BS 574 completed
Sun Dec  3 00:48:04 2023: BS 575 completed
Sun Dec  3 00:48:20 2023: BS 576 completed
Sun Dec  3 00:48:36 2023: BS 577 completed
Sun Dec  3 00:48:52 2023: BS 578 completed
Sun Dec  3 00:49:08 2023: BS 579 completed
Sun Dec  3 00:49:24 2023: BS 580 completed
Sun Dec  3 00:49:40 2023: BS 581 completed
Sun Dec  3 00:49:56 2023: BS 582 completed
Sun Dec  3 00:50:12 2023: BS 583 completed
Sun Dec  3 00:50:28 2023: BS 584 completed
Sun Dec  3 00:50:44 2023: BS 585 completed
Sun Dec  3 00:51:00 2023: BS 586 completed
Sun Dec  3 00:51:16 2023: BS 587 completed
Sun Dec  3 00:51:32 2023: BS 588 completed
Sun Dec  3 00:51:48 2023: BS 589 completed
Sun Dec  3 00:52:04 2023: BS 590 completed
Sun Dec  3 00:52:20 2023: BS 591 completed
Sun Dec  3 00:52:36 2023: BS 592 completed
Sun Dec  3 00:52:52 2023: BS 593 completed
Sun Dec  3 00:53:08 2023: BS 594 completed
Sun Dec  3 00:53:24 2023: BS 595 completed
Sun Dec  3 00:53:40 2023: BS 596 completed
Sun Dec  3 00:53:56 2023: BS 597 completed
Sun Dec  3 00:54:12 2023: BS 598 completed
Sun Dec  3 00:54:28 2023: BS 599 completed
Sun Dec  3 00:54:44 2023: BS 600 completed
Sun Dec  3 00:55:00 2023: BS 601 completed
Sun Dec  3 00:55:16 2023: BS 602 completed
Sun Dec  3 00:55:32 2023: BS 603 completed
Sun Dec  3 00:55:48 2023: BS 604 completed
Sun Dec  3 00:56:04 2023: BS 605 completed
Sun Dec  3 00:56:20 2023: BS 606 completed
Sun Dec  3 00:56:36 2023: BS 607 completed
Sun Dec  3 00:56:52 2023: BS 608 completed
Sun Dec  3 00:57:08 2023: BS 609 completed
Sun Dec  3 00:57:24 2023: BS 610 completed
Sun Dec  3 00:57:40 2023: BS 611 completed
Sun Dec  3 00:57:56 2023: BS 612 completed
Sun Dec  3 00:58:12 2023: BS 613 completed
Sun Dec  3 00:58:28 2023: BS 614 completed
Sun Dec  3 00:58:44 2023: BS 615 completed
Sun Dec  3 00:59:00 2023: BS 616 completed
Sun Dec  3 00:59:16 2023: BS 617 completed
Sun Dec  3 00:59:32 2023: BS 618 completed
Sun Dec  3 00:59:48 2023: BS 619 completed
Sun Dec  3 01:00:04 2023: BS 620 completed
Sun Dec  3 01:00:20 2023: BS 621 completed
Sun Dec  3 01:00:36 2023: BS 622 completed
Sun Dec  3 01:00:52 2023: BS 623 completed
Sun Dec  3 01:01:08 2023: BS 624 completed
