# Supplementary material for: Carbosulfonylation of Alkynes: A Direct Conversion of sp-C to sp3-C through Visible Light-Mediated 3-Component Reaction
Source: Org Lett. 2024 Sep 11;26(37):7858–63. doi: 10.1021/acs.orglett.4c02700 (PMC11421081; doi:10.1021/acs.orglett.4c02700)
Supplement: Supplementary file 2 — ol4c02700_si_002.zip [file ol4c02700_si_002.zip › OL FID/4l 13C/log]

Tue Nov 28 20:15:35 2023: Experiment started
Tue Nov 28 20:20:10 2023: BS 1 completed
Tue Nov 28 20:20:26 2023: BS 2 completed
Tue Nov 28 20:20:42 2023: BS 3 completed
Tue Nov 28 20:20:58 2023: BS 4 completed
Tue Nov 28 20:21:14 2023: BS 5 completed
Tue Nov 28 20:21:30 2023: BS 6 completed
Tue Nov 28 20:21:46 2023: BS 7 completed
Tue Nov 28 20:22:02 2023: BS 8 completed
Tue Nov 28 20:22:18 2023: BS 9 completed
Tue Nov 28 20:22:34 2023: BS 10 completed
Tue Nov 28 20:22:50 2023: BS 11 completed
Tue Nov 28 20:23:06 2023: BS 12 completed
Tue Nov 28 20:23:22 2023: BS 13 completed
Tue Nov 28 20:23:38 2023: BS 14 completed
Tue Nov 28 20:23:54 2023: BS 15 completed
Tue Nov 28 20:24:10 2023: BS 16 completed
Tue Nov 28 20:24:26 2023: BS 17 completed
Tue Nov 28 20:24:42 2023: BS 18 completed
Tue Nov 28 20:24:58 2023: BS 19 completed
Tue Nov 28 20:25:14 2023: BS 20 completed
Tue Nov 28 20:25:30 2023: BS 21 completed
Tue Nov 28 20:25:46 2023: BS 22 completed
Tue Nov 28 20:26:02 2023: BS 23 completed
Tue Nov 28 20:26:18 2023: BS 24 completed
Tue Nov 28 20:26:34 2023: BS 25 completed
Tue Nov 28 20:26:50 2023: BS 26 completed
Tue Nov 28 20:27:06 2023: BS 27 completed
Tue Nov 28 20:27:22 2023: BS 28 completed
Tue Nov 28 20:27:38 2023: BS 29 completed
Tue Nov 28 20:27:54 2023: BS 30 completed
Tue Nov 28 20:28:10 2023: BS 31 completed
Tue Nov 28 20:28:26 2023: BS 32 completed
Tue Nov 28 20:28:42 2023: BS 33 completed
Tue Nov 28 20:28:58 2023: BS 34 completed
Tue Nov 28 20:29:14 2023: BS 35 completed
Tue Nov 28 20:29:30 2023: BS 36 completed
Tue Nov 28 20:29:46 2023: BS 37 completed
Tue Nov 28 20:30:02 2023: BS 38 completed
Tue Nov 28 20:30:18 2023: BS 39 completed
Tue Nov 28 20:30:34 2023: BS 40 completed
Tue Nov 28 20:30:50 2023: BS 41 completed
Tue Nov 28 20:31:06 2023: BS 42 completed
Tue Nov 28 20:31:22 2023: BS 43 completed
Tue Nov 28 20:31:38 2023: BS 44 completed
Tue Nov 28 20:31:54 2023: BS 45 completed
Tue Nov 28 20:32:10 2023: BS 46 completed
Tue Nov 28 20:32:26 2023: BS 47 completed
Tue Nov 28 20:32:42 2023: BS 48 completed
Tue Nov 28 20:32:58 2023: BS 49 completed
Tue Nov 28 20:33:14 2023: BS 50 completed
Tue Nov 28 20:33:30 2023: BS 51 completed
Tue Nov 28 20:33:46 2023: BS 52 completed
Tue Nov 28 20:34:02 2023: BS 53 completed
Tue Nov 28 20:34:18 2023: BS 54 completed
Tue Nov 28 20:34:34 2023: BS 55 completed
Tue Nov 28 20:34:50 2023: BS 56 completed
Tue Nov 28 20:35:06 2023: BS 57 completed
Tue Nov 28 20:35:22 2023: BS 58 completed
Tue Nov 28 20:35:38 2023: BS 59 completed
Tue Nov 28 20:35:54 2023: BS 60 completed
Tue Nov 28 20:36:10 2023: BS 61 completed
Tue Nov 28 20:36:26 2023: BS 62 completed
Tue Nov 28 20:36:42 2023: BS 63 completed
Tue Nov 28 20:36:58 2023: BS 64 completed
Tue Nov 28 20:37:14 2023: BS 65 completed
Tue Nov 28 20:37:30 2023: BS 66 completed
Tue Nov 28 20:37:46 2023: BS 67 completed
Tue Nov 28 20:38:02 2023: BS 68 completed
Tue Nov 28 20:38:18 2023: BS 69 completed
Tue Nov 28 20:38:34 2023: BS 70 completed
Tue Nov 28 20:38:50 2023: BS 71 completed
Tue Nov 28 20:39:06 2023: BS 72 completed
Tue Nov 28 20:39:22 2023: BS 73 completed
Tue Nov 28 20:39:38 2023: BS 74 completed
Tue Nov 28 20:39:54 2023: BS 75 completed
Tue Nov 28 20:40:10 2023: BS 76 completed
Tue Nov 28 20:40:26 2023: BS 77 completed
Tue Nov 28 20:40:42 2023: BS 78 completed
Tue Nov 28 20:40:58 2023: BS 79 completed
Tue Nov 28 20:41:14 2023: BS 80 completed
Tue Nov 28 20:41:30 2023: BS 81 completed
Tue Nov 28 20:41:46 2023: BS 82 completed
Tue Nov 28 20:42:02 2023: BS 83 completed
Tue Nov 28 20:42:18 2023: BS 84 completed
Tue Nov 28 20:42:34 2023: BS 85 completed
Tue Nov 28 20:42:50 2023: BS 86 completed
Tue Nov 28 20:43:06 2023: BS 87 completed
Tue Nov 28 20:43:22 2023: BS 88 completed
Tue Nov 28 20:43:38 2023: BS 89 completed
Tue Nov 28 20:43:54 2023: BS 90 completed
Tue Nov 28 20:44:10 2023: BS 91 completed
Tue Nov 28 20:44:26 2023: BS 92 completed
Tue Nov 28 20:44:42 2023: BS 93 completed
Tue Nov 28 20:44:58 2023: BS 94 completed
Tue Nov 28 20:45:14 2023: BS 95 completed
Tue Nov 28 20:45:30 2023: BS 96 completed
Tue Nov 28 20:45:46 2023: BS 97 completed
Tue Nov 28 20:46:02 2023: BS 98 completed
Tue Nov 28 20:46:18 2023: BS 99 completed
Tue Nov 28 20:46:34 2023: BS 100 completed
Tue Nov 28 20:46:50 2023: BS 101 completed
Tue Nov 28 20:47:06 2023: BS 102 completed
Tue Nov 28 20:47:22 2023: BS 103 completed
Tue Nov 28 20:47:38 2023: BS 104 completed
Tue Nov 28 20:47:54 2023: BS 105 completed
Tue Nov 28 20:48:10 2023: BS 106 completed
Tue Nov 28 20:48:26 2023: BS 107 completed
Tue Nov 28 20:48:42 2023: BS 108 completed
Tue Nov 28 20:48:58 2023: BS 109 completed
Tue Nov 28 20:49:14 2023: BS 110 completed
Tue Nov 28 20:49:30 2023: BS 111 completed
Tue Nov 28 20:49:46 2023: BS 112 completed
Tue Nov 28 20:50:02 2023: BS 113 completed
Tue Nov 28 20:50:18 2023: BS 114 completed
Tue Nov 28 20:50:34 2023: BS 115 completed
Tue Nov 28 20:50:50 2023: BS 116 completed
Tue Nov 28 20:51:06 2023: BS 117 completed
Tue Nov 28 20:51:22 2023: BS 118 completed
Tue Nov 28 20:51:38 2023: BS 119 completed
Tue Nov 28 20:51:54 2023: BS 120 completed
Tue Nov 28 20:52:10 2023: BS 121 completed
Tue Nov 28 20:52:26 2023: BS 122 completed
Tue Nov 28 20:52:42 2023: BS 123 completed
Tue Nov 28 20:52:58 2023: BS 124 completed
Tue Nov 28 20:53:14 2023: BS 125 completed
Tue Nov 28 20:53:30 2023: BS 126 completed
Tue Nov 28 20:53:46 2023: BS 127 completed
Tue Nov 28 20:54:02 2023: BS 128 completed
Tue Nov 28 20:54:18 2023: BS 129 completed
Tue Nov 28 20:54:34 2023: BS 130 completed
Tue Nov 28 20:54:50 2023: BS 131 completed
Tue Nov 28 20:55:06 2023: BS 132 completed
Tue Nov 28 20:55:22 2023: BS 133 completed
Tue Nov 28 20:55:38 2023: BS 134 completed
Tue Nov 28 20:55:54 2023: BS 135 completed
Tue Nov 28 20:56:10 2023: BS 136 completed
Tue Nov 28 20:56:26 2023: BS 137 completed
Tue Nov 28 20:56:42 2023: BS 138 completed
Tue Nov 28 20:56:58 2023: BS 139 completed
Tue Nov 28 20:57:14 2023: BS 140 completed
Tue Nov 28 20:57:30 2023: BS 141 completed
Tue Nov 28 20:57:46 2023: BS 142 completed
Tue Nov 28 20:58:02 2023: BS 143 completed
Tue Nov 28 20:58:18 2023: BS 144 completed
Tue Nov 28 20:58:34 2023: BS 145 completed
Tue Nov 28 20:58:50 2023: BS 146 completed
Tue Nov 28 20:59:06 2023: BS 147 completed
Tue Nov 28 20:59:22 2023: BS 148 completed
Tue Nov 28 20:59:38 2023: BS 149 completed
Tue Nov 28 20:59:54 2023: BS 150 completed
Tue Nov 28 21:00:10 2023: BS 151 completed
Tue Nov 28 21:00:26 2023: BS 152 completed
Tue Nov 28 21:00:42 2023: BS 153 completed
Tue Nov 28 21:00:58 2023: BS 154 completed
Tue Nov 28 21:01:14 2023: BS 155 completed
Tue Nov 28 21:01:30 2023: BS 156 completed
Tue Nov 28 21:01:46 2023: BS 157 completed
Tue Nov 28 21:02:02 2023: BS 158 completed
Tue Nov 28 21:02:18 2023: BS 159 completed
Tue Nov 28 21:02:34 2023: BS 160 completed
Tue Nov 28 21:02:50 2023: BS 161 completed
Tue Nov 28 21:03:06 2023: BS 162 completed
Tue Nov 28 21:03:22 2023: BS 163 completed
Tue Nov 28 21:03:38 2023: BS 164 completed
Tue Nov 28 21:03:54 2023: BS 165 completed
Tue Nov 28 21:04:10 2023: BS 166 completed
Tue Nov 28 21:04:26 2023: BS 167 completed
Tue Nov 28 21:04:42 2023: BS 168 completed
Tue Nov 28 21:04:58 2023: BS 169 completed
Tue Nov 28 21:05:14 2023: BS 170 completed
Tue Nov 28 21:05:30 2023: BS 171 completed
Tue Nov 28 21:05:46 2023: BS 172 completed
Tue Nov 28 21:06:02 2023: BS 173 completed
Tue Nov 28 21:06:18 2023: BS 174 completed
Tue Nov 28 21:06:34 2023: BS 175 completed
Tue Nov 28 21:06:50 2023: BS 176 completed
Tue Nov 28 21:07:06 2023: BS 177 completed
Tue Nov 28 21:07:22 2023: BS 178 completed
Tue Nov 28 21:07:38 2023: BS 179 completed
Tue Nov 28 21:07:54 2023: BS 180 completed
Tue Nov 28 21:08:10 2023: BS 181 completed
Tue Nov 28 21:08:26 2023: BS 182 completed
Tue Nov 28 21:08:42 2023: BS 183 completed
Tue Nov 28 21:08:58 2023: BS 184 completed
Tue Nov 28 21:09:14 2023: BS 185 completed
Tue Nov 28 21:09:30 2023: BS 186 completed
Tue Nov 28 21:09:46 2023: BS 187 completed
Tue Nov 28 21:10:02 2023: BS 188 completed
Tue Nov 28 21:10:18 2023: BS 189 completed
Tue Nov 28 21:10:34 2023: BS 190 completed
Tue Nov 28 21:10:50 2023: BS 191 completed
Tue Nov 28 21:11:06 2023: BS 192 completed
Tue Nov 28 21:11:22 2023: BS 193 completed
Tue Nov 28 21:11:38 2023: BS 194 completed
Tue Nov 28 21:11:54 2023: BS 195 completed
Tue Nov 28 21:12:10 2023: BS 196 completed
Tue Nov 28 21:12:26 2023: BS 197 completed
Tue Nov 28 21:12:42 2023: BS 198 completed
Tue Nov 28 21:12:58 2023: BS 199 completed
Tue Nov 28 21:13:14 2023: BS 200 completed
Tue Nov 28 21:13:30 2023: BS 201 completed
Tue Nov 28 21:13:46 2023: BS 202 completed
Tue Nov 28 21:14:02 2023: BS 203 completed
Tue Nov 28 21:14:18 2023: BS 204 completed
Tue Nov 28 21:14:34 2023: BS 205 completed
Tue Nov 28 21:14:50 2023: BS 206 completed
Tue Nov 28 21:15:06 2023: BS 207 completed
Tue Nov 28 21:15:22 2023: BS 208 completed
Tue Nov 28 21:15:38 2023: BS 209 completed
Tue Nov 28 21:15:54 2023: BS 210 completed
Tue Nov 28 21:16:10 2023: BS 211 completed
Tue Nov 28 21:16:26 2023: BS 212 completed
Tue Nov 28 21:16:42 2023: BS 213 completed
Tue Nov 28 21:16:58 2023: BS 214 completed
Tue Nov 28 21:17:14 2023: BS 215 completed
Tue Nov 28 21:17:30 2023: BS 216 completed
Tue Nov 28 21:17:46 2023: BS 217 completed
Tue Nov 28 21:18:02 2023: BS 218 completed
Tue Nov 28 21:18:18 2023: BS 219 completed
Tue Nov 28 21:18:34 2023: BS 220 completed
Tue Nov 28 21:18:50 2023: BS 221 completed
Tue Nov 28 21:19:06 2023: BS 222 completed
Tue Nov 28 21:19:22 2023: BS 223 completed
Tue Nov 28 21:19:38 2023: BS 224 completed
Tue Nov 28 21:19:54 2023: BS 225 completed
Tue Nov 28 21:20:10 2023: BS 226 completed
Tue Nov 28 21:20:26 2023: BS 227 completed
Tue Nov 28 21:20:42 2023: BS 228 completed
Tue Nov 28 21:20:58 2023: BS 229 completed
Tue Nov 28 21:21:14 2023: BS 230 completed
Tue Nov 28 21:21:30 2023: BS 231 completed
Tue Nov 28 21:21:46 2023: BS 232 completed
Tue Nov 28 21:22:02 2023: BS 233 completed
Tue Nov 28 21:22:18 2023: BS 234 completed
Tue Nov 28 21:22:34 2023: BS 235 completed
Tue Nov 28 21:22:50 2023: BS 236 completed
Tue Nov 28 21:23:06 2023: BS 237 completed
Tue Nov 28 21:23:22 2023: BS 238 completed
Tue Nov 28 21:23:38 2023: BS 239 completed
Tue Nov 28 21:23:54 2023: BS 240 completed
Tue Nov 28 21:24:10 2023: BS 241 completed
Tue Nov 28 21:24:26 2023: BS 242 completed
Tue Nov 28 21:24:42 2023: BS 243 completed
Tue Nov 28 21:24:58 2023: BS 244 completed
Tue Nov 28 21:25:14 2023: BS 245 completed
Tue Nov 28 21:25:30 2023: BS 246 completed
Tue Nov 28 21:25:46 2023: BS 247 completed
Tue Nov 28 21:26:02 2023: BS 248 completed
Tue Nov 28 21:26:18 2023: BS 249 completed
