# Supplementary material for: Carbosulfonylation of Alkynes: A Direct Conversion of sp-C to sp3-C through Visible Light-Mediated 3-Component Reaction
Source: Org Lett. 2024 Sep 11;26(37):7858–63. doi: 10.1021/acs.orglett.4c02700 (PMC11421081; doi:10.1021/acs.orglett.4c02700)
Supplement: Supplementary file 2 — ol4c02700_si_002.zip [file ol4c02700_si_002.zip › OL FID/4l 19F/log]

Wed Dec 13 14:36:47 2023: Experiment started
Wed Dec 13 14:36:57 2023: BS 1 completed
Wed Dec 13 14:37:01 2023: BS 2 completed
Wed Dec 13 14:37:05 2023: BS 3 completed
Wed Dec 13 14:37:09 2023: BS 4 completed
Wed Dec 13 14:37:13 2023: BS 5 completed
Wed Dec 13 14:37:17 2023: BS 6 completed
Wed Dec 13 14:37:21 2023: BS 7 completed
Wed Dec 13 14:37:25 2023: BS 8 completed
Wed Dec 13 14:37:29 2023: BS 9 completed
Wed Dec 13 14:37:33 2023: BS 10 completed
Wed Dec 13 14:37:37 2023: BS 11 completed
Wed Dec 13 14:37:41 2023: BS 12 completed
Wed Dec 13 14:37:45 2023: BS 13 completed
Wed Dec 13 14:37:49 2023: BS 14 completed
Wed Dec 13 14:37:53 2023: BS 15 completed
