# Supplementary material for: Carbosulfonylation of Alkynes: A Direct Conversion of sp-C to sp3-C through Visible Light-Mediated 3-Component Reaction
Source: Org Lett. 2024 Sep 11;26(37):7858–63. doi: 10.1021/acs.orglett.4c02700 (PMC11421081; doi:10.1021/acs.orglett.4c02700)
Supplement: Supplementary file 2 — ol4c02700_si_002.zip [file ol4c02700_si_002.zip › OL FID/4m 13C/log]

Thu Dec 21 18:38:31 2023: Experiment started
Thu Dec 21 18:43:06 2023: BS 1 completed
Thu Dec 21 18:43:22 2023: BS 2 completed
Thu Dec 21 18:43:38 2023: BS 3 completed
Thu Dec 21 18:43:54 2023: BS 4 completed
Thu Dec 21 18:44:10 2023: BS 5 completed
Thu Dec 21 18:44:26 2023: BS 6 completed
Thu Dec 21 18:44:42 2023: BS 7 completed
Thu Dec 21 18:44:58 2023: BS 8 completed
Thu Dec 21 18:45:14 2023: BS 9 completed
Thu Dec 21 18:45:30 2023: BS 10 completed
Thu Dec 21 18:45:46 2023: BS 11 completed
Thu Dec 21 18:46:02 2023: BS 12 completed
Thu Dec 21 18:46:18 2023: BS 13 completed
Thu Dec 21 18:46:34 2023: BS 14 completed
Thu Dec 21 18:46:50 2023: BS 15 completed
Thu Dec 21 18:47:06 2023: BS 16 completed
Thu Dec 21 18:47:22 2023: BS 17 completed
Thu Dec 21 18:47:38 2023: BS 18 completed
Thu Dec 21 18:47:54 2023: BS 19 completed
Thu Dec 21 18:48:10 2023: BS 20 completed
Thu Dec 21 18:48:26 2023: BS 21 completed
Thu Dec 21 18:48:42 2023: BS 22 completed
Thu Dec 21 18:48:58 2023: BS 23 completed
Thu Dec 21 18:49:14 2023: BS 24 completed
Thu Dec 21 18:49:30 2023: BS 25 completed
Thu Dec 21 18:49:46 2023: BS 26 completed
Thu Dec 21 18:50:02 2023: BS 27 completed
Thu Dec 21 18:50:18 2023: BS 28 completed
Thu Dec 21 18:50:34 2023: BS 29 completed
Thu Dec 21 18:50:50 2023: BS 30 completed
Thu Dec 21 18:51:06 2023: BS 31 completed
Thu Dec 21 18:51:22 2023: BS 32 completed
Thu Dec 21 18:51:38 2023: BS 33 completed
Thu Dec 21 18:51:54 2023: BS 34 completed
Thu Dec 21 18:52:10 2023: BS 35 completed
Thu Dec 21 18:52:26 2023: BS 36 completed
Thu Dec 21 18:52:42 2023: BS 37 completed
Thu Dec 21 18:52:58 2023: BS 38 completed
Thu Dec 21 18:53:14 2023: BS 39 completed
Thu Dec 21 18:53:30 2023: BS 40 completed
Thu Dec 21 18:53:46 2023: BS 41 completed
Thu Dec 21 18:54:02 2023: BS 42 completed
Thu Dec 21 18:54:18 2023: BS 43 completed
Thu Dec 21 18:54:34 2023: BS 44 completed
Thu Dec 21 18:54:50 2023: BS 45 completed
Thu Dec 21 18:55:06 2023: BS 46 completed
Thu Dec 21 18:55:22 2023: BS 47 completed
Thu Dec 21 18:55:38 2023: BS 48 completed
Thu Dec 21 18:55:54 2023: BS 49 completed
Thu Dec 21 18:56:10 2023: BS 50 completed
Thu Dec 21 18:56:26 2023: BS 51 completed
Thu Dec 21 18:56:42 2023: BS 52 completed
Thu Dec 21 18:56:58 2023: BS 53 completed
Thu Dec 21 18:57:14 2023: BS 54 completed
Thu Dec 21 18:57:30 2023: BS 55 completed
Thu Dec 21 18:57:46 2023: BS 56 completed
Thu Dec 21 18:58:02 2023: BS 57 completed
Thu Dec 21 18:58:18 2023: BS 58 completed
Thu Dec 21 18:58:34 2023: BS 59 completed
Thu Dec 21 18:58:50 2023: BS 60 completed
Thu Dec 21 18:59:06 2023: BS 61 completed
Thu Dec 21 18:59:22 2023: BS 62 completed
Thu Dec 21 18:59:38 2023: BS 63 completed
Thu Dec 21 18:59:54 2023: BS 64 completed
Thu Dec 21 19:00:10 2023: BS 65 completed
Thu Dec 21 19:00:26 2023: BS 66 completed
Thu Dec 21 19:00:42 2023: BS 67 completed
Thu Dec 21 19:00:58 2023: BS 68 completed
Thu Dec 21 19:01:14 2023: BS 69 completed
Thu Dec 21 19:01:30 2023: BS 70 completed
Thu Dec 21 19:01:46 2023: BS 71 completed
Thu Dec 21 19:02:02 2023: BS 72 completed
Thu Dec 21 19:02:18 2023: BS 73 completed
Thu Dec 21 19:02:34 2023: BS 74 completed
Thu Dec 21 19:02:50 2023: BS 75 completed
Thu Dec 21 19:03:06 2023: BS 76 completed
Thu Dec 21 19:03:22 2023: BS 77 completed
Thu Dec 21 19:03:38 2023: BS 78 completed
Thu Dec 21 19:03:54 2023: BS 79 completed
Thu Dec 21 19:04:10 2023: BS 80 completed
Thu Dec 21 19:04:26 2023: BS 81 completed
Thu Dec 21 19:04:42 2023: BS 82 completed
Thu Dec 21 19:04:58 2023: BS 83 completed
Thu Dec 21 19:05:14 2023: BS 84 completed
Thu Dec 21 19:05:30 2023: BS 85 completed
Thu Dec 21 19:05:46 2023: BS 86 completed
Thu Dec 21 19:06:02 2023: BS 87 completed
Thu Dec 21 19:06:18 2023: BS 88 completed
Thu Dec 21 19:06:34 2023: BS 89 completed
Thu Dec 21 19:06:50 2023: BS 90 completed
Thu Dec 21 19:07:06 2023: BS 91 completed
Thu Dec 21 19:07:22 2023: BS 92 completed
Thu Dec 21 19:07:38 2023: BS 93 completed
Thu Dec 21 19:07:54 2023: BS 94 completed
Thu Dec 21 19:08:10 2023: BS 95 completed
Thu Dec 21 19:08:26 2023: BS 96 completed
Thu Dec 21 19:08:42 2023: BS 97 completed
Thu Dec 21 19:08:58 2023: BS 98 completed
Thu Dec 21 19:09:14 2023: BS 99 completed
Thu Dec 21 19:09:30 2023: BS 100 completed
Thu Dec 21 19:09:46 2023: BS 101 completed
Thu Dec 21 19:10:02 2023: BS 102 completed
Thu Dec 21 19:10:18 2023: BS 103 completed
Thu Dec 21 19:10:34 2023: BS 104 completed
Thu Dec 21 19:10:50 2023: BS 105 completed
Thu Dec 21 19:11:06 2023: BS 106 completed
Thu Dec 21 19:11:22 2023: BS 107 completed
Thu Dec 21 19:11:38 2023: BS 108 completed
Thu Dec 21 19:11:54 2023: BS 109 completed
Thu Dec 21 19:12:10 2023: BS 110 completed
Thu Dec 21 19:12:26 2023: BS 111 completed
Thu Dec 21 19:12:42 2023: BS 112 completed
Thu Dec 21 19:12:58 2023: BS 113 completed
Thu Dec 21 19:13:14 2023: BS 114 completed
Thu Dec 21 19:13:30 2023: BS 115 completed
Thu Dec 21 19:13:46 2023: BS 116 completed
Thu Dec 21 19:14:02 2023: BS 117 completed
Thu Dec 21 19:14:18 2023: BS 118 completed
Thu Dec 21 19:14:34 2023: BS 119 completed
Thu Dec 21 19:14:50 2023: BS 120 completed
Thu Dec 21 19:15:06 2023: BS 121 completed
Thu Dec 21 19:15:22 2023: BS 122 completed
Thu Dec 21 19:15:38 2023: BS 123 completed
Thu Dec 21 19:15:54 2023: BS 124 completed
Thu Dec 21 19:16:10 2023: BS 125 completed
Thu Dec 21 19:16:26 2023: BS 126 completed
Thu Dec 21 19:16:42 2023: BS 127 completed
Thu Dec 21 19:16:58 2023: BS 128 completed
Thu Dec 21 19:17:14 2023: BS 129 completed
Thu Dec 21 19:17:30 2023: BS 130 completed
Thu Dec 21 19:17:46 2023: BS 131 completed
Thu Dec 21 19:18:02 2023: BS 132 completed
Thu Dec 21 19:18:18 2023: BS 133 completed
Thu Dec 21 19:18:34 2023: BS 134 completed
Thu Dec 21 19:18:50 2023: BS 135 completed
Thu Dec 21 19:19:06 2023: BS 136 completed
Thu Dec 21 19:19:22 2023: BS 137 completed
Thu Dec 21 19:19:38 2023: BS 138 completed
Thu Dec 21 19:19:54 2023: BS 139 completed
Thu Dec 21 19:20:10 2023: BS 140 completed
Thu Dec 21 19:20:26 2023: BS 141 completed
Thu Dec 21 19:20:42 2023: BS 142 completed
Thu Dec 21 19:20:58 2023: BS 143 completed
Thu Dec 21 19:21:14 2023: BS 144 completed
Thu Dec 21 19:21:30 2023: BS 145 completed
Thu Dec 21 19:21:46 2023: BS 146 completed
Thu Dec 21 19:22:02 2023: BS 147 completed
Thu Dec 21 19:22:18 2023: BS 148 completed
Thu Dec 21 19:22:34 2023: BS 149 completed
Thu Dec 21 19:22:50 2023: BS 150 completed
Thu Dec 21 19:23:06 2023: BS 151 completed
Thu Dec 21 19:23:22 2023: BS 152 completed
Thu Dec 21 19:23:38 2023: BS 153 completed
Thu Dec 21 19:23:54 2023: BS 154 completed
Thu Dec 21 19:24:10 2023: BS 155 completed
Thu Dec 21 19:24:26 2023: BS 156 completed
Thu Dec 21 19:24:42 2023: BS 157 completed
Thu Dec 21 19:24:58 2023: BS 158 completed
Thu Dec 21 19:25:14 2023: BS 159 completed
Thu Dec 21 19:25:30 2023: BS 160 completed
Thu Dec 21 19:25:46 2023: BS 161 completed
Thu Dec 21 19:26:02 2023: BS 162 completed
Thu Dec 21 19:26:18 2023: BS 163 completed
Thu Dec 21 19:26:34 2023: BS 164 completed
Thu Dec 21 19:26:50 2023: BS 165 completed
Thu Dec 21 19:27:06 2023: BS 166 completed
Thu Dec 21 19:27:22 2023: BS 167 completed
Thu Dec 21 19:27:38 2023: BS 168 completed
Thu Dec 21 19:27:54 2023: BS 169 completed
Thu Dec 21 19:28:10 2023: BS 170 completed
Thu Dec 21 19:28:26 2023: BS 171 completed
Thu Dec 21 19:28:42 2023: BS 172 completed
Thu Dec 21 19:28:58 2023: BS 173 completed
Thu Dec 21 19:29:14 2023: BS 174 completed
Thu Dec 21 19:29:30 2023: BS 175 completed
Thu Dec 21 19:29:46 2023: BS 176 completed
Thu Dec 21 19:30:02 2023: BS 177 completed
Thu Dec 21 19:30:18 2023: BS 178 completed
Thu Dec 21 19:30:34 2023: BS 179 completed
Thu Dec 21 19:30:50 2023: BS 180 completed
Thu Dec 21 19:31:06 2023: BS 181 completed
Thu Dec 21 19:31:22 2023: BS 182 completed
Thu Dec 21 19:31:38 2023: BS 183 completed
Thu Dec 21 19:31:54 2023: BS 184 completed
Thu Dec 21 19:32:10 2023: BS 185 completed
Thu Dec 21 19:32:26 2023: BS 186 completed
Thu Dec 21 19:32:42 2023: BS 187 completed
Thu Dec 21 19:32:58 2023: BS 188 completed
Thu Dec 21 19:33:14 2023: BS 189 completed
Thu Dec 21 19:33:30 2023: BS 190 completed
Thu Dec 21 19:33:46 2023: BS 191 completed
Thu Dec 21 19:34:02 2023: BS 192 completed
Thu Dec 21 19:34:18 2023: BS 193 completed
Thu Dec 21 19:34:34 2023: BS 194 completed
Thu Dec 21 19:34:50 2023: BS 195 completed
Thu Dec 21 19:35:06 2023: BS 196 completed
Thu Dec 21 19:35:22 2023: BS 197 completed
Thu Dec 21 19:35:38 2023: BS 198 completed
Thu Dec 21 19:35:54 2023: BS 199 completed
Thu Dec 21 19:36:10 2023: BS 200 completed
Thu Dec 21 19:36:26 2023: BS 201 completed
Thu Dec 21 19:36:42 2023: BS 202 completed
Thu Dec 21 19:36:58 2023: BS 203 completed
Thu Dec 21 19:37:14 2023: BS 204 completed
Thu Dec 21 19:37:30 2023: BS 205 completed
Thu Dec 21 19:37:46 2023: BS 206 completed
Thu Dec 21 19:38:02 2023: BS 207 completed
Thu Dec 21 19:38:18 2023: BS 208 completed
Thu Dec 21 19:38:34 2023: BS 209 completed
Thu Dec 21 19:38:50 2023: BS 210 completed
Thu Dec 21 19:39:06 2023: BS 211 completed
Thu Dec 21 19:39:22 2023: BS 212 completed
Thu Dec 21 19:39:38 2023: BS 213 completed
Thu Dec 21 19:39:54 2023: BS 214 completed
Thu Dec 21 19:40:10 2023: BS 215 completed
Thu Dec 21 19:40:26 2023: BS 216 completed
Thu Dec 21 19:40:42 2023: BS 217 completed
Thu Dec 21 19:40:58 2023: BS 218 completed
Thu Dec 21 19:41:14 2023: BS 219 completed
Thu Dec 21 19:41:30 2023: BS 220 completed
Thu Dec 21 19:41:46 2023: BS 221 completed
Thu Dec 21 19:42:02 2023: BS 222 completed
Thu Dec 21 19:42:18 2023: BS 223 completed
Thu Dec 21 19:42:34 2023: BS 224 completed
Thu Dec 21 19:42:50 2023: BS 225 completed
Thu Dec 21 19:43:06 2023: BS 226 completed
Thu Dec 21 19:43:22 2023: BS 227 completed
Thu Dec 21 19:43:38 2023: BS 228 completed
Thu Dec 21 19:43:54 2023: BS 229 completed
Thu Dec 21 19:44:10 2023: BS 230 completed
Thu Dec 21 19:44:26 2023: BS 231 completed
Thu Dec 21 19:44:42 2023: BS 232 completed
Thu Dec 21 19:44:58 2023: BS 233 completed
Thu Dec 21 19:45:14 2023: BS 234 completed
Thu Dec 21 19:45:30 2023: BS 235 completed
Thu Dec 21 19:45:46 2023: BS 236 completed
Thu Dec 21 19:46:02 2023: BS 237 completed
Thu Dec 21 19:46:18 2023: BS 238 completed
Thu Dec 21 19:46:34 2023: BS 239 completed
Thu Dec 21 19:46:50 2023: BS 240 completed
Thu Dec 21 19:47:06 2023: BS 241 completed
Thu Dec 21 19:47:22 2023: BS 242 completed
Thu Dec 21 19:47:38 2023: BS 243 completed
Thu Dec 21 19:47:54 2023: BS 244 completed
Thu Dec 21 19:48:10 2023: BS 245 completed
Thu Dec 21 19:48:26 2023: BS 246 completed
Thu Dec 21 19:48:42 2023: BS 247 completed
Thu Dec 21 19:48:58 2023: BS 248 completed
Thu Dec 21 19:49:14 2023: BS 249 completed
