# Supplementary material for: Carbosulfonylation of Alkynes: A Direct Conversion of sp-C to sp3-C through Visible Light-Mediated 3-Component Reaction
Source: Org Lett. 2024 Sep 11;26(37):7858–63. doi: 10.1021/acs.orglett.4c02700 (PMC11421081; doi:10.1021/acs.orglett.4c02700)
Supplement: Supplementary file 2 — ol4c02700_si_002.zip [file ol4c02700_si_002.zip › OL FID/4m 19F/log]

Fri Dec 22 12:21:59 2023: Experiment started
Fri Dec 22 12:22:10 2023: BS 1 completed
Fri Dec 22 12:22:14 2023: BS 2 completed
Fri Dec 22 12:22:18 2023: BS 3 completed
Fri Dec 22 12:22:22 2023: BS 4 completed
Fri Dec 22 12:22:26 2023: BS 5 completed
Fri Dec 22 12:22:30 2023: BS 6 completed
Fri Dec 22 12:22:34 2023: BS 7 completed
Fri Dec 22 12:22:38 2023: BS 8 completed
Fri Dec 22 12:22:42 2023: BS 9 completed
Fri Dec 22 12:22:46 2023: BS 10 completed
Fri Dec 22 12:22:50 2023: BS 11 completed
Fri Dec 22 12:22:54 2023: BS 12 completed
Fri Dec 22 12:22:58 2023: BS 13 completed
Fri Dec 22 12:23:02 2023: BS 14 completed
Fri Dec 22 12:23:06 2023: BS 15 completed
