# Supplementary material for: Carbosulfonylation of Alkynes: A Direct Conversion of sp-C to sp3-C through Visible Light-Mediated 3-Component Reaction
Source: Org Lett. 2024 Sep 11;26(37):7858–63. doi: 10.1021/acs.orglett.4c02700 (PMC11421081; doi:10.1021/acs.orglett.4c02700)
Supplement: Supplementary file 2 — ol4c02700_si_002.zip [file ol4c02700_si_002.zip › OL FID/4q 13C/log]

Thu Nov 16 19:33:45 2023: Experiment started
Thu Nov 16 19:38:21 2023: BS 1 completed
Thu Nov 16 19:38:37 2023: BS 2 completed
Thu Nov 16 19:38:53 2023: BS 3 completed
Thu Nov 16 19:39:09 2023: BS 4 completed
Thu Nov 16 19:39:25 2023: BS 5 completed
Thu Nov 16 19:39:41 2023: BS 6 completed
Thu Nov 16 19:39:57 2023: BS 7 completed
Thu Nov 16 19:40:13 2023: BS 8 completed
Thu Nov 16 19:40:29 2023: BS 9 completed
Thu Nov 16 19:40:45 2023: BS 10 completed
Thu Nov 16 19:41:01 2023: BS 11 completed
Thu Nov 16 19:41:17 2023: BS 12 completed
Thu Nov 16 19:41:33 2023: BS 13 completed
Thu Nov 16 19:41:49 2023: BS 14 completed
Thu Nov 16 19:42:05 2023: BS 15 completed
Thu Nov 16 19:42:21 2023: BS 16 completed
Thu Nov 16 19:42:37 2023: BS 17 completed
Thu Nov 16 19:42:53 2023: BS 18 completed
Thu Nov 16 19:43:09 2023: BS 19 completed
Thu Nov 16 19:43:25 2023: BS 20 completed
Thu Nov 16 19:43:41 2023: BS 21 completed
Thu Nov 16 19:43:57 2023: BS 22 completed
Thu Nov 16 19:44:13 2023: BS 23 completed
Thu Nov 16 19:44:29 2023: BS 24 completed
Thu Nov 16 19:44:45 2023: BS 25 completed
Thu Nov 16 19:45:01 2023: BS 26 completed
Thu Nov 16 19:45:17 2023: BS 27 completed
Thu Nov 16 19:45:33 2023: BS 28 completed
Thu Nov 16 19:45:49 2023: BS 29 completed
Thu Nov 16 19:46:05 2023: BS 30 completed
Thu Nov 16 19:46:21 2023: BS 31 completed
Thu Nov 16 19:46:37 2023: BS 32 completed
Thu Nov 16 19:46:53 2023: BS 33 completed
Thu Nov 16 19:47:09 2023: BS 34 completed
Thu Nov 16 19:47:25 2023: BS 35 completed
Thu Nov 16 19:47:41 2023: BS 36 completed
Thu Nov 16 19:47:57 2023: BS 37 completed
Thu Nov 16 19:48:13 2023: BS 38 completed
Thu Nov 16 19:48:29 2023: BS 39 completed
Thu Nov 16 19:48:45 2023: BS 40 completed
Thu Nov 16 19:49:01 2023: BS 41 completed
Thu Nov 16 19:49:17 2023: BS 42 completed
Thu Nov 16 19:49:33 2023: BS 43 completed
Thu Nov 16 19:49:49 2023: BS 44 completed
Thu Nov 16 19:50:05 2023: BS 45 completed
Thu Nov 16 19:50:21 2023: BS 46 completed
Thu Nov 16 19:50:37 2023: BS 47 completed
Thu Nov 16 19:50:53 2023: BS 48 completed
Thu Nov 16 19:51:09 2023: BS 49 completed
Thu Nov 16 19:51:25 2023: BS 50 completed
Thu Nov 16 19:51:41 2023: BS 51 completed
Thu Nov 16 19:51:57 2023: BS 52 completed
Thu Nov 16 19:52:13 2023: BS 53 completed
Thu Nov 16 19:52:29 2023: BS 54 completed
Thu Nov 16 19:52:45 2023: BS 55 completed
Thu Nov 16 19:53:01 2023: BS 56 completed
Thu Nov 16 19:53:17 2023: BS 57 completed
Thu Nov 16 19:53:33 2023: BS 58 completed
Thu Nov 16 19:53:49 2023: BS 59 completed
Thu Nov 16 19:54:05 2023: BS 60 completed
Thu Nov 16 19:54:21 2023: BS 61 completed
Thu Nov 16 19:54:37 2023: BS 62 completed
Thu Nov 16 19:54:53 2023: BS 63 completed
Thu Nov 16 19:55:09 2023: BS 64 completed
Thu Nov 16 19:55:25 2023: BS 65 completed
Thu Nov 16 19:55:41 2023: BS 66 completed
Thu Nov 16 19:55:57 2023: BS 67 completed
Thu Nov 16 19:56:13 2023: BS 68 completed
Thu Nov 16 19:56:29 2023: BS 69 completed
Thu Nov 16 19:56:45 2023: BS 70 completed
Thu Nov 16 19:57:01 2023: BS 71 completed
Thu Nov 16 19:57:17 2023: BS 72 completed
Thu Nov 16 19:57:33 2023: BS 73 completed
Thu Nov 16 19:57:49 2023: BS 74 completed
Thu Nov 16 19:58:05 2023: BS 75 completed
Thu Nov 16 19:58:21 2023: BS 76 completed
Thu Nov 16 19:58:37 2023: BS 77 completed
Thu Nov 16 19:58:53 2023: BS 78 completed
Thu Nov 16 19:59:09 2023: BS 79 completed
Thu Nov 16 19:59:25 2023: BS 80 completed
Thu Nov 16 19:59:41 2023: BS 81 completed
Thu Nov 16 19:59:57 2023: BS 82 completed
Thu Nov 16 20:00:13 2023: BS 83 completed
Thu Nov 16 20:00:29 2023: BS 84 completed
Thu Nov 16 20:00:45 2023: BS 85 completed
Thu Nov 16 20:01:01 2023: BS 86 completed
Thu Nov 16 20:01:17 2023: BS 87 completed
Thu Nov 16 20:01:33 2023: BS 88 completed
Thu Nov 16 20:01:49 2023: BS 89 completed
Thu Nov 16 20:02:05 2023: BS 90 completed
Thu Nov 16 20:02:21 2023: BS 91 completed
Thu Nov 16 20:02:37 2023: BS 92 completed
Thu Nov 16 20:02:53 2023: BS 93 completed
Thu Nov 16 20:03:09 2023: BS 94 completed
Thu Nov 16 20:03:25 2023: BS 95 completed
Thu Nov 16 20:03:41 2023: BS 96 completed
Thu Nov 16 20:03:57 2023: BS 97 completed
Thu Nov 16 20:04:13 2023: BS 98 completed
Thu Nov 16 20:04:29 2023: BS 99 completed
Thu Nov 16 20:04:45 2023: BS 100 completed
Thu Nov 16 20:05:01 2023: BS 101 completed
Thu Nov 16 20:05:17 2023: BS 102 completed
Thu Nov 16 20:05:33 2023: BS 103 completed
Thu Nov 16 20:05:49 2023: BS 104 completed
Thu Nov 16 20:06:05 2023: BS 105 completed
Thu Nov 16 20:06:21 2023: BS 106 completed
Thu Nov 16 20:06:37 2023: BS 107 completed
Thu Nov 16 20:06:53 2023: BS 108 completed
Thu Nov 16 20:07:09 2023: BS 109 completed
Thu Nov 16 20:07:25 2023: BS 110 completed
Thu Nov 16 20:07:41 2023: BS 111 completed
Thu Nov 16 20:07:57 2023: BS 112 completed
Thu Nov 16 20:08:13 2023: BS 113 completed
Thu Nov 16 20:08:29 2023: BS 114 completed
Thu Nov 16 20:08:45 2023: BS 115 completed
Thu Nov 16 20:09:01 2023: BS 116 completed
Thu Nov 16 20:09:17 2023: BS 117 completed
Thu Nov 16 20:09:33 2023: BS 118 completed
Thu Nov 16 20:09:49 2023: BS 119 completed
Thu Nov 16 20:10:05 2023: BS 120 completed
Thu Nov 16 20:10:21 2023: BS 121 completed
Thu Nov 16 20:10:37 2023: BS 122 completed
Thu Nov 16 20:10:53 2023: BS 123 completed
Thu Nov 16 20:11:09 2023: BS 124 completed
Thu Nov 16 20:11:25 2023: BS 125 completed
Thu Nov 16 20:11:41 2023: BS 126 completed
Thu Nov 16 20:11:57 2023: BS 127 completed
Thu Nov 16 20:12:13 2023: BS 128 completed
Thu Nov 16 20:12:29 2023: BS 129 completed
Thu Nov 16 20:12:45 2023: BS 130 completed
Thu Nov 16 20:13:01 2023: BS 131 completed
Thu Nov 16 20:13:17 2023: BS 132 completed
Thu Nov 16 20:13:33 2023: BS 133 completed
Thu Nov 16 20:13:49 2023: BS 134 completed
Thu Nov 16 20:14:05 2023: BS 135 completed
Thu Nov 16 20:14:21 2023: BS 136 completed
Thu Nov 16 20:14:37 2023: BS 137 completed
Thu Nov 16 20:14:53 2023: BS 138 completed
Thu Nov 16 20:15:09 2023: BS 139 completed
Thu Nov 16 20:15:25 2023: BS 140 completed
Thu Nov 16 20:15:41 2023: BS 141 completed
Thu Nov 16 20:15:57 2023: BS 142 completed
Thu Nov 16 20:16:13 2023: BS 143 completed
Thu Nov 16 20:16:29 2023: BS 144 completed
Thu Nov 16 20:16:45 2023: BS 145 completed
Thu Nov 16 20:17:01 2023: BS 146 completed
Thu Nov 16 20:17:17 2023: BS 147 completed
Thu Nov 16 20:17:33 2023: BS 148 completed
Thu Nov 16 20:17:49 2023: BS 149 completed
Thu Nov 16 20:18:05 2023: BS 150 completed
Thu Nov 16 20:18:21 2023: BS 151 completed
Thu Nov 16 20:18:37 2023: BS 152 completed
Thu Nov 16 20:18:53 2023: BS 153 completed
Thu Nov 16 20:19:09 2023: BS 154 completed
Thu Nov 16 20:19:25 2023: BS 155 completed
Thu Nov 16 20:19:41 2023: BS 156 completed
Thu Nov 16 20:19:57 2023: BS 157 completed
Thu Nov 16 20:20:13 2023: BS 158 completed
Thu Nov 16 20:20:29 2023: BS 159 completed
Thu Nov 16 20:20:45 2023: BS 160 completed
Thu Nov 16 20:21:01 2023: BS 161 completed
Thu Nov 16 20:21:17 2023: BS 162 completed
Thu Nov 16 20:21:33 2023: BS 163 completed
Thu Nov 16 20:21:49 2023: BS 164 completed
Thu Nov 16 20:22:05 2023: BS 165 completed
Thu Nov 16 20:22:21 2023: BS 166 completed
Thu Nov 16 20:22:37 2023: BS 167 completed
Thu Nov 16 20:22:53 2023: BS 168 completed
Thu Nov 16 20:23:09 2023: BS 169 completed
Thu Nov 16 20:23:25 2023: BS 170 completed
Thu Nov 16 20:23:41 2023: BS 171 completed
Thu Nov 16 20:23:57 2023: BS 172 completed
Thu Nov 16 20:24:13 2023: BS 173 completed
Thu Nov 16 20:24:29 2023: BS 174 completed
Thu Nov 16 20:24:45 2023: BS 175 completed
Thu Nov 16 20:25:01 2023: BS 176 completed
Thu Nov 16 20:25:17 2023: BS 177 completed
Thu Nov 16 20:25:33 2023: BS 178 completed
Thu Nov 16 20:25:49 2023: BS 179 completed
Thu Nov 16 20:26:05 2023: BS 180 completed
Thu Nov 16 20:26:21 2023: BS 181 completed
Thu Nov 16 20:26:37 2023: BS 182 completed
Thu Nov 16 20:26:53 2023: BS 183 completed
Thu Nov 16 20:27:09 2023: BS 184 completed
Thu Nov 16 20:27:25 2023: BS 185 completed
Thu Nov 16 20:27:41 2023: BS 186 completed
Thu Nov 16 20:27:57 2023: BS 187 completed
Thu Nov 16 20:28:13 2023: BS 188 completed
Thu Nov 16 20:28:29 2023: BS 189 completed
Thu Nov 16 20:28:45 2023: BS 190 completed
Thu Nov 16 20:29:01 2023: BS 191 completed
Thu Nov 16 20:29:17 2023: BS 192 completed
Thu Nov 16 20:29:33 2023: BS 193 completed
Thu Nov 16 20:29:49 2023: BS 194 completed
Thu Nov 16 20:30:05 2023: BS 195 completed
Thu Nov 16 20:30:21 2023: BS 196 completed
Thu Nov 16 20:30:37 2023: BS 197 completed
Thu Nov 16 20:30:53 2023: BS 198 completed
Thu Nov 16 20:31:09 2023: BS 199 completed
Thu Nov 16 20:31:25 2023: BS 200 completed
Thu Nov 16 20:31:41 2023: BS 201 completed
Thu Nov 16 20:31:57 2023: BS 202 completed
Thu Nov 16 20:32:13 2023: BS 203 completed
Thu Nov 16 20:32:29 2023: BS 204 completed
Thu Nov 16 20:32:45 2023: BS 205 completed
Thu Nov 16 20:33:01 2023: BS 206 completed
Thu Nov 16 20:33:17 2023: BS 207 completed
Thu Nov 16 20:33:33 2023: BS 208 completed
Thu Nov 16 20:33:49 2023: BS 209 completed
Thu Nov 16 20:34:05 2023: BS 210 completed
Thu Nov 16 20:34:21 2023: BS 211 completed
Thu Nov 16 20:34:37 2023: BS 212 completed
Thu Nov 16 20:34:53 2023: BS 213 completed
Thu Nov 16 20:35:09 2023: BS 214 completed
Thu Nov 16 20:35:25 2023: BS 215 completed
Thu Nov 16 20:35:41 2023: BS 216 completed
Thu Nov 16 20:35:57 2023: BS 217 completed
Thu Nov 16 20:36:13 2023: BS 218 completed
Thu Nov 16 20:36:29 2023: BS 219 completed
Thu Nov 16 20:36:45 2023: BS 220 completed
Thu Nov 16 20:37:01 2023: BS 221 completed
Thu Nov 16 20:37:17 2023: BS 222 completed
Thu Nov 16 20:37:33 2023: BS 223 completed
Thu Nov 16 20:37:49 2023: BS 224 completed
Thu Nov 16 20:38:05 2023: BS 225 completed
Thu Nov 16 20:38:21 2023: BS 226 completed
Thu Nov 16 20:38:37 2023: BS 227 completed
Thu Nov 16 20:38:53 2023: BS 228 completed
Thu Nov 16 20:39:09 2023: BS 229 completed
Thu Nov 16 20:39:25 2023: BS 230 completed
Thu Nov 16 20:39:41 2023: BS 231 completed
Thu Nov 16 20:39:57 2023: BS 232 completed
Thu Nov 16 20:40:13 2023: BS 233 completed
Thu Nov 16 20:40:29 2023: BS 234 completed
Thu Nov 16 20:40:45 2023: BS 235 completed
Thu Nov 16 20:41:01 2023: BS 236 completed
Thu Nov 16 20:41:17 2023: BS 237 completed
Thu Nov 16 20:41:33 2023: BS 238 completed
Thu Nov 16 20:41:49 2023: BS 239 completed
Thu Nov 16 20:42:05 2023: BS 240 completed
Thu Nov 16 20:42:21 2023: BS 241 completed
Thu Nov 16 20:42:37 2023: BS 242 completed
Thu Nov 16 20:42:53 2023: BS 243 completed
Thu Nov 16 20:43:09 2023: BS 244 completed
Thu Nov 16 20:43:25 2023: BS 245 completed
Thu Nov 16 20:43:34 2023: FID 1: ADC overflow
Thu Nov 16 20:43:41 2023: BS 246 completed
Thu Nov 16 20:43:57 2023: BS 247 completed
Thu Nov 16 20:44:13 2023: BS 248 completed
Thu Nov 16 20:44:29 2023: BS 249 completed
