# Supplementary material for: Carbosulfonylation of Alkynes: A Direct Conversion of sp-C to sp3-C through Visible Light-Mediated 3-Component Reaction
Source: Org Lett. 2024 Sep 11;26(37):7858–63. doi: 10.1021/acs.orglett.4c02700 (PMC11421081; doi:10.1021/acs.orglett.4c02700)
Supplement: Supplementary file 2 — ol4c02700_si_002.zip [file ol4c02700_si_002.zip › OL FID/4r 13C/log]

Thu Jan 18 18:35:07 2024: Experiment started
Thu Jan 18 18:39:40 2024: BS 1 completed
Thu Jan 18 18:39:56 2024: BS 2 completed
Thu Jan 18 18:40:12 2024: BS 3 completed
Thu Jan 18 18:40:28 2024: BS 4 completed
Thu Jan 18 18:40:44 2024: BS 5 completed
Thu Jan 18 18:41:00 2024: BS 6 completed
Thu Jan 18 18:41:16 2024: BS 7 completed
Thu Jan 18 18:41:32 2024: BS 8 completed
Thu Jan 18 18:41:48 2024: BS 9 completed
Thu Jan 18 18:42:04 2024: BS 10 completed
Thu Jan 18 18:42:20 2024: BS 11 completed
Thu Jan 18 18:42:36 2024: BS 12 completed
Thu Jan 18 18:42:52 2024: BS 13 completed
Thu Jan 18 18:43:08 2024: BS 14 completed
Thu Jan 18 18:43:24 2024: BS 15 completed
Thu Jan 18 18:43:40 2024: BS 16 completed
Thu Jan 18 18:43:56 2024: BS 17 completed
Thu Jan 18 18:44:12 2024: BS 18 completed
Thu Jan 18 18:44:28 2024: BS 19 completed
Thu Jan 18 18:44:44 2024: BS 20 completed
Thu Jan 18 18:45:00 2024: BS 21 completed
Thu Jan 18 18:45:12 2024: FID 1: ADC overflow
Thu Jan 18 18:45:16 2024: BS 22 completed
Thu Jan 18 18:45:32 2024: BS 23 completed
Thu Jan 18 18:45:48 2024: BS 24 completed
Thu Jan 18 18:46:04 2024: BS 25 completed
Thu Jan 18 18:46:20 2024: BS 26 completed
Thu Jan 18 18:46:36 2024: BS 27 completed
Thu Jan 18 18:46:52 2024: BS 28 completed
Thu Jan 18 18:47:08 2024: BS 29 completed
Thu Jan 18 18:47:24 2024: BS 30 completed
Thu Jan 18 18:47:40 2024: BS 31 completed
Thu Jan 18 18:47:56 2024: BS 32 completed
Thu Jan 18 18:48:12 2024: BS 33 completed
Thu Jan 18 18:48:28 2024: BS 34 completed
Thu Jan 18 18:48:44 2024: BS 35 completed
Thu Jan 18 18:49:00 2024: BS 36 completed
Thu Jan 18 18:49:16 2024: BS 37 completed
Thu Jan 18 18:49:32 2024: BS 38 completed
Thu Jan 18 18:49:48 2024: BS 39 completed
Thu Jan 18 18:50:04 2024: BS 40 completed
Thu Jan 18 18:50:20 2024: BS 41 completed
Thu Jan 18 18:50:36 2024: BS 42 completed
Thu Jan 18 18:50:52 2024: BS 43 completed
Thu Jan 18 18:51:08 2024: BS 44 completed
Thu Jan 18 18:51:24 2024: BS 45 completed
Thu Jan 18 18:51:40 2024: BS 46 completed
Thu Jan 18 18:51:56 2024: BS 47 completed
Thu Jan 18 18:52:12 2024: BS 48 completed
Thu Jan 18 18:52:28 2024: BS 49 completed
Thu Jan 18 18:52:44 2024: BS 50 completed
Thu Jan 18 18:53:00 2024: BS 51 completed
Thu Jan 18 18:53:16 2024: BS 52 completed
Thu Jan 18 18:53:32 2024: BS 53 completed
Thu Jan 18 18:53:48 2024: BS 54 completed
Thu Jan 18 18:54:04 2024: BS 55 completed
Thu Jan 18 18:54:20 2024: BS 56 completed
Thu Jan 18 18:54:36 2024: BS 57 completed
Thu Jan 18 18:54:52 2024: BS 58 completed
Thu Jan 18 18:55:08 2024: BS 59 completed
Thu Jan 18 18:55:24 2024: BS 60 completed
Thu Jan 18 18:55:40 2024: BS 61 completed
Thu Jan 18 18:55:56 2024: BS 62 completed
Thu Jan 18 18:56:12 2024: BS 63 completed
Thu Jan 18 18:56:28 2024: BS 64 completed
Thu Jan 18 18:56:44 2024: BS 65 completed
Thu Jan 18 18:57:00 2024: BS 66 completed
Thu Jan 18 18:57:16 2024: BS 67 completed
Thu Jan 18 18:57:32 2024: BS 68 completed
Thu Jan 18 18:57:48 2024: BS 69 completed
Thu Jan 18 18:58:04 2024: BS 70 completed
Thu Jan 18 18:58:20 2024: BS 71 completed
Thu Jan 18 18:58:36 2024: BS 72 completed
Thu Jan 18 18:58:52 2024: BS 73 completed
Thu Jan 18 18:59:08 2024: BS 74 completed
Thu Jan 18 18:59:24 2024: BS 75 completed
Thu Jan 18 18:59:40 2024: BS 76 completed
Thu Jan 18 18:59:56 2024: BS 77 completed
Thu Jan 18 19:00:12 2024: BS 78 completed
Thu Jan 18 19:00:28 2024: BS 79 completed
Thu Jan 18 19:00:44 2024: BS 80 completed
Thu Jan 18 19:01:00 2024: BS 81 completed
Thu Jan 18 19:01:16 2024: BS 82 completed
Thu Jan 18 19:01:32 2024: BS 83 completed
Thu Jan 18 19:01:48 2024: BS 84 completed
Thu Jan 18 19:02:04 2024: BS 85 completed
Thu Jan 18 19:02:20 2024: BS 86 completed
Thu Jan 18 19:02:36 2024: BS 87 completed
Thu Jan 18 19:02:52 2024: BS 88 completed
Thu Jan 18 19:03:08 2024: BS 89 completed
Thu Jan 18 19:03:24 2024: BS 90 completed
Thu Jan 18 19:03:40 2024: BS 91 completed
Thu Jan 18 19:03:56 2024: BS 92 completed
Thu Jan 18 19:04:12 2024: BS 93 completed
Thu Jan 18 19:04:28 2024: BS 94 completed
Thu Jan 18 19:04:44 2024: BS 95 completed
Thu Jan 18 19:05:00 2024: BS 96 completed
Thu Jan 18 19:05:16 2024: BS 97 completed
Thu Jan 18 19:05:32 2024: BS 98 completed
Thu Jan 18 19:05:48 2024: BS 99 completed
Thu Jan 18 19:06:04 2024: BS 100 completed
Thu Jan 18 19:06:20 2024: BS 101 completed
Thu Jan 18 19:06:36 2024: BS 102 completed
Thu Jan 18 19:06:52 2024: BS 103 completed
Thu Jan 18 19:07:08 2024: BS 104 completed
Thu Jan 18 19:07:24 2024: BS 105 completed
Thu Jan 18 19:07:40 2024: BS 106 completed
Thu Jan 18 19:07:56 2024: BS 107 completed
Thu Jan 18 19:08:12 2024: BS 108 completed
Thu Jan 18 19:08:28 2024: BS 109 completed
Thu Jan 18 19:08:44 2024: BS 110 completed
Thu Jan 18 19:09:00 2024: BS 111 completed
Thu Jan 18 19:09:16 2024: BS 112 completed
Thu Jan 18 19:09:32 2024: BS 113 completed
Thu Jan 18 19:09:48 2024: BS 114 completed
Thu Jan 18 19:10:04 2024: BS 115 completed
Thu Jan 18 19:10:20 2024: BS 116 completed
Thu Jan 18 19:10:36 2024: BS 117 completed
Thu Jan 18 19:10:52 2024: BS 118 completed
Thu Jan 18 19:11:08 2024: BS 119 completed
Thu Jan 18 19:11:24 2024: BS 120 completed
Thu Jan 18 19:11:40 2024: BS 121 completed
Thu Jan 18 19:11:56 2024: BS 122 completed
Thu Jan 18 19:12:12 2024: BS 123 completed
Thu Jan 18 19:12:28 2024: BS 124 completed
