# Supplementary material for: Carbosulfonylation of Alkynes: A Direct Conversion of sp-C to sp3-C through Visible Light-Mediated 3-Component Reaction
Source: Org Lett. 2024 Sep 11;26(37):7858–63. doi: 10.1021/acs.orglett.4c02700 (PMC11421081; doi:10.1021/acs.orglett.4c02700)
Supplement: Supplementary file 2 — ol4c02700_si_002.zip [file ol4c02700_si_002.zip › OL FID/4s 13C/log]

Thu Jan 18 01:57:43 2024: Experiment started
Thu Jan 18 02:02:16 2024: BS 1 completed
Thu Jan 18 02:02:32 2024: BS 2 completed
Thu Jan 18 02:02:48 2024: BS 3 completed
Thu Jan 18 02:03:04 2024: BS 4 completed
Thu Jan 18 02:03:20 2024: BS 5 completed
Thu Jan 18 02:03:36 2024: BS 6 completed
Thu Jan 18 02:03:52 2024: BS 7 completed
Thu Jan 18 02:04:08 2024: BS 8 completed
Thu Jan 18 02:04:24 2024: BS 9 completed
Thu Jan 18 02:04:40 2024: BS 10 completed
Thu Jan 18 02:04:56 2024: BS 11 completed
Thu Jan 18 02:05:12 2024: BS 12 completed
Thu Jan 18 02:05:28 2024: BS 13 completed
Thu Jan 18 02:05:44 2024: BS 14 completed
Thu Jan 18 02:06:00 2024: BS 15 completed
Thu Jan 18 02:06:16 2024: BS 16 completed
Thu Jan 18 02:06:32 2024: BS 17 completed
Thu Jan 18 02:06:48 2024: BS 18 completed
Thu Jan 18 02:07:04 2024: BS 19 completed
Thu Jan 18 02:07:20 2024: BS 20 completed
Thu Jan 18 02:07:36 2024: BS 21 completed
Thu Jan 18 02:07:52 2024: BS 22 completed
Thu Jan 18 02:08:08 2024: BS 23 completed
Thu Jan 18 02:08:24 2024: BS 24 completed
Thu Jan 18 02:08:40 2024: BS 25 completed
Thu Jan 18 02:08:56 2024: BS 26 completed
Thu Jan 18 02:09:12 2024: BS 27 completed
Thu Jan 18 02:09:28 2024: BS 28 completed
Thu Jan 18 02:09:44 2024: BS 29 completed
Thu Jan 18 02:10:00 2024: BS 30 completed
Thu Jan 18 02:10:16 2024: BS 31 completed
Thu Jan 18 02:10:32 2024: BS 32 completed
Thu Jan 18 02:10:48 2024: BS 33 completed
Thu Jan 18 02:11:04 2024: BS 34 completed
Thu Jan 18 02:11:20 2024: BS 35 completed
Thu Jan 18 02:11:36 2024: BS 36 completed
Thu Jan 18 02:11:52 2024: BS 37 completed
Thu Jan 18 02:12:08 2024: BS 38 completed
Thu Jan 18 02:12:24 2024: BS 39 completed
Thu Jan 18 02:12:40 2024: BS 40 completed
Thu Jan 18 02:12:56 2024: BS 41 completed
Thu Jan 18 02:13:12 2024: BS 42 completed
Thu Jan 18 02:13:28 2024: BS 43 completed
Thu Jan 18 02:13:44 2024: BS 44 completed
Thu Jan 18 02:14:00 2024: BS 45 completed
Thu Jan 18 02:14:16 2024: BS 46 completed
Thu Jan 18 02:14:32 2024: BS 47 completed
Thu Jan 18 02:14:48 2024: BS 48 completed
Thu Jan 18 02:15:04 2024: BS 49 completed
Thu Jan 18 02:15:20 2024: BS 50 completed
Thu Jan 18 02:15:36 2024: BS 51 completed
Thu Jan 18 02:15:52 2024: BS 52 completed
Thu Jan 18 02:16:08 2024: BS 53 completed
Thu Jan 18 02:16:24 2024: BS 54 completed
Thu Jan 18 02:16:40 2024: BS 55 completed
Thu Jan 18 02:16:56 2024: BS 56 completed
Thu Jan 18 02:17:12 2024: BS 57 completed
Thu Jan 18 02:17:28 2024: BS 58 completed
Thu Jan 18 02:17:44 2024: BS 59 completed
Thu Jan 18 02:18:00 2024: BS 60 completed
Thu Jan 18 02:18:16 2024: BS 61 completed
Thu Jan 18 02:18:32 2024: BS 62 completed
Thu Jan 18 02:18:48 2024: BS 63 completed
Thu Jan 18 02:19:04 2024: BS 64 completed
Thu Jan 18 02:19:20 2024: BS 65 completed
Thu Jan 18 02:19:36 2024: BS 66 completed
Thu Jan 18 02:19:52 2024: BS 67 completed
Thu Jan 18 02:20:08 2024: BS 68 completed
Thu Jan 18 02:20:24 2024: BS 69 completed
Thu Jan 18 02:20:40 2024: BS 70 completed
Thu Jan 18 02:20:56 2024: BS 71 completed
Thu Jan 18 02:21:12 2024: BS 72 completed
Thu Jan 18 02:21:28 2024: BS 73 completed
Thu Jan 18 02:21:44 2024: BS 74 completed
Thu Jan 18 02:22:00 2024: BS 75 completed
Thu Jan 18 02:22:16 2024: BS 76 completed
Thu Jan 18 02:22:32 2024: BS 77 completed
Thu Jan 18 02:22:48 2024: BS 78 completed
Thu Jan 18 02:23:04 2024: BS 79 completed
Thu Jan 18 02:23:20 2024: BS 80 completed
Thu Jan 18 02:23:36 2024: BS 81 completed
Thu Jan 18 02:23:52 2024: BS 82 completed
Thu Jan 18 02:24:08 2024: BS 83 completed
Thu Jan 18 02:24:24 2024: BS 84 completed
Thu Jan 18 02:24:40 2024: BS 85 completed
Thu Jan 18 02:24:56 2024: BS 86 completed
Thu Jan 18 02:25:12 2024: BS 87 completed
Thu Jan 18 02:25:28 2024: BS 88 completed
Thu Jan 18 02:25:44 2024: BS 89 completed
Thu Jan 18 02:26:00 2024: BS 90 completed
Thu Jan 18 02:26:16 2024: BS 91 completed
Thu Jan 18 02:26:32 2024: BS 92 completed
Thu Jan 18 02:26:48 2024: BS 93 completed
Thu Jan 18 02:27:04 2024: BS 94 completed
Thu Jan 18 02:27:20 2024: BS 95 completed
Thu Jan 18 02:27:36 2024: BS 96 completed
Thu Jan 18 02:27:52 2024: BS 97 completed
Thu Jan 18 02:28:08 2024: BS 98 completed
Thu Jan 18 02:28:24 2024: BS 99 completed
Thu Jan 18 02:28:40 2024: BS 100 completed
Thu Jan 18 02:28:56 2024: BS 101 completed
Thu Jan 18 02:29:12 2024: BS 102 completed
Thu Jan 18 02:29:28 2024: BS 103 completed
Thu Jan 18 02:29:44 2024: BS 104 completed
Thu Jan 18 02:30:00 2024: BS 105 completed
Thu Jan 18 02:30:16 2024: BS 106 completed
Thu Jan 18 02:30:32 2024: BS 107 completed
Thu Jan 18 02:30:48 2024: BS 108 completed
Thu Jan 18 02:31:04 2024: BS 109 completed
Thu Jan 18 02:31:20 2024: BS 110 completed
Thu Jan 18 02:31:36 2024: BS 111 completed
Thu Jan 18 02:31:52 2024: BS 112 completed
Thu Jan 18 02:32:08 2024: BS 113 completed
Thu Jan 18 02:32:24 2024: BS 114 completed
Thu Jan 18 02:32:40 2024: BS 115 completed
Thu Jan 18 02:32:56 2024: BS 116 completed
Thu Jan 18 02:33:12 2024: BS 117 completed
Thu Jan 18 02:33:28 2024: BS 118 completed
Thu Jan 18 02:33:44 2024: BS 119 completed
Thu Jan 18 02:34:00 2024: BS 120 completed
Thu Jan 18 02:34:16 2024: BS 121 completed
Thu Jan 18 02:34:32 2024: BS 122 completed
Thu Jan 18 02:34:48 2024: BS 123 completed
Thu Jan 18 02:35:04 2024: BS 124 completed
