# Supplementary material for: Carbosulfonylation of Alkynes: A Direct Conversion of sp-C to sp3-C through Visible Light-Mediated 3-Component Reaction
Source: Org Lett. 2024 Sep 11;26(37):7858–63. doi: 10.1021/acs.orglett.4c02700 (PMC11421081; doi:10.1021/acs.orglett.4c02700)
Supplement: Supplementary file 2 — ol4c02700_si_002.zip [file ol4c02700_si_002.zip › OL FID/4s 1H/log]

Thu Jan 18 01:55:20 2024: Experiment started
Thu Jan 18 01:55:27 2024: BS 1 completed
Thu Jan 18 01:55:31 2024: BS 2 completed
Thu Jan 18 01:55:34 2024: BS 3 completed
Thu Jan 18 01:55:38 2024: BS 4 completed
Thu Jan 18 01:55:41 2024: BS 5 completed
Thu Jan 18 01:55:45 2024: BS 6 completed
Thu Jan 18 01:55:48 2024: BS 7 completed
