# Supplementary material for: Carbosulfonylation of Alkynes: A Direct Conversion of sp-C to sp3-C through Visible Light-Mediated 3-Component Reaction
Source: Org Lett. 2024 Sep 11;26(37):7858–63. doi: 10.1021/acs.orglett.4c02700 (PMC11421081; doi:10.1021/acs.orglett.4c02700)
Supplement: Supplementary file 2 — ol4c02700_si_002.zip [file ol4c02700_si_002.zip › OL FID/5a 1H/log]

Fri Dec 15 01:28:47 2023: Experiment started
Fri Dec 15 01:28:52 2023: BS 1 completed
Fri Dec 15 01:28:55 2023: BS 2 completed
Fri Dec 15 01:28:59 2023: BS 3 completed
Fri Dec 15 01:29:03 2023: BS 4 completed
Fri Dec 15 01:29:06 2023: BS 5 completed
Fri Dec 15 01:29:10 2023: BS 6 completed
Fri Dec 15 01:29:13 2023: BS 7 completed
