# Supplementary material for: Carbosulfonylation of Alkynes: A Direct Conversion of sp-C to sp3-C through Visible Light-Mediated 3-Component Reaction
Source: Org Lett. 2024 Sep 11;26(37):7858–63. doi: 10.1021/acs.orglett.4c02700 (PMC11421081; doi:10.1021/acs.orglett.4c02700)
Supplement: Supplementary file 2 — ol4c02700_si_002.zip [file ol4c02700_si_002.zip › OL FID/5d 13C/log]

Wed Nov 22 22:05:02 2023: Experiment started
Wed Nov 22 22:09:35 2023: BS 1 completed
Wed Nov 22 22:09:51 2023: BS 2 completed
Wed Nov 22 22:10:07 2023: BS 3 completed
Wed Nov 22 22:10:23 2023: BS 4 completed
Wed Nov 22 22:10:39 2023: BS 5 completed
Wed Nov 22 22:10:55 2023: BS 6 completed
Wed Nov 22 22:11:11 2023: BS 7 completed
Wed Nov 22 22:11:27 2023: BS 8 completed
Wed Nov 22 22:11:43 2023: BS 9 completed
Wed Nov 22 22:11:59 2023: BS 10 completed
Wed Nov 22 22:12:15 2023: BS 11 completed
Wed Nov 22 22:12:31 2023: BS 12 completed
Wed Nov 22 22:12:47 2023: BS 13 completed
Wed Nov 22 22:13:03 2023: BS 14 completed
Wed Nov 22 22:13:19 2023: BS 15 completed
Wed Nov 22 22:13:35 2023: BS 16 completed
Wed Nov 22 22:13:51 2023: BS 17 completed
Wed Nov 22 22:14:07 2023: BS 18 completed
Wed Nov 22 22:14:23 2023: BS 19 completed
Wed Nov 22 22:14:39 2023: BS 20 completed
Wed Nov 22 22:14:55 2023: BS 21 completed
Wed Nov 22 22:15:11 2023: BS 22 completed
Wed Nov 22 22:15:27 2023: BS 23 completed
Wed Nov 22 22:15:43 2023: BS 24 completed
Wed Nov 22 22:15:59 2023: BS 25 completed
Wed Nov 22 22:16:15 2023: BS 26 completed
Wed Nov 22 22:16:31 2023: BS 27 completed
Wed Nov 22 22:16:47 2023: BS 28 completed
Wed Nov 22 22:17:03 2023: BS 29 completed
Wed Nov 22 22:17:19 2023: BS 30 completed
Wed Nov 22 22:17:35 2023: BS 31 completed
Wed Nov 22 22:17:51 2023: BS 32 completed
Wed Nov 22 22:18:07 2023: BS 33 completed
Wed Nov 22 22:18:23 2023: BS 34 completed
Wed Nov 22 22:18:39 2023: BS 35 completed
Wed Nov 22 22:18:55 2023: BS 36 completed
Wed Nov 22 22:19:11 2023: BS 37 completed
Wed Nov 22 22:19:27 2023: BS 38 completed
Wed Nov 22 22:19:43 2023: BS 39 completed
Wed Nov 22 22:19:59 2023: BS 40 completed
Wed Nov 22 22:20:15 2023: BS 41 completed
Wed Nov 22 22:20:31 2023: BS 42 completed
Wed Nov 22 22:20:47 2023: BS 43 completed
Wed Nov 22 22:21:03 2023: BS 44 completed
Wed Nov 22 22:21:19 2023: BS 45 completed
Wed Nov 22 22:21:35 2023: BS 46 completed
Wed Nov 22 22:21:51 2023: BS 47 completed
Wed Nov 22 22:22:07 2023: BS 48 completed
Wed Nov 22 22:22:23 2023: BS 49 completed
Wed Nov 22 22:22:39 2023: BS 50 completed
Wed Nov 22 22:22:55 2023: BS 51 completed
Wed Nov 22 22:23:11 2023: BS 52 completed
Wed Nov 22 22:23:27 2023: BS 53 completed
Wed Nov 22 22:23:43 2023: BS 54 completed
Wed Nov 22 22:23:59 2023: BS 55 completed
Wed Nov 22 22:24:15 2023: BS 56 completed
Wed Nov 22 22:24:31 2023: BS 57 completed
Wed Nov 22 22:24:47 2023: BS 58 completed
Wed Nov 22 22:25:03 2023: BS 59 completed
Wed Nov 22 22:25:19 2023: BS 60 completed
Wed Nov 22 22:25:35 2023: BS 61 completed
Wed Nov 22 22:25:51 2023: BS 62 completed
Wed Nov 22 22:26:07 2023: BS 63 completed
Wed Nov 22 22:26:23 2023: BS 64 completed
Wed Nov 22 22:26:39 2023: BS 65 completed
Wed Nov 22 22:26:55 2023: BS 66 completed
Wed Nov 22 22:27:11 2023: BS 67 completed
Wed Nov 22 22:27:27 2023: BS 68 completed
Wed Nov 22 22:27:43 2023: BS 69 completed
Wed Nov 22 22:27:59 2023: BS 70 completed
Wed Nov 22 22:28:15 2023: BS 71 completed
Wed Nov 22 22:28:31 2023: BS 72 completed
Wed Nov 22 22:28:47 2023: BS 73 completed
Wed Nov 22 22:29:03 2023: BS 74 completed
Wed Nov 22 22:29:19 2023: BS 75 completed
Wed Nov 22 22:29:35 2023: BS 76 completed
Wed Nov 22 22:29:51 2023: BS 77 completed
Wed Nov 22 22:30:07 2023: BS 78 completed
Wed Nov 22 22:30:23 2023: BS 79 completed
Wed Nov 22 22:30:39 2023: BS 80 completed
Wed Nov 22 22:30:55 2023: BS 81 completed
Wed Nov 22 22:31:11 2023: BS 82 completed
Wed Nov 22 22:31:27 2023: BS 83 completed
Wed Nov 22 22:31:43 2023: BS 84 completed
Wed Nov 22 22:31:59 2023: BS 85 completed
Wed Nov 22 22:32:15 2023: BS 86 completed
Wed Nov 22 22:32:31 2023: BS 87 completed
Wed Nov 22 22:32:47 2023: BS 88 completed
Wed Nov 22 22:33:03 2023: BS 89 completed
Wed Nov 22 22:33:19 2023: BS 90 completed
Wed Nov 22 22:33:35 2023: BS 91 completed
Wed Nov 22 22:33:51 2023: BS 92 completed
Wed Nov 22 22:34:07 2023: BS 93 completed
Wed Nov 22 22:34:23 2023: BS 94 completed
Wed Nov 22 22:34:39 2023: BS 95 completed
Wed Nov 22 22:34:55 2023: BS 96 completed
Wed Nov 22 22:35:11 2023: BS 97 completed
Wed Nov 22 22:35:27 2023: BS 98 completed
Wed Nov 22 22:35:43 2023: BS 99 completed
Wed Nov 22 22:35:59 2023: BS 100 completed
Wed Nov 22 22:36:15 2023: BS 101 completed
Wed Nov 22 22:36:31 2023: BS 102 completed
Wed Nov 22 22:36:47 2023: BS 103 completed
Wed Nov 22 22:37:03 2023: BS 104 completed
Wed Nov 22 22:37:19 2023: BS 105 completed
Wed Nov 22 22:37:35 2023: BS 106 completed
Wed Nov 22 22:37:51 2023: BS 107 completed
Wed Nov 22 22:38:07 2023: BS 108 completed
Wed Nov 22 22:38:23 2023: BS 109 completed
Wed Nov 22 22:38:39 2023: BS 110 completed
Wed Nov 22 22:38:55 2023: BS 111 completed
Wed Nov 22 22:39:11 2023: BS 112 completed
Wed Nov 22 22:39:27 2023: BS 113 completed
Wed Nov 22 22:39:43 2023: BS 114 completed
Wed Nov 22 22:39:59 2023: BS 115 completed
Wed Nov 22 22:40:15 2023: BS 116 completed
Wed Nov 22 22:40:31 2023: BS 117 completed
Wed Nov 22 22:40:47 2023: BS 118 completed
Wed Nov 22 22:41:03 2023: BS 119 completed
Wed Nov 22 22:41:19 2023: BS 120 completed
Wed Nov 22 22:41:35 2023: BS 121 completed
Wed Nov 22 22:41:51 2023: BS 122 completed
Wed Nov 22 22:42:07 2023: BS 123 completed
Wed Nov 22 22:42:23 2023: BS 124 completed
